# Supplementary material for: Network Walking charts transcriptional dynamics of nitrogen signaling by integrating validated and predicted genome-wide interactions
Source: Nat Commun. 2019 Apr 5;10:1569. doi: 10.1038/s41467-019-09522-1 (PMC6451032; doi:10.1038/s41467-019-09522-1)
Supplement: Supplementary file 4 — Supplementary Data 1 [file 41467_2019_9522_MOESM4_ESM.xlsx]

## Sheet: Supplementary Data 1
Genes that respond to cycloheximide treatment of root protoplasts with a fold-change greater than 5
AT1G01090
AT1G01120
AT1G01130
AT1G01460
AT1G01560
AT1G01600
AT1G01670
AT1G01680
AT1G01740
AT1G02190
AT1G02230
AT1G02810
AT1G03103
AT1G03700
AT1G03850
AT1G04500
AT1G05200
AT1G05510
AT1G05575
AT1G05640
AT1G05675
AT1G05800
AT1G05930
AT1G06135
AT1G06137
AT1G06420
AT1G06620
AT1G07000
AT1G07120
AT1G07135
AT1G07160
AT1G07180
AT1G08630
AT1G08860
AT1G08900
AT1G08930
AT1G08975
AT1G09045
AT1G09157
AT1G09180
AT1G09635
AT1G09680
AT1G09695
AT1G09745
AT1G09885
AT1G09890
AT1G09900
AT1G09910
AT1G09930
AT1G09932
AT1G09950
AT1G10330
AT1G10340
AT1G10560
AT1G10875
AT1G11050
AT1G11300
AT1G11670
AT1G11950
AT1G12610
AT1G12990
AT1G13200
AT1G13210
AT1G13260
AT1G13310
AT1G13330
AT1G13340
AT1G13480
AT1G13510
AT1G13520
AT1G13530
AT1G13540
AT1G13550
AT1G14480
AT1G14500
AT1G14520
AT1G14540
AT1G14550
AT1G14660
AT1G15010
AT1G15030
AT1G15040
AT1G15150
AT1G15180
AT1G15460
AT1G15570
AT1G16110
AT1G16130
AT1G16160
AT1G16380
AT1G17147
AT1G17300
AT1G17340
AT1G17380
AT1G17420
AT1G17430
AT1G17620
AT1G17710
AT1G17750
AT1G18200
AT1G18300
AT1G18310
AT1G18320
AT1G18370
AT1G18570
AT1G18710
AT1G18740
AT1G18750
AT1G18773
AT1G18830
AT1G18990
AT1G19025
AT1G19040
AT1G19115
AT1G19190
AT1G19210
AT1G19220
AT1G19250
AT1G19770
AT1G19780
AT1G20310
AT1G20320
AT1G20350
AT1G20490
AT1G20500
AT1G20510
AT1G20520
AT1G20810
AT1G20823
AT1G20860
AT1G21100
AT1G21110
AT1G21120
AT1G21460
AT1G21528
AT1G21550
AT1G21850
AT1G21910
AT1G22220
AT1G22275
AT1G22400
AT1G22500
AT1G22570
AT1G22810
AT1G22830
AT1G22890
AT1G23060
AT1G23110
AT1G23160
AT1G23700
AT1G23710
AT1G23830
AT1G24140
AT1G24420
AT1G25400
AT1G25450
AT1G26420
AT1G26730
AT1G27100
AT1G27670
AT1G27700
AT1G27710
AT1G27720
AT1G27730
AT1G27770
AT1G27990
AT1G28370
AT1G28375
AT1G28480
AT1G28695
AT1G29090
AT1G29670
AT1G29680
AT1G29870
AT1G30135
AT1G30140
AT1G30190
AT1G30370
AT1G30720
AT1G30730
AT1G30740
AT1G30795
AT1G31000
AT1G31540
AT1G31880
AT1G32350
AT1G32470
AT1G32630
AT1G32640
AT1G32900
AT1G32920
AT1G32970
AT1G33475
AT1G33610
AT1G33760
AT1G34050
AT1G34420
AT1G35140
AT1G35210
AT1G35330
AT1G35350
AT1G35910
AT1G36622
AT1G36623
AT1G42980
AT1G44350
AT1G44830
AT1G47130
AT1G47580
AT1G48400
AT1G49510
AT1G49520
AT1G49530
AT1G50190
AT1G50310
AT1G50580
AT1G50590
AT1G50600
AT1G50745
AT1G50750
AT1G50760
AT1G51270
AT1G51700
AT1G51770
AT1G51810
AT1G51820
AT1G51850
AT1G51913
AT1G51915
AT1G51920
AT1G51940
AT1G52290
AT1G52315
AT1G52565
AT1G53170
AT1G53620
AT1G53625
AT1G53700
AT1G54095
AT1G54540
AT1G55390
AT1G55450
AT1G55700
AT1G55775
AT1G55990
AT1G56060
AT1G56100
AT1G56150
AT1G56160
AT1G56240
AT1G56250
AT1G56510
AT1G56670
AT1G56680
AT1G57560
AT1G57630
AT1G57650
AT1G57943
AT1G57980
AT1G57990
AT1G58225
AT1G58270
AT1G58420
AT1G58848
AT1G59590
AT1G59620
AT1G59850
AT1G60190
AT1G61120
AT1G61340
AT1G61460
AT1G61470
AT1G61810
AT1G61820
AT1G61890
AT1G62760
AT1G63030
AT1G63380
AT1G63750
AT1G63860
AT1G64010
AT1G65310
AT1G65390
AT1G65425
AT1G65490
AT1G66060
AT1G66090
AT1G66160
AT1G66170
AT1G66180
AT1G66400
AT1G66460
AT1G66550
AT1G66610
AT1G67000
AT1G67470
AT1G67510
AT1G67740
AT1G67810
AT1G67855
AT1G67856
AT1G67880
AT1G67980
AT1G68250
AT1G68330
AT1G68670
AT1G68690
AT1G68765
AT1G68840
AT1G68845
AT1G69050
AT1G69550
AT1G69840
AT1G69890
AT1G69900
AT1G69930
AT1G69935
AT1G70090
AT1G70100
AT1G70110
AT1G70120
AT1G70130
AT1G70370
AT1G70380
AT1G70390
AT1G70420
AT1G70640
AT1G70820
AT1G70895
AT1G70910
AT1G70960
AT1G71280
AT1G71450
AT1G72140
AT1G72240
AT1G72270
AT1G72450
AT1G72520
AT1G72530
AT1G72540
AT1G72545
AT1G72760
AT1G72890
AT1G72900
AT1G72910
AT1G72920
AT1G72930
AT1G72940
AT1G72950
AT1G72960
AT1G73010
AT1G73050
AT1G73065
AT1G73066
AT1G73080
AT1G73090
AT1G73110
AT1G73120
AT1G73500
AT1G73510
AT1G73530
AT1G73540
AT1G73550
AT1G73805
AT1G74370
AT1G74400
AT1G74430
AT1G74440
AT1G74450
AT1G74490
AT1G74710
AT1G74870
AT1G74890
AT1G74930
AT1G74950
AT1G75000
AT1G75120
AT1G75490
AT1G76210
AT1G76240
AT1G76360
AT1G76430
AT1G76530
AT1G76600
AT1G76620
AT1G76640
AT1G76650
AT1G77060
AT1G77590
AT1G77640
AT1G77650
AT1G78070
AT1G78370
AT1G78390
AT1G79400
AT1G80110
AT1G80810
AT1G80840
AT1G80850
AT1G80860
AT1G80865
AT1G80870
AT2G00870
AT2G00970
AT2G01520
AT2G02250
AT2G02310
AT2G02320
AT2G02340
AT2G02690
AT2G03230
AT2G03240
AT2G03750
AT2G03880
AT2G04395
AT2G04420
AT2G04495
AT2G04500
AT2G05810
AT2G05940
AT2G06050
AT2G07075
AT2G13790
AT2G14080
AT2G14100
AT2G14288
AT2G14290
AT2G14960
AT2G16760
AT2G17040
AT2G17070
AT2G17080
AT2G17210
AT2G17650
AT2G17660
AT2G17690
AT2G17830
AT2G18180
AT2G18210
AT2G18680
AT2G18685
AT2G18690
AT2G18980
AT2G19620
AT2G20142
AT2G20150
AT2G20160
AT2G20170
AT2G20180
AT2G20250
AT2G20562
AT2G20835
AT2G20970
AT2G21490
AT2G21510
AT2G21590
AT2G22500
AT2G22750
AT2G22760
AT2G22870
AT2G22880
AT2G22920
AT2G23100
AT2G23118
AT2G23170
AT2G23270
AT2G23321
AT2G23540
AT2G23550
AT2G23670
AT2G23680
AT2G23800
AT2G23830
AT2G24310
AT2G24320
AT2G24535
AT2G24580
AT2G24600
AT2G24840
AT2G24850
AT2G25297
AT2G25460
AT2G25480
AT2G25482
AT2G25735
AT2G25810
AT2G26190
AT2G26380
AT2G26390
AT2G26520
AT2G26530
AT2G27090
AT2G27270
AT2G27389
AT2G27390
AT2G27430
AT2G27660
AT2G27690
AT2G28140
AT2G28160
AT2G28210
AT2G28400
AT2G28460
AT2G29110
AT2G29120
AT2G30020
AT2G30040
AT2G30370
AT2G30505
AT2G30540
AT2G30760
AT2G31230
AT2G31340
AT2G31345
AT2G31500
AT2G31690
AT2G31862
AT2G31865
AT2G31880
AT2G31890
AT2G32020
AT2G32030
AT2G32130
AT2G32140
AT2G32150
AT2G32160
AT2G32180
AT2G32200
AT2G32210
AT2G32620
AT2G32640
AT2G33090
AT2G33100
AT2G33110
AT2G33710
AT2G34600
AT2G34850
AT2G34910
AT2G34920
AT2G34930
AT2G34990
AT2G35650
AT2G35660
AT2G35710
AT2G35930
AT2G35935
AT2G36220
AT2G36230
AT2G36295
AT2G36400
AT2G36640
AT2G36660
AT2G36690
AT2G36790
AT2G36800
AT2G37430
AT2G38210
AT2G38470
AT2G38780
AT2G38790
AT2G38823
AT2G38830
AT2G39160
AT2G39190
AT2G39200
AT2G39520
AT2G39640
AT2G39820
AT2G39850
AT2G39980
AT2G40000
AT2G40140
AT2G40150
AT2G40180
AT2G40990
AT2G41010
AT2G41100
AT2G41105
AT2G41170
AT2G41180
AT2G41400
AT2G41451
AT2G41480
AT2G41640
AT2G41730
AT2G41800
AT2G41997
AT2G42065
AT2G42510
AT2G43120
AT2G43261
AT2G43270
AT2G43390
AT2G43670
AT2G43745
AT2G43820
AT2G44030
AT2G44070
AT2G44370
AT2G44540
AT2G44578
AT2G44840
AT2G44890
AT2G45080
AT2G45135
AT2G45560
AT2G45760
AT2G45800
AT2G45970
AT2G46160
AT2G46375
AT2G46400
AT2G46430
AT2G46494
AT2G46495
AT2G46510
AT2G46720
AT2G46890
AT2G47010
AT2G47190
AT2G47220
AT2G48140
AT3G00310
AT3G00330
AT3G00800
AT3G00880
AT3G01175
AT3G01270
AT3G01500
AT3G01510
AT3G01630
AT3G01830
AT3G01840
AT3G01860
AT3G02800
AT3G02840
AT3G02850
AT3G03280
AT3G03565
AT3G03660
AT3G04200
AT3G04220
AT3G05310
AT3G05510
AT3G06020
AT3G06490
AT3G06750
AT3G06890
AT3G07000
AT3G07195
AT3G07250
AT3G07255
AT3G07445
AT3G07580
AT3G08040
AT3G08375
AT3G08750
AT3G09020
AT3G09520
AT3G09530
AT3G09940
AT3G10280
AT3G10815
AT3G10840
AT3G10930
AT3G10950
AT3G10986
AT3G11020
AT3G11390
AT3G11840
AT3G12710
AT3G13432
AT3G13433
AT3G13435
AT3G13437
AT3G13600
AT3G14260
AT3G14300
AT3G14370
AT3G14440
AT3G14870
AT3G15210
AT3G15500
AT3G15518
AT3G15520
AT3G15750
AT3G15980
AT3G16030
AT3G16330
AT3G16490
AT3G16510
AT3G16690
AT3G16720
AT3G17320
AT3G17690
AT3G17700
AT3G18200
AT3G18710
AT3G18950
AT3G19020
AT3G19030
AT3G19200
AT3G19250
AT3G19580
AT3G19690
AT3G19800
AT3G19830
AT3G20370
AT3G20520
AT3G21080
AT3G21310
AT3G21320
AT3G22275
AT3G22830
AT3G22900
AT3G22910
AT3G22920
AT3G22970
AT3G23122
AT3G23123
AT3G23170
AT3G23230
AT3G23240
AT3G23250
AT3G23270
AT3G23630
AT3G24520
AT3G24580
AT3G24600
AT3G25030
AT3G25250
AT3G25260
AT3G25290
AT3G25505
AT3G25510
AT3G25650
AT3G25655
AT3G25760
AT3G25780
AT3G25790
AT3G25820
AT3G25882
AT3G26190
AT3G26220
AT3G26460
AT3G26470
AT3G26480
AT3G26840
AT3G26960
AT3G27270
AT3G27355
AT3G27360
AT3G27540
AT3G27809
AT3G27810
AT3G28180
AT3G28190
AT3G28310
AT3G28320
AT3G28330
AT3G28335
AT3G28340
AT3G28510
AT3G28770
AT3G29000
AT3G29010
AT3G29020
AT3G30770
AT3G44180
AT3G44260
AT3G44326
AT3G44350
AT3G44400
AT3G44630
AT3G44635
AT3G44860
AT3G44870
AT3G45640
AT3G45650
AT3G45660
AT3G45960
AT3G46070
AT3G46080
AT3G46090
AT3G46600
AT3G46616
AT3G46620
AT3G46700
AT3G46710
AT3G47010
AT3G47150
AT3G47560
AT3G47580
AT3G47790
AT3G47820
AT3G48340
AT3G48343
AT3G48520
AT3G49330
AT3G49520
AT3G49710
AT3G49960
AT3G50050
AT3G50060
AT3G50190
AT3G50230
AT3G50270
AT3G50790
AT3G50800
AT3G50930
AT3G50940
AT3G50950
AT3G50960
AT3G50990
AT3G51290
AT3G51450
AT3G51470
AT3G51490
AT3G51642
AT3G51680
AT3G51810
AT3G52400
AT3G52450
AT3G52790
AT3G52810
AT3G53130
AT3G53510
AT3G53600
AT3G54000
AT3G54810
AT3G55150
AT3G55646
AT3G55980
AT3G55990
AT3G56400
AT3G56410
AT3G56660
AT3G56710
AT3G56790
AT3G56880
AT3G56890
AT3G56891
AT3G56920
AT3G57320
AT3G57460
AT3G57470
AT3G57640
AT3G57930
AT3G58590
AT3G58780
AT3G58790
AT3G59330
AT3G59850
AT3G60090
AT3G60100
AT3G60120
AT3G60415
AT3G60550
AT3G60920
AT3G61182
AT3G61190
AT3G61280
AT3G61390
AT3G61400
AT3G61640
AT3G62040
AT3G62070
AT3G62100
AT3G62260
AT3G62680
AT3G62720
AT3G62760
AT3G62850
AT3G62990
AT3G63110
AT4G01010
AT4G01110
AT4G01140
AT4G01250
AT4G01360
AT4G01390
AT4G01535
AT4G01950
AT4G02000
AT4G02170
AT4G02235
AT4G02410
AT4G03220
AT4G03380
AT4G04540
AT4G04745
AT4G07705
AT4G08040
AT4G08555
AT4G08950
AT4G09100
AT4G10260
AT4G11000
AT4G11070
AT4G11170
AT4G11280
AT4G11330
AT4G11470
AT4G11580
AT4G11655
AT4G11780
AT4G12720
AT4G12730
AT4G12731
AT4G12735
AT4G13390
AT4G13395
AT4G13820
AT4G14365
AT4G14368
AT4G14370
AT4G14440
AT4G14450
AT4G14560
AT4G14680
AT4G14860
AT4G14870
AT4G15233
AT4G15700
AT4G15760
AT4G15975
AT4G16640
AT4G16820
AT4G16920
AT4G17240
AT4G17250
AT4G17280
AT4G17460
AT4G17470
AT4G17490
AT4G17500
AT4G17615
AT4G17785
AT4G18010
AT4G18030
AT4G18080
AT4G18195
AT4G18197
AT4G18203
AT4G18205
AT4G18900
AT4G18950
AT4G19220
AT4G19520
AT4G19865
AT4G20000
AT4G20840
AT4G21200
AT4G21210
AT4G21740
AT4G21750
AT4G21780
AT4G21820
AT4G21830
AT4G21840
AT4G21850
AT4G21920
AT4G22710
AT4G22720
AT4G22780
AT4G23060
AT4G23130
AT4G23140
AT4G23170
AT4G23180
AT4G23220
AT4G23515
AT4G23680
AT4G23790
AT4G23800
AT4G23810
AT4G23820
AT4G23960
AT4G24015
AT4G24050
AT4G24110
AT4G24130
AT4G24150
AT4G24160
AT4G24170
AT4G24175
AT4G24340
AT4G24350
AT4G24380
AT4G24390
AT4G24570
AT4G24580
AT4G24700
AT4G24890
AT4G25350
AT4G25434
AT4G25470
AT4G25480
AT4G25490
AT4G25810
AT4G26200
AT4G26390
AT4G26660
AT4G26680
AT4G26870
AT4G26890
AT4G27270
AT4G27280
AT4G27460
AT4G27652
AT4G27654
AT4G27657
AT4G28405
AT4G28420
AT4G28460
AT4G28620
AT4G28703
AT4G28850
AT4G29180
AT4G29550
AT4G29610
AT4G29640
AT4G29658
AT4G29740
AT4G29780
AT4G30090
AT4G30280
AT4G30290
AT4G30370
AT4G30420
AT4G30430
AT4G31020
AT4G31780
AT4G31800
AT4G31805
AT4G31950
AT4G32280
AT4G32480
AT4G32500
AT4G32800
AT4G33050
AT4G33270
AT4G33280
AT4G33290
AT4G33925
AT4G34080
AT4G34160
AT4G34170
AT4G34210
AT4G34400
AT4G34410
AT4G34412
AT4G34419
AT4G34510
AT4G35070
AT4G35180
AT4G35440
AT4G35655
AT4G35660
AT4G36000
AT4G36110
AT4G36270
AT4G36500
AT4G36540
AT4G36550
AT4G36670
AT4G36900
AT4G36940
AT4G36950
AT4G37050
AT4G37240
AT4G37260
AT4G37270
AT4G37290
AT4G37390
AT4G37450
AT4G37610
AT4G37710
AT4G37720
AT4G37770
AT4G37780
AT4G37850
AT4G38080
AT4G38400
AT4G38420
AT4G38620
AT4G38880
AT4G39030
AT4G39060
AT4G39590
AT4G39640
AT4G39650
AT4G39660
AT4G39670
AT5G00385
AT5G00435
AT5G00585
AT5G00605
AT5G00655
AT5G01030
AT5G01040
AT5G01050
AT5G01370
AT5G01420
AT5G01490
AT5G01540
AT5G01560
AT5G01620
AT5G01630
AT5G01640
AT5G01690
AT5G01760
AT5G01840
AT5G01900
AT5G01910
AT5G02170
AT5G02180
AT5G02230
AT5G02930
AT5G02940
AT5G03204
AT5G03210
AT5G03355
AT5G03360
AT5G03620
AT5G04340
AT5G04730
AT5G05300
AT5G05305
AT5G05390
AT5G05410
AT5G06310
AT5G06320
AT5G06480
AT5G06755
AT5G06870
AT5G06980
AT5G06990
AT5G07165
AT5G07170
AT5G07175
AT5G07180
AT5G07475
AT5G07860
AT5G07880
AT5G08240
AT5G08330
AT5G08760
AT5G08780
AT5G08790
AT5G09530
AT5G09640
AT5G09876
AT5G09978
AT5G09980
AT5G09990
AT5G09995
AT5G10000
AT5G10220
AT5G10380
AT5G10700
AT5G10760
AT5G11050
AT5G11070
AT5G11140
AT5G11250
AT5G11360
AT5G11550
AT5G11650
AT5G12130
AT5G12340
AT5G12420
AT5G12460
AT5G12940
AT5G13181
AT5G13190
AT5G13220
AT5G13230
AT5G13320
AT5G13580
AT5G14700
AT5G14730
AT5G14740
AT5G14750
AT5G14940
AT5G15130
AT5G15180
AT5G16330
AT5G16740
AT5G17340
AT5G17345
AT5G17350
AT5G17670
AT5G17830
AT5G18270
AT5G18475
AT5G19040
AT5G19100
AT5G19110
AT5G19230
AT5G19240
AT5G19410
AT5G19460
AT5G19470
AT5G20230
AT5G20240
AT5G20270
AT5G20410
AT5G21950
AT5G21960
AT5G22240
AT5G22250
AT5G22380
AT5G22520
AT5G22530
AT5G22540
AT5G22545
AT5G22570
AT5G22610
AT5G22670
AT5G22680
AT5G22690
AT5G22720
AT5G23190
AT5G23840
AT5G23870
AT5G24040
AT5G24110
AT5G24420
AT5G24540
AT5G24550
AT5G24640
AT5G25180
AT5G25190
AT5G25250
AT5G25910
AT5G25920
AT5G26920
AT5G27010
AT5G27420
AT5G27765
AT5G28340
AT5G28610
AT5G28630
AT5G35110
AT5G35380
AT5G36000
AT5G36920
AT5G36970
AT5G37250
AT5G37490
AT5G37760
AT5G37840
AT5G37990
AT5G38100
AT5G38310
AT5G38700
AT5G38820
AT5G39020
AT5G39050
AT5G39560
AT5G39580
AT5G39670
AT5G39680
AT5G39785
AT5G40000
AT5G40460
AT5G41080
AT5G41090
AT5G41540
AT5G41550
AT5G41570
AT5G41730
AT5G41740
AT5G41750
AT5G41820
AT5G41830
AT5G42010
AT5G42040
AT5G42120
AT5G42370
AT5G42380
AT5G42410
AT5G42650
AT5G42700
AT5G42930
AT5G43640
AT5G43650
AT5G43750
AT5G43890
AT5G44050
AT5G44063
AT5G44140
AT5G44350
AT5G44550
AT5G44567
AT5G44568
AT5G44585
AT5G44590
AT5G44600
AT5G45113
AT5G45120
AT5G45340
AT5G45440
AT5G45630
AT5G45840
AT5G46040
AT5G46260
AT5G46330
AT5G46470
AT5G47130
AT5G47175
AT5G47220
AT5G47230
AT5G47440
AT5G47850
AT5G48110
AT5G48740
AT5G49070
AT5G49280
AT5G50220
AT5G51180
AT5G51190
AT5G51990
AT5G52000
AT5G52010
AT5G52020
AT5G52050
AT5G52400
AT5G52610
AT5G52620
AT5G52750
AT5G52760
AT5G53040
AT5G53240
AT5G53250
AT5G53710
AT5G54240
AT5G54490
AT5G54710
AT5G54720
AT5G56510
AT5G56550
AT5G56570
AT5G56980
AT5G56985
AT5G57010
AT5G57030
AT5G57100
AT5G57220
AT5G57500
AT5G57510
AT5G57520
AT5G57530
AT5G57540
AT5G57550
AT5G57560
AT5G58680
AT5G58750
AT5G59070
AT5G59480
AT5G59490
AT5G59550
AT5G59570
AT5G59580
AT5G59730
AT5G59820
AT5G59860
AT5G59865
AT5G60260
AT5G60280
AT5G60290
AT5G60320
AT5G60350
AT5G60520
AT5G60800
AT5G61570
AT5G61600
AT5G61650
AT5G61660
AT5G62470
AT5G63140
AT5G63160
AT5G63270
AT5G63390
AT5G63750
AT5G63780
AT5G63790
AT5G64120
AT5G64450
AT5G64660
AT5G64790
AT5G64810
AT5G64870
AT5G64900
AT5G64905
AT5G65205
AT5G65274
AT5G65500
AT5G65690
AT5G66150
AT5G66210
AT5G66580
AT5G66610
AT5G66620
AT5G66630
AT5G66631
AT5G66640
AT5G66650
AT5G66670
AT5G66675
AT5G66800
AT5G66890
AT5G66940
AT5G67080
AT5G67210
AT5G67310
AT5G67320
AT5G67385
AT5G67410
AT5G67450
