# Supplementary material for: Network Walking charts transcriptional dynamics of nitrogen signaling by integrating validated and predicted genome-wide interactions
Source: Nat Commun. 2019 Apr 5;10:1569. doi: 10.1038/s41467-019-09522-1 (PMC6451032; doi:10.1038/s41467-019-09522-1)
Supplement: Supplementary file 5 — Supplementary Data 2 [file 41467_2019_9522_MOESM5_ESM.xlsx]

## Sheet: Supplementary Data 2
Differentially expressed gene targets of 33 nitrogen-early response identified in TF-transfected root protoplasts
TF Name	TF GeneID	Target	log2FC	padj
MYB61	AT1G09540	AT1G01180	1.01258	0.0472875
MYB61	AT1G09540	AT1G01200	4.02071	0.00103935
MYB61	AT1G09540	AT1G01470	-0.490376	0.0203777
MYB61	AT1G09540	AT1G01490	0.795439	6.78276e-07
MYB61	AT1G09540	AT1G01610	2.39633	0.0420081
MYB61	AT1G09540	AT1G01650	-0.427869	2.07683e-05
MYB61	AT1G09540	AT1G01720	0.342526	0.00341791
MYB61	AT1G09540	AT1G02000	-0.744093	0.0332498
MYB61	AT1G09540	AT1G02030	4.38531	1.90568e-20
MYB61	AT1G09540	AT1G02360	0.740034	7.08568e-12
MYB61	AT1G09540	AT1G02380	1.20502	0.000217584
MYB61	AT1G09540	AT1G02400	1.54199	7.4827e-30
MYB61	AT1G09540	AT1G02430	0.623595	0.0423151
MYB61	AT1G09540	AT1G02440	1.13057	1.70994e-05
MYB61	AT1G09540	AT1G02460	3.46655	0.00303692
MYB61	AT1G09540	AT1G02500	1.93971	2.36542e-09
MYB61	AT1G09540	AT1G02610	0.576774	0.0103323
MYB61	AT1G09540	AT1G02900	2.42203	1.04685e-16
MYB61	AT1G09540	AT1G02910	0.558088	5.86342e-06
MYB61	AT1G09540	AT1G02920	0.609414	0.0109874
MYB61	AT1G09540	AT1G02930	0.678927	7.25453e-06
MYB61	AT1G09540	AT1G02980	0.884776	0.00712092
MYB61	AT1G09540	AT1G03190	-0.552061	0.0340304
MYB61	AT1G09540	AT1G03530	-0.63724	0.0106933
MYB61	AT1G09540	AT1G03590	0.331043	0.0296217
MYB61	AT1G09540	AT1G03740	-0.302416	0.0319125
MYB61	AT1G09540	AT1G03905	0.641213	0.00115848
MYB61	AT1G09540	AT1G03960	-0.516733	0.0205893
MYB61	AT1G09540	AT1G04120	-0.661878	8.34245e-05
MYB61	AT1G09540	AT1G04210	-0.453915	0.0472387
MYB61	AT1G09540	AT1G04370	3.19113	9.08127e-06
MYB61	AT1G09540	AT1G04380	2.4534	4.66766e-14
MYB61	AT1G09540	AT1G04490	1.84167	4.03068e-09
MYB61	AT1G09540	AT1G04690	0.708337	0.0122605
MYB61	AT1G09540	AT1G04990	-0.730307	0.0122225
MYB61	AT1G09540	AT1G05100	0.976481	4.48291e-07
MYB61	AT1G09540	AT1G05170	1.08525	0.000150839
MYB61	AT1G09540	AT1G05270	0.383087	0.0347561
MYB61	AT1G09540	AT1G05380	-0.548832	0.00287576
MYB61	AT1G09540	AT1G05450	4.87493	0.000618231
MYB61	AT1G09540	AT1G06000	2.42654	1.99537e-19
MYB61	AT1G09540	AT1G06400	0.830974	0.000123381
MYB61	AT1G09540	AT1G06470	0.875609	0.0256529
MYB61	AT1G09540	AT1G06520	0.762805	1.90909e-05
MYB61	AT1G09540	AT1G06550	1.00624	7.07081e-16
MYB61	AT1G09540	AT1G06760	-0.299581	0.0471597
MYB61	AT1G09540	AT1G06840	0.367697	0.00689396
MYB61	AT1G09540	AT1G07150	-0.534244	0.00324745
MYB61	AT1G09540	AT1G07430	-0.972292	3.19988e-10
MYB61	AT1G09540	AT1G07473	2.10796	1.91399e-07
MYB61	AT1G09540	AT1G07530	-0.346667	0.00212946
MYB61	AT1G09540	AT1G07620	3.33755	4.03617e-64
MYB61	AT1G09540	AT1G07630	1.16902	5.37906e-13
MYB61	AT1G09540	AT1G07780	-0.818522	0.0387306
MYB61	AT1G09540	AT1G07920	-0.228301	0.0100237
MYB61	AT1G09540	AT1G07930	-0.240577	0.0105156
MYB61	AT1G09540	AT1G07940	-0.211142	0.0413951
MYB61	AT1G09540	AT1G08510	0.451658	0.00186896
MYB61	AT1G09540	AT1G08800	-0.355584	0.0328828
MYB61	AT1G09540	AT1G08820	1.40719	7.12446e-19
MYB61	AT1G09540	AT1G08830	0.664398	7.62364e-06
MYB61	AT1G09540	AT1G08890	-0.41746	0.0119347
MYB61	AT1G09540	AT1G08910	-0.432461	0.0052071
MYB61	AT1G09540	AT1G08920	-0.442997	0.00402171
MYB61	AT1G09540	AT1G09035	5.45038	0.0174382
MYB61	AT1G09540	AT1G09520	-0.468306	0.0480715
MYB61	AT1G09540	AT1G09727	1.43547	0.0475512
MYB61	AT1G09540	AT1G09840	0.52508	0.00160536
MYB61	AT1G09540	AT1G09970	-0.300148	0.0434436
MYB61	AT1G09540	AT1G10040	0.662368	0.00226347
MYB61	AT1G09540	AT1G10480	1.30629	0.000401624
MYB61	AT1G09540	AT1G10650	1.73251	4.51934e-17
MYB61	AT1G09540	AT1G10670	1.9347	5.79624e-23
MYB61	AT1G09540	AT1G10740	0.646094	0.000294908
MYB61	AT1G09540	AT1G11180	-1.08971	0.00342985
MYB61	AT1G09540	AT1G11580	0.718005	0.00035066
MYB61	AT1G09540	AT1G11880	-1.40009	0.0444399
MYB61	AT1G09540	AT1G11960	-0.352125	0.0137817
MYB61	AT1G09540	AT1G12050	0.775399	0.0034669
MYB61	AT1G09540	AT1G12200	0.710829	0.00274714
MYB61	AT1G09540	AT1G12330	2.37213	0.00899061
MYB61	AT1G09540	AT1G12360	0.341968	0.0256898
MYB61	AT1G09540	AT1G12420	2.49035	1.87094e-14
MYB61	AT1G09540	AT1G12430	1.26325	0.00168129
MYB61	AT1G09540	AT1G12520	0.349392	0.0346314
MYB61	AT1G09540	AT1G12710	2.77048	6.36076e-11
MYB61	AT1G09540	AT1G13120	-0.414394	0.0288391
MYB61	AT1G09540	AT1G13350	-0.379953	0.0383329
MYB61	AT1G09540	AT1G13600	2.53345	0.0439196
MYB61	AT1G09540	AT1G13830	3.70024	5.22335e-06
MYB61	AT1G09540	AT1G13860	2.10087	0.00342015
MYB61	AT1G09540	AT1G14040	1.2936	6.32319e-17
MYB61	AT1G09540	AT1G14170	1.15941	0.041512
MYB61	AT1G09540	AT1G14260	1.72898	0.000123288
MYB61	AT1G09540	AT1G14370	-0.244518	0.0220396
MYB61	AT1G09540	AT1G14380	1.17944	0.02894
MYB61	AT1G09540	AT1G14740	-0.405314	0.00122086
MYB61	AT1G09540	AT1G14780	-0.481463	0.00237664
MYB61	AT1G09540	AT1G14860	-0.477751	0.0109705
MYB61	AT1G09540	AT1G14990	-1.64699	0.0376937
MYB61	AT1G09540	AT1G15210	1.85049	6.37501e-16
MYB61	AT1G09540	AT1G15340	-0.35773	0.0188421
MYB61	AT1G09540	AT1G15400	0.757709	3.04185e-05
MYB61	AT1G09540	AT1G15520	0.771819	0.00607573
MYB61	AT1G09540	AT1G15625	2.16564	0.0004806
MYB61	AT1G09540	AT1G15670	-0.421062	0.00794905
MYB61	AT1G09540	AT1G15950	0.934792	5.33403e-07
MYB61	AT1G09540	AT1G16490	3.45519	9.879e-13
MYB61	AT1G09540	AT1G16500	2.36672	0.0491832
MYB61	AT1G09540	AT1G16510	0.861349	0.0133133
MYB61	AT1G09540	AT1G17170	0.602853	0.000227318
MYB61	AT1G09540	AT1G17550	-0.523742	0.000695906
MYB61	AT1G09540	AT1G17860	0.483959	0.00731786
MYB61	AT1G09540	AT1G17940	1.21635	0.0196881
MYB61	AT1G09540	AT1G17960	1.16774	1.43339e-07
MYB61	AT1G09540	AT1G17970	3.21779	4.63941e-22
MYB61	AT1G09540	AT1G18080	-0.376015	0.00439511
MYB61	AT1G09540	AT1G18290	1.57562	0.0418691
MYB61	AT1G09540	AT1G18460	-0.667124	0.000796609
MYB61	AT1G09540	AT1G18470	-0.309335	0.00817154
MYB61	AT1G09540	AT1G18485	-1.18444	0.0328783
MYB61	AT1G09540	AT1G18590	4.29931	0.00207604
MYB61	AT1G09540	AT1G18620	1.09217	0.0196456
MYB61	AT1G09540	AT1G18880	1.42242	7.10236e-08
MYB61	AT1G09540	AT1G18890	0.447508	0.0024725
MYB61	AT1G09540	AT1G19020	0.323754	0.00893112
MYB61	AT1G09540	AT1G19180	-0.195201	0.0229948
MYB61	AT1G09540	AT1G19310	0.409103	0.0101369
MYB61	AT1G09540	AT1G19380	1.16197	1.9457e-12
MYB61	AT1G09540	AT1G19700	1.30194	5.28587e-15
MYB61	AT1G09540	AT1G19835	1.36693	0.000624508
MYB61	AT1G09540	AT1G19850	-0.506459	0.0110892
MYB61	AT1G09540	AT1G20090	2.74431	4.35487e-20
MYB61	AT1G09540	AT1G20300	-0.612143	0.0374667
MYB61	AT1G09540	AT1G20960	-0.412826	0.00105152
MYB61	AT1G09540	AT1G21000	-0.54524	3.58128e-08
MYB61	AT1G09540	AT1G21140	1.55017	0.00230226
MYB61	AT1G09540	AT1G21326	1.39818	0.0343653
MYB61	AT1G09540	AT1G21580	-0.331448	0.0442877
MYB61	AT1G09540	AT1G21590	1.4054	3.4168e-19
MYB61	AT1G09540	AT1G21920	1.71349	1.52589e-05
MYB61	AT1G09540	AT1G22030	6.0753	0.00387314
MYB61	AT1G09540	AT1G22050	1.08313	0.030919
MYB61	AT1G09540	AT1G22180	1.17036	5.90796e-07
MYB61	AT1G09540	AT1G22410	2.09546	1.01554e-93
MYB61	AT1G09540	AT1G22440	0.78591	0.00955478
MYB61	AT1G09540	AT1G22530	3.07264	1.75288e-88
MYB61	AT1G09540	AT1G22540	3.75674	1.45558e-20
MYB61	AT1G09540	AT1G22550	3.76809	0.0154993
MYB61	AT1G09540	AT1G22640	3.36659	2.62901e-34
MYB61	AT1G09540	AT1G22710	0.46835	0.0102175
MYB61	AT1G09540	AT1G22885	3.20813	7.90597e-06
MYB61	AT1G09540	AT1G23010	4.98564	0.0137481
MYB61	AT1G09540	AT1G23330	1.01684	0.00958715
MYB61	AT1G09540	AT1G23390	0.7318	0.0143727
MYB61	AT1G09540	AT1G23550	-0.403036	0.0217564
MYB61	AT1G09540	AT1G23870	-0.410943	0.00103935
MYB61	AT1G09540	AT1G24130	2.21851	0.00408721
MYB61	AT1G09540	AT1G24150	0.375919	0.00758656
MYB61	AT1G09540	AT1G24440	0.798777	3.73502e-05
MYB61	AT1G09540	AT1G24600	1.58816	0.000534049
MYB61	AT1G09540	AT1G24807	0.74652	5.32986e-07
MYB61	AT1G09540	AT1G24909	0.751617	3.21564e-07
MYB61	AT1G09540	AT1G25083	0.751443	5.74596e-07
MYB61	AT1G09540	AT1G25155	0.75952	2.25922e-07
MYB61	AT1G09540	AT1G25220	0.769025	1.66728e-10
MYB61	AT1G09540	AT1G25570	1.5162	3.15206e-20
MYB61	AT1G09540	AT1G26110	-0.229349	0.0430395
MYB61	AT1G09540	AT1G26770	7.12165	2.12154e-12
MYB61	AT1G09540	AT1G27130	3.79653	1.58861e-30
MYB61	AT1G09540	AT1G27140	3.22163	0.0317553
MYB61	AT1G09540	AT1G27200	-0.654714	0.0209753
MYB61	AT1G09540	AT1G27290	-0.596057	0.00548721
MYB61	AT1G09540	AT1G27320	-0.351021	0.0260889
MYB61	AT1G09540	AT1G27430	-0.350946	0.029368
MYB61	AT1G09540	AT1G27450	0.83684	0.00139293
MYB61	AT1G09540	AT1G27690	-0.542763	0.0442105
MYB61	AT1G09540	AT1G27760	-0.30739	2.05463e-06
MYB61	AT1G09540	AT1G27930	-1.06532	0.0149433
MYB61	AT1G09540	AT1G28110	2.03944	3.52353e-05
MYB61	AT1G09540	AT1G28260	-0.681969	6.26381e-06
MYB61	AT1G09540	AT1G28340	0.930765	0.000629898
MYB61	AT1G09540	AT1G28390	0.387625	0.0311672
MYB61	AT1G09540	AT1G28400	4.80083	1.38951e-12
MYB61	AT1G09540	AT1G28440	1.3382	0.000248345
MYB61	AT1G09540	AT1G28600	2.3835	1.41928e-25
MYB61	AT1G09540	AT1G28680	2.83645	7.82309e-61
MYB61	AT1G09540	AT1G28815	3.32716	1.29446e-06
MYB61	AT1G09540	AT1G29120	0.572283	0.00254073
MYB61	AT1G09540	AT1G29230	4.05475	8.12257e-25
MYB61	AT1G09540	AT1G29380	1.56535	0.0118889
MYB61	AT1G09540	AT1G29860	0.833614	3.42216e-06
MYB61	AT1G09540	AT1G29880	0.448248	0.00324745
MYB61	AT1G09540	AT1G29890	1.10913	0.005501
MYB61	AT1G09540	AT1G29940	-0.411999	0.0225209
MYB61	AT1G09540	AT1G29950	0.333635	0.0337723
MYB61	AT1G09540	AT1G30040	1.61336	3.40545e-19
MYB61	AT1G09540	AT1G30130	0.799737	0.000211614
MYB61	AT1G09540	AT1G30700	0.242492	0.0278871
MYB61	AT1G09540	AT1G31070	3.19575	5.088e-09
MYB61	AT1G09540	AT1G31660	-0.432634	0.0391463
MYB61	AT1G09540	AT1G31860	-0.680981	0.0439196
MYB61	AT1G09540	AT1G31970	-0.648937	4.94931e-05
MYB61	AT1G09540	AT1G32090	-0.428883	0.000165425
MYB61	AT1G09540	AT1G32100	0.265471	0.0169204
MYB61	AT1G09540	AT1G32170	1.91919	3.40346e-36
MYB61	AT1G09540	AT1G32375	-3.02009	0.015449
MYB61	AT1G09540	AT1G32960	0.590105	0.0380473
MYB61	AT1G09540	AT1G33240	2.2412	0.00262201
MYB61	AT1G09540	AT1G33260	2.74204	0.00289897
MYB61	AT1G09540	AT1G33500	-4.06327	0.0347623
MYB61	AT1G09540	AT1G33590	0.323872	0.0221218
MYB61	AT1G09540	AT1G33700	2.36966	2.03258e-11
MYB61	AT1G09540	AT1G33800	2.95584	3.33278e-07
MYB61	AT1G09540	AT1G34120	0.635628	0.0286334
MYB61	AT1G09540	AT1G34320	0.431206	0.00161923
MYB61	AT1G09540	AT1G35115	-0.418936	0.0478553
MYB61	AT1G09540	AT1G35560	0.618943	0.0413951
MYB61	AT1G09540	AT1G36600	4.67773	0.0118903
MYB61	AT1G09540	AT1G43700	0.414816	0.0200187
MYB61	AT1G09540	AT1G44100	0.727636	1.56046e-07
MYB61	AT1G09540	AT1G45140	-2.78346	0.0323204
MYB61	AT1G09540	AT1G45160	0.926409	7.62044e-06
MYB61	AT1G09540	AT1G45249	1.04052	1.57965e-09
MYB61	AT1G09540	AT1G47480	1.60543	0.000241441
MYB61	AT1G09540	AT1G47530	0.753801	1.08333e-06
MYB61	AT1G09540	AT1G47560	-0.39127	0.047792
MYB61	AT1G09540	AT1G47705	2.01625	0.0262473
MYB61	AT1G09540	AT1G47970	-0.456415	0.0374369
MYB61	AT1G09540	AT1G47990	1.07011	5.94725e-06
MYB61	AT1G09540	AT1G48300	-0.828632	1.60357e-05
MYB61	AT1G09540	AT1G48320	1.99068	4.12414e-14
MYB61	AT1G09540	AT1G48370	0.789326	0.0141551
MYB61	AT1G09540	AT1G48480	3.42939	0.00588237
MYB61	AT1G09540	AT1G48630	-0.810152	0.023936
MYB61	AT1G09540	AT1G48850	0.662453	0.000107136
MYB61	AT1G09540	AT1G48920	-0.473525	0.001021
MYB61	AT1G09540	AT1G49490	3.37504	0.000916126
MYB61	AT1G09540	AT1G49620	2.12715	0.000655565
MYB61	AT1G09540	AT1G49660	4.1405	3.4777e-07
MYB61	AT1G09540	AT1G50420	-0.656532	0.00438326
MYB61	AT1G09540	AT1G50460	0.689597	0.00287032
MYB61	AT1G09540	AT1G50740	0.765361	1.77308e-05
MYB61	AT1G09540	AT1G50810	-1.01869	0.0446333
MYB61	AT1G09540	AT1G50920	-0.465997	1.35823e-05
MYB61	AT1G09540	AT1G51140	-0.849286	9.16056e-06
MYB61	AT1G09540	AT1G51620	0.38457	0.00796167
MYB61	AT1G09540	AT1G51680	1.62653	2.68311e-08
MYB61	AT1G09540	AT1G51760	-0.362081	0.0344754
MYB61	AT1G09540	AT1G51790	0.667442	0.00241359
MYB61	AT1G09540	AT1G51800	1.81418	0.000565816
MYB61	AT1G09540	AT1G52155	1.37568	0.00147015
MYB61	AT1G09540	AT1G52300	-0.441281	0.0470925
MYB61	AT1G09540	AT1G52540	1.45482	5.42641e-14
MYB61	AT1G09540	AT1G52690	-1.49194	2.42993e-05
MYB61	AT1G09540	AT1G52750	2.88039	0.00745474
MYB61	AT1G09540	AT1G52760	3.35692	2.64282e-29
MYB61	AT1G09540	AT1G52890	-0.61532	4.24543e-10
MYB61	AT1G09540	AT1G52905	-0.814453	0.0394352
MYB61	AT1G09540	AT1G53110	0.697505	0.0299001
MYB61	AT1G09540	AT1G53210	-0.358681	0.00752454
MYB61	AT1G09540	AT1G53570	0.371386	0.0335147
MYB61	AT1G09540	AT1G53840	-0.254368	0.0169872
MYB61	AT1G09540	AT1G53910	0.332748	0.00633079
MYB61	AT1G09540	AT1G53920	0.645298	3.44963e-06
MYB61	AT1G09540	AT1G54290	-0.857503	0.00658283
MYB61	AT1G09540	AT1G54580	3.82267	1.6253e-27
MYB61	AT1G09540	AT1G55090	0.84186	1.80218e-06
MYB61	AT1G09540	AT1G55210	1.46202	6.58451e-30
MYB61	AT1G09540	AT1G55270	0.920198	0.00052455
MYB61	AT1G09540	AT1G55420	1.89892	0.0242083
MYB61	AT1G09540	AT1G55510	0.552583	0.0412355
MYB61	AT1G09540	AT1G55850	0.968442	3.27452e-05
MYB61	AT1G09540	AT1G56070	-0.252231	0.0115155
MYB61	AT1G09540	AT1G56470	3.05437	1.70994e-05
MYB61	AT1G09540	AT1G56480	0.921946	2.40349e-05
MYB61	AT1G09540	AT1G56700	0.763034	0.00188911
MYB61	AT1G09540	AT1G58370	4.36513	0.0197441
MYB61	AT1G09540	AT1G58440	0.410982	0.0391948
MYB61	AT1G09540	AT1G58684	-0.39107	0.00342985
MYB61	AT1G09540	AT1G58807	0.498075	0.00321264
MYB61	AT1G09540	AT1G58889	0.760947	0.00241558
MYB61	AT1G09540	AT1G58983	-0.391068	0.00342424
MYB61	AT1G09540	AT1G59124	0.498568	0.0031909
MYB61	AT1G09540	AT1G59218	0.53109	0.000290691
MYB61	AT1G09540	AT1G59265	0.752899	0.00230745
MYB61	AT1G09540	AT1G59359	-0.39107	0.00342985
MYB61	AT1G09540	AT1G59580	0.448195	0.0388373
MYB61	AT1G09540	AT1G59730	-4.87303	0.0167745
MYB61	AT1G09540	AT1G59740	-0.734679	1.66314e-12
MYB61	AT1G09540	AT1G59865	0.731971	0.0337486
MYB61	AT1G09540	AT1G59870	0.556664	6.92858e-06
MYB61	AT1G09540	AT1G59910	0.49238	3.13159e-06
MYB61	AT1G09540	AT1G59960	1.02397	0.00052455
MYB61	AT1G09540	AT1G60010	1.84546	4.85372e-14
MYB61	AT1G09540	AT1G60710	1.14168	9.5871e-17
MYB61	AT1G09540	AT1G60730	0.514286	0.00678022
MYB61	AT1G09540	AT1G60750	0.676648	0.00342985
MYB61	AT1G09540	AT1G60800	1.10899	0.000418716
MYB61	AT1G09540	AT1G60960	-0.890089	0.000537586
MYB61	AT1G09540	AT1G61590	-0.479134	0.0194478
MYB61	AT1G09540	AT1G62422	1.09068	2.53132e-08
MYB61	AT1G09540	AT1G62800	1.7965	0.00123312
MYB61	AT1G09540	AT1G62990	2.40944	8.41106e-13
MYB61	AT1G09540	AT1G63180	0.547107	0.00857655
MYB61	AT1G09540	AT1G63240	-0.60096	0.023936
MYB61	AT1G09540	AT1G63480	0.746269	0.00132143
MYB61	AT1G09540	AT1G63500	-0.400696	0.0185434
MYB61	AT1G09540	AT1G64060	0.770393	1.30995e-11
MYB61	AT1G09540	AT1G64295	-1.64223	0.0217211
MYB61	AT1G09540	AT1G64590	2.21681	0.029368
MYB61	AT1G09540	AT1G64610	0.558545	0.00423345
MYB61	AT1G09540	AT1G64620	1.45078	8.01907e-07
MYB61	AT1G09540	AT1G64880	-0.686702	0.0203777
MYB61	AT1G09540	AT1G65060	4.64612	1.50691e-10
MYB61	AT1G09540	AT1G65690	0.479863	0.00377897
MYB61	AT1G09540	AT1G65845	0.690766	0.00865644
MYB61	AT1G09540	AT1G65850	1.10913	0.0334255
MYB61	AT1G09540	AT1G65860	4.24772	0.0108201
MYB61	AT1G09540	AT1G66190	3.40897	0.000400378
MYB61	AT1G09540	AT1G66200	1.51407	3.35184e-30
MYB61	AT1G09540	AT1G66430	1.91463	0.0419936
MYB61	AT1G09540	AT1G66465	1.34029	0.0116351
MYB61	AT1G09540	AT1G66480	1.84305	1.52256e-36
MYB61	AT1G09540	AT1G66780	3.28505	1.25957e-08
MYB61	AT1G09540	AT1G66810	5.29085	1.70296e-05
MYB61	AT1G09540	AT1G66880	0.440918	0.00114031
MYB61	AT1G09540	AT1G66920	0.715072	1.92141e-05
MYB61	AT1G09540	AT1G67070	-0.763296	5.08507e-06
MYB61	AT1G09540	AT1G67148	2.90222	0.000365894
MYB61	AT1G09540	AT1G67230	-0.423738	0.0340203
MYB61	AT1G09540	AT1G67270	1.31978	0.00210741
MYB61	AT1G09540	AT1G67340	-0.851289	0.0344915
MYB61	AT1G09540	AT1G67520	2.34954	0.00167979
MYB61	AT1G09540	AT1G67650	-1.06298	0.0283322
MYB61	AT1G09540	AT1G67700	1.81508	0.00235204
MYB61	AT1G09540	AT1G67820	2.73733	1.68972e-06
MYB61	AT1G09540	AT1G67920	0.558841	0.00224403
MYB61	AT1G09540	AT1G68020	-0.625108	0.0227262
MYB61	AT1G09540	AT1G68290	0.482962	0.0214604
MYB61	AT1G09540	AT1G68390	-0.937443	0.025255
MYB61	AT1G09540	AT1G68450	0.694112	2.20201e-05
MYB61	AT1G09540	AT1G68470	1.37183	1.62923e-07
MYB61	AT1G09540	AT1G68580	-0.39277	0.000272219
MYB61	AT1G09540	AT1G68620	0.520189	0.00103613
MYB61	AT1G09540	AT1G68825	6.28438	9.47405e-17
MYB61	AT1G09540	AT1G68850	3.31477	0.0176751
MYB61	AT1G09540	AT1G68990	-0.488587	0.0497869
MYB61	AT1G09540	AT1G69150	3.03889	5.59307e-32
MYB61	AT1G09540	AT1G69260	-0.727853	0.0229948
MYB61	AT1G09540	AT1G69410	-0.279551	0.0428085
MYB61	AT1G09540	AT1G69480	-0.98219	0.00167979
MYB61	AT1G09540	AT1G69770	-1.32275	0.0449147
MYB61	AT1G09540	AT1G70170	1.14714	4.65424e-10
MYB61	AT1G09540	AT1G70520	0.962011	1.11875e-29
MYB61	AT1G09540	AT1G70530	0.76602	6.37821e-11
MYB61	AT1G09540	AT1G70600	-0.435222	0.0105323
MYB61	AT1G09540	AT1G70630	-0.774819	2.7588e-07
MYB61	AT1G09540	AT1G70940	-0.629818	0.00870904
MYB61	AT1G09540	AT1G70990	4.21551	8.90078e-06
MYB61	AT1G09540	AT1G71050	-3.90274	0.0328336
MYB61	AT1G09540	AT1G71810	1.21053	0.0216652
MYB61	AT1G09540	AT1G72010	0.743251	0.0118335
MYB61	AT1G09540	AT1G72150	0.899075	1.05293e-08
MYB61	AT1G09540	AT1G72160	1.09046	0.00054641
MYB61	AT1G09540	AT1G72230	5.10233	0.00390453
MYB61	AT1G09540	AT1G72330	-0.48572	0.0290332
MYB61	AT1G09540	AT1G72440	-0.448951	0.0324576
MYB61	AT1G09540	AT1G72630	1.32607	0.0419794
MYB61	AT1G09540	AT1G72770	-0.664698	8.33533e-05
MYB61	AT1G09540	AT1G72810	-0.928149	0.0154312
MYB61	AT1G09540	AT1G73240	-0.495337	0.0142929
MYB61	AT1G09540	AT1G73360	3.09113	0.00385368
MYB61	AT1G09540	AT1G73370	-2.37435	0.0357703
MYB61	AT1G09540	AT1G73410	3.55835	0.018666
MYB61	AT1G09540	AT1G73590	-0.641187	0.0143228
MYB61	AT1G09540	AT1G74000	1.17208	8.48262e-11
MYB61	AT1G09540	AT1G74010	0.968763	9.3314e-17
MYB61	AT1G09540	AT1G74020	0.265263	0.0261445
MYB61	AT1G09540	AT1G74030	1.43634	1.45034e-15
MYB61	AT1G09540	AT1G74100	2.31345	1.01812e-05
MYB61	AT1G09540	AT1G74660	0.738823	0.0299809
MYB61	AT1G09540	AT1G74720	0.979842	0.000823297
MYB61	AT1G09540	AT1G74740	1.43874	8.70966e-19
MYB61	AT1G09540	AT1G74790	0.974826	1.77004e-16
MYB61	AT1G09540	AT1G75140	1.65565	0.0355046
MYB61	AT1G09540	AT1G75220	-0.401278	0.0420746
MYB61	AT1G09540	AT1G75280	1.46011	0.0232072
MYB61	AT1G09540	AT1G75290	0.934425	0.0395111
MYB61	AT1G09540	AT1G75410	0.866959	5.46143e-06
MYB61	AT1G09540	AT1G75840	2.21452	1.02476e-06
MYB61	AT1G09540	AT1G76010	-0.384472	0.00508554
MYB61	AT1G09540	AT1G76030	0.457554	0.000648173
MYB61	AT1G09540	AT1G76065	2.43438	8.42667e-06
MYB61	AT1G09540	AT1G76070	0.619847	1.06277e-08
MYB61	AT1G09540	AT1G76160	-0.506652	0.00999972
MYB61	AT1G09540	AT1G76180	-0.334605	0.0230218
MYB61	AT1G09540	AT1G76250	3.48119	0.0395813
MYB61	AT1G09540	AT1G76390	-0.511562	0.0111869
MYB61	AT1G09540	AT1G76550	3.3107	1.85356e-38
MYB61	AT1G09540	AT1G76560	2.02287	4.38758e-10
MYB61	AT1G09540	AT1G76570	2.76925	0.00515693
MYB61	AT1G09540	AT1G76630	-0.496105	0.0320798
MYB61	AT1G09540	AT1G76680	1.25225	1.38363e-08
MYB61	AT1G09540	AT1G76690	1.70043	1.07414e-13
MYB61	AT1G09540	AT1G76900	0.792312	3.03961e-10
MYB61	AT1G09540	AT1G76930	1.07596	3.97997e-06
MYB61	AT1G09540	AT1G76950	0.888434	0.0371718
MYB61	AT1G09540	AT1G76990	0.591628	0.0196881
MYB61	AT1G09540	AT1G77120	0.975093	0.0430975
MYB61	AT1G09540	AT1G77145	-2.20979	0.0471597
MYB61	AT1G09540	AT1G77330	-0.650699	0.00793551
MYB61	AT1G09540	AT1G77380	0.934126	2.14445e-16
MYB61	AT1G09540	AT1G77530	4.8561	0.00113471
MYB61	AT1G09540	AT1G77690	7.93085	7.1022e-06
MYB61	AT1G09540	AT1G77810	-0.382462	0.0296823
MYB61	AT1G09540	AT1G77855	2.17055	0.0365516
MYB61	AT1G09540	AT1G77940	-0.504148	0.0155949
MYB61	AT1G09540	AT1G78110	-0.520109	0.0118903
MYB61	AT1G09540	AT1G78120	1.07575	0.0429976
MYB61	AT1G09540	AT1G78230	-0.757318	0.0371718
MYB61	AT1G09540	AT1G78310	-0.735382	0.000281886
MYB61	AT1G09540	AT1G78820	1.4401	0.0181628
MYB61	AT1G09540	AT1G78830	0.395124	0.000116701
MYB61	AT1G09540	AT1G79160	0.67324	3.16382e-10
MYB61	AT1G09540	AT1G79180	2.27831	1.1606e-31
MYB61	AT1G09540	AT1G79310	-0.660841	0.0114465
MYB61	AT1G09540	AT1G79450	-0.626083	0.0298968
MYB61	AT1G09540	AT1G79680	0.505928	0.0337038
MYB61	AT1G09540	AT1G79920	-0.444155	0.0310599
MYB61	AT1G09540	AT1G79930	-0.309061	0.00737668
MYB61	AT1G09540	AT1G80120	2.34486	2.19384e-12
MYB61	AT1G09540	AT1G80240	0.859843	0.00658274
MYB61	AT1G09540	AT1G80300	0.748467	0.0001305
MYB61	AT1G09540	AT1G80410	-0.286887	0.0374667
MYB61	AT1G09540	AT1G80520	1.75542	8.4899e-11
MYB61	AT1G09540	AT1G80530	1.8725	2.10741e-28
MYB61	AT1G09540	AT1G80590	1.97424	7.12558e-46
MYB61	AT1G09540	AT1G80600	0.631066	0.0133241
MYB61	AT1G09540	AT1G80610	1.53971	8.01497e-28
MYB61	AT1G09540	AT1G80660	-1.01547	0.0123945
MYB61	AT1G09540	AT1G80670	-0.345907	0.00320188
MYB61	AT1G09540	AT1G80820	0.869576	4.12144e-27
MYB61	AT1G09540	AT2G01140	0.400196	0.0138516
MYB61	AT1G09540	AT2G01170	1.00464	0.000616381
MYB61	AT1G09540	AT2G01250	-0.504259	0.00528166
MYB61	AT1G09540	AT2G01430	0.75843	6.68398e-05
MYB61	AT1G09540	AT2G01670	1.00472	7.88443e-07
MYB61	AT1G09540	AT2G01850	-0.553692	0.0331593
MYB61	AT1G09540	AT2G01910	1.71472	0.00565745
MYB61	AT1G09540	AT2G02010	0.371063	0.0320798
MYB61	AT1G09540	AT2G02160	-0.379269	0.0264996
MYB61	AT1G09540	AT2G02230	-0.464625	0.00564925
MYB61	AT1G09540	AT2G02370	0.415027	0.0137274
MYB61	AT1G09540	AT2G02610	5.55941	0.00052455
MYB61	AT1G09540	AT2G02640	4.51724	0.0434271
MYB61	AT1G09540	AT2G02930	0.707516	0.0103323
MYB61	AT1G09540	AT2G03200	-4.54462	0.0191974
MYB61	AT1G09540	AT2G03250	1.69314	0.015449
MYB61	AT1G09540	AT2G03530	1.05555	0.0104697
MYB61	AT1G09540	AT2G03850	2.05876	0.00348635
MYB61	AT1G09540	AT2G04050	-0.638293	0.000183543
MYB61	AT1G09540	AT2G04378	-0.887891	0.0381172
MYB61	AT1G09540	AT2G04400	0.625418	0.00201907
MYB61	AT1G09540	AT2G04780	5.44871	0.000616392
MYB61	AT1G09540	AT2G05790	4.41217	1.75742e-25
MYB61	AT1G09540	AT2G06210	-0.448664	0.0383142
MYB61	AT1G09540	AT2G07180	0.554845	0.0192196
MYB61	AT1G09540	AT2G12190	-1.19118	0.0069249
MYB61	AT1G09540	AT2G12400	0.867565	0.00404088
MYB61	AT1G09540	AT2G12460	7.60606	0.00141421
MYB61	AT1G09540	AT2G12461	5.70127	1.26625e-05
MYB61	AT1G09540	AT2G12462	3.11817	2.05196e-13
MYB61	AT1G09540	AT2G14170	0.522547	0.00438402
MYB61	AT1G09540	AT2G14750	0.924692	1.03965e-06
MYB61	AT1G09540	AT2G14860	2.13091	0.00153856
MYB61	AT1G09540	AT2G15970	-0.702105	1.24243e-06
MYB61	AT1G09540	AT2G16485	-0.3907	0.0330348
MYB61	AT1G09540	AT2G16660	1.36745	2.85193e-16
MYB61	AT1G09540	AT2G16700	0.543508	0.000940562
MYB61	AT1G09540	AT2G16720	3.08602	4.34866e-94
MYB61	AT1G09540	AT2G17710	2.85078	5.78491e-30
MYB61	AT1G09540	AT2G17840	-0.532736	6.51681e-05
MYB61	AT1G09540	AT2G18090	-0.243405	0.0212802
MYB61	AT1G09540	AT2G18100	-1.46254	0.0256529
MYB61	AT1G09540	AT2G18150	0.568602	1.30537e-07
MYB61	AT1G09540	AT2G18750	-0.372418	0.00235204
MYB61	AT1G09540	AT2G18790	-0.609585	0.00435346
MYB61	AT1G09540	AT2G19190	0.356085	0.0176833
MYB61	AT1G09540	AT2G19200	2.33795	1.11171e-05
MYB61	AT1G09540	AT2G19320	-1.56312	0.0300694
MYB61	AT1G09540	AT2G19650	-1.25663	0.0205929
MYB61	AT1G09540	AT2G19710	-0.454045	0.0118307
MYB61	AT1G09540	AT2G19830	0.620234	0.000128216
MYB61	AT1G09540	AT2G19860	0.916311	4.13561e-10
MYB61	AT1G09540	AT2G20550	-2.63632	0.0317879
MYB61	AT1G09540	AT2G20630	-0.343011	0.000788594
MYB61	AT1G09540	AT2G20720	-2.87637	0.0289408
MYB61	AT1G09540	AT2G21060	-0.403424	0.0150921
MYB61	AT1G09540	AT2G21380	-1.03964	0.0280173
MYB61	AT1G09540	AT2G22200	5.58755	0.0274943
MYB61	AT1G09540	AT2G22250	1.0248	0.00212732
MYB61	AT1G09540	AT2G22330	2.9649	0.0133902
MYB61	AT1G09540	AT2G22420	2.0828	4.11307e-10
MYB61	AT1G09540	AT2G22430	-0.648808	1.57671e-05
MYB61	AT1G09540	AT2G22510	3.32461	0.00537917
MYB61	AT1G09540	AT2G22560	-0.667911	0.000222064
MYB61	AT1G09540	AT2G22620	1.09878	5.82311e-06
MYB61	AT1G09540	AT2G22720	-0.336441	0.0230983
MYB61	AT1G09540	AT2G22770	2.07177	5.30698e-07
MYB61	AT1G09540	AT2G22850	2.29927	9.90722e-08
MYB61	AT1G09540	AT2G22860	1.54402	7.54334e-34
MYB61	AT1G09540	AT2G23030	-0.852226	0.00561671
MYB61	AT1G09540	AT2G23120	-0.305697	0.0274074
MYB61	AT1G09540	AT2G23300	1.17372	0.00620936
MYB61	AT1G09540	AT2G23320	0.243066	0.0221218
MYB61	AT1G09540	AT2G23350	-0.501078	0.0177887
MYB61	AT1G09540	AT2G23420	0.698005	0.000143466
MYB61	AT1G09540	AT2G23450	0.500777	1.10754e-07
MYB61	AT1G09540	AT2G23560	3.92459	0.026085
MYB61	AT1G09540	AT2G23810	0.676229	3.36978e-12
MYB61	AT1G09540	AT2G23910	3.3962	1.13338e-48
MYB61	AT1G09540	AT2G24050	-0.383754	0.0402975
MYB61	AT1G09540	AT2G24260	0.389075	0.00583601
MYB61	AT1G09540	AT2G24570	0.285042	0.00208604
MYB61	AT1G09540	AT2G24640	-0.46955	0.0153994
MYB61	AT1G09540	AT2G25240	2.11011	0.0404031
MYB61	AT1G09540	AT2G25790	-0.655529	0.0304955
MYB61	AT1G09540	AT2G26170	1.5118	8.83604e-07
MYB61	AT1G09540	AT2G26250	7.05364	2.55095e-05
MYB61	AT1G09540	AT2G26290	0.70151	1.41493e-11
MYB61	AT1G09540	AT2G26770	0.560735	0.0001378
MYB61	AT1G09540	AT2G26890	-0.403774	0.0100237
MYB61	AT1G09540	AT2G27310	0.262419	0.0293099
MYB61	AT1G09540	AT2G27590	2.26384	0.0128634
MYB61	AT1G09540	AT2G27810	1.97901	0.000820535
MYB61	AT1G09540	AT2G27820	3.16058	5.57764e-14
MYB61	AT1G09540	AT2G28190	0.549102	0.0485649
MYB61	AT1G09540	AT2G28200	5.0816	8.95406e-24
MYB61	AT1G09540	AT2G28350	1.05421	0.00531853
MYB61	AT1G09540	AT2G28510	1.36628	1.07336e-19
MYB61	AT1G09540	AT2G28520	0.677288	0.0183979
MYB61	AT1G09540	AT2G28570	0.533007	0.00428803
MYB61	AT1G09540	AT2G28650	2.01108	1.95458e-10
MYB61	AT1G09540	AT2G28660	0.450713	0.0471013
MYB61	AT1G09540	AT2G28710	2.61203	7.96783e-19
MYB61	AT1G09540	AT2G28760	1.45661	8.26045e-06
MYB61	AT1G09540	AT2G28815	0.915086	0.00148397
MYB61	AT1G09540	AT2G28830	1.04319	3.59179e-09
MYB61	AT1G09540	AT2G28840	0.931928	3.49581e-18
MYB61	AT1G09540	AT2G28930	0.609062	4.69066e-06
MYB61	AT1G09540	AT2G28940	0.762034	0.000781035
MYB61	AT1G09540	AT2G28950	1.50242	0.0266895
MYB61	AT1G09540	AT2G29380	-1.07274	0.0434271
MYB61	AT1G09540	AT2G29440	-0.612391	0.00298592
MYB61	AT1G09540	AT2G29660	3.29897	4.35621e-21
MYB61	AT1G09540	AT2G29670	2.88809	5.56126e-05
MYB61	AT1G09540	AT2G29720	0.790267	0.000988061
MYB61	AT1G09540	AT2G29730	2.12128	0.000103245
MYB61	AT1G09540	AT2G30360	0.337491	0.000265101
MYB61	AT1G09540	AT2G30490	2.8229	9.39465e-177
MYB61	AT1G09540	AT2G30550	-0.514613	1.57195e-05
MYB61	AT1G09540	AT2G30620	-0.416765	0.00961435
MYB61	AT1G09540	AT2G30930	0.786357	6.8513e-09
MYB61	AT1G09540	AT2G31090	1.22116	1.77479e-11
MYB61	AT1G09540	AT2G31210	-1.32252	0.00100332
MYB61	AT1G09540	AT2G31390	0.746652	0.000391403
MYB61	AT1G09540	AT2G31400	0.571868	4.14874e-06
MYB61	AT1G09540	AT2G31410	0.387345	0.0472021
MYB61	AT1G09540	AT2G31570	0.750523	0.00737668
MYB61	AT1G09540	AT2G31730	2.79094	0.00108783
MYB61	AT1G09540	AT2G31810	0.581242	0.00375314
MYB61	AT1G09540	AT2G31900	0.951355	0.00234501
MYB61	AT1G09540	AT2G32190	0.916109	1.04117e-12
MYB61	AT1G09540	AT2G32240	0.437597	0.00413155
MYB61	AT1G09540	AT2G32300	2.87162	0.0010469
MYB61	AT1G09540	AT2G32510	3.07605	3.51627e-38
MYB61	AT1G09540	AT2G32520	0.661374	0.0471013
MYB61	AT1G09540	AT2G32660	-0.811349	1.87359e-07
MYB61	AT1G09540	AT2G32720	4.96856	1.13952e-32
MYB61	AT1G09540	AT2G32930	-0.616484	0.00196735
MYB61	AT1G09540	AT2G33050	1.23013	0.00442498
MYB61	AT1G09540	AT2G33060	3.41501	0.022757
MYB61	AT1G09540	AT2G33310	0.547074	0.000102687
MYB61	AT1G09540	AT2G33570	1.80402	0.00124842
MYB61	AT1G09540	AT2G33580	0.632365	8.42667e-06
MYB61	AT1G09540	AT2G33600	0.744994	0.0135136
MYB61	AT1G09540	AT2G33780	2.07546	0.0305262
MYB61	AT1G09540	AT2G33980	0.819814	0.0377003
MYB61	AT1G09540	AT2G33990	2.6498	3.13055e-08
MYB61	AT1G09540	AT2G34180	-3.31427	0.00872274
MYB61	AT1G09540	AT2G34190	3.88459	0.000940562
MYB61	AT1G09540	AT2G34355	2.32467	0.000299375
MYB61	AT1G09540	AT2G34650	-0.457668	0.0104697
MYB61	AT1G09540	AT2G34710	-1.45353	0.0014012
MYB61	AT1G09540	AT2G35730	0.613071	0.00163738
MYB61	AT1G09540	AT2G35770	2.42572	1.66212e-11
MYB61	AT1G09540	AT2G35780	3.19872	0.0041157
MYB61	AT1G09540	AT2G35980	0.49425	9.20246e-06
MYB61	AT1G09540	AT2G36100	1.26594	0.0391037
MYB61	AT1G09540	AT2G36290	1.61178	2.86759e-06
MYB61	AT1G09540	AT2G36410	0.920374	6.58644e-07
MYB61	AT1G09540	AT2G36650	-0.809843	0.00260123
MYB61	AT1G09540	AT2G37035	0.782959	0.0076524
MYB61	AT1G09540	AT2G37040	3.9708	1.11411e-82
MYB61	AT1G09540	AT2G37250	0.52564	0.00335297
MYB61	AT1G09540	AT2G37260	5.25723	1.86367e-19
MYB61	AT1G09540	AT2G37520	-0.4951	0.00240805
MYB61	AT1G09540	AT2G37710	1.06992	0.00298558
MYB61	AT1G09540	AT2G37810	2.81033	1.13777e-14
MYB61	AT1G09540	AT2G37820	3.78818	0.000210085
MYB61	AT1G09540	AT2G38010	2.79143	4.28667e-70
MYB61	AT1G09540	AT2G38060	1.68915	0.0403563
MYB61	AT1G09540	AT2G38110	4.56241	0.0169068
MYB61	AT1G09540	AT2G38240	-0.544332	9.57264e-05
MYB61	AT1G09540	AT2G38290	0.600392	0.000198504
MYB61	AT1G09540	AT2G38330	-0.745287	0.000356331
MYB61	AT1G09540	AT2G38410	-0.306181	0.0180037
MYB61	AT1G09540	AT2G38540	5.2725	0.000652238
MYB61	AT1G09540	AT2G38760	-0.57921	0.0184186
MYB61	AT1G09540	AT2G38860	2.24984	1.45746e-26
MYB61	AT1G09540	AT2G39110	1.1614	8.91609e-06
MYB61	AT1G09540	AT2G39210	-0.221892	0.00968623
MYB61	AT1G09540	AT2G39350	0.774495	8.31329e-08
MYB61	AT1G09540	AT2G39430	1.83163	0.0344766
MYB61	AT1G09540	AT2G39660	0.363242	0.0015769
MYB61	AT1G09540	AT2G39700	1.07492	3.6028e-14
MYB61	AT1G09540	AT2G39710	4.3362	6.31998e-20
MYB61	AT1G09540	AT2G39800	0.383613	0.0442124
MYB61	AT1G09540	AT2G40060	0.486365	0.0312252
MYB61	AT1G09540	AT2G40095	0.416378	0.00300019
MYB61	AT1G09540	AT2G40110	0.872592	0.000443319
MYB61	AT1G09540	AT2G40113	1.77691	1.13033e-42
MYB61	AT1G09540	AT2G40170	1.32411	0.0012074
MYB61	AT1G09540	AT2G40360	-0.357304	0.009622
MYB61	AT1G09540	AT2G40370	5.20486	6.03864e-08
MYB61	AT1G09540	AT2G40740	0.600805	0.0238676
MYB61	AT1G09540	AT2G40750	1.1765	0.0262949
MYB61	AT1G09540	AT2G40890	1.85595	6.19467e-11
MYB61	AT1G09540	AT2G41130	-0.515075	0.00118271
MYB61	AT1G09540	AT2G41870	-1.03357	0.0457844
MYB61	AT1G09540	AT2G41900	-0.896608	0.019866
MYB61	AT1G09540	AT2G42060	1.99008	9.86248e-34
MYB61	AT1G09540	AT2G42070	0.799538	0.0119653
MYB61	AT1G09540	AT2G42270	-0.405295	0.0287858
MYB61	AT1G09540	AT2G42360	0.594135	0.0134446
MYB61	AT1G09540	AT2G42620	-0.736952	1.90737e-05
MYB61	AT1G09540	AT2G42760	3.67691	4.36857e-30
MYB61	AT1G09540	AT2G42890	-0.511583	0.0176617
MYB61	AT1G09540	AT2G43060	1.04955	5.36987e-06
MYB61	AT1G09540	AT2G43340	1.55189	6.34084e-17
MYB61	AT1G09540	AT2G43350	0.891405	0.0321519
MYB61	AT1G09540	AT2G43400	0.916067	1.6692e-07
MYB61	AT1G09540	AT2G43510	0.486989	0.00439511
MYB61	AT1G09540	AT2G43570	-0.935359	0.0137714
MYB61	AT1G09540	AT2G43680	0.441684	0.0122538
MYB61	AT1G09540	AT2G43850	0.905738	0.0185778
MYB61	AT1G09540	AT2G43870	1.47758	8.59649e-11
MYB61	AT1G09540	AT2G43950	-0.519757	0.018074
MYB61	AT1G09540	AT2G44160	3.33975	8.53372e-28
MYB61	AT1G09540	AT2G44730	1.17057	0.000170563
MYB61	AT1G09540	AT2G44770	1.20735	3.14089e-20
MYB61	AT1G09540	AT2G44790	0.855183	6.41423e-25
MYB61	AT1G09540	AT2G44950	-0.514954	0.0164636
MYB61	AT1G09540	AT2G45220	2.13871	1.66444e-26
MYB61	AT1G09540	AT2G45290	2.19321	1.84627e-09
MYB61	AT1G09540	AT2G45300	1.16718	1.12927e-07
MYB61	AT1G09540	AT2G45440	-0.548432	0.013771
MYB61	AT1G09540	AT2G45750	4.23438	3.35184e-30
MYB61	AT1G09540	AT2G45770	1.14894	0.000716399
MYB61	AT1G09540	AT2G45820	-0.433582	0.0068283
MYB61	AT1G09540	AT2G46070	-1.45867	0.0461756
MYB61	AT1G09540	AT2G46140	0.430484	0.0187869
MYB61	AT1G09540	AT2G46240	-0.985367	0.040736
MYB61	AT1G09540	AT2G46260	0.361802	0.00447378
MYB61	AT1G09540	AT2G46270	-0.546247	5.82133e-05
MYB61	AT1G09540	AT2G46330	0.706116	4.39583e-06
MYB61	AT1G09540	AT2G46410	2.56089	2.36434e-09
MYB61	AT1G09540	AT2G46520	-0.565653	0.00122393
MYB61	AT1G09540	AT2G46590	-0.720309	0.000924893
MYB61	AT1G09540	AT2G46680	-0.65782	6.82078e-07
MYB61	AT1G09540	AT2G46780	-0.923902	0.000518895
MYB61	AT1G09540	AT2G47060	0.539968	0.000410182
MYB61	AT1G09540	AT2G47130	0.428596	0.0195904
MYB61	AT1G09540	AT2G47360	4.1274	0.00254889
MYB61	AT1G09540	AT2G47370	8.5282	4.45477e-08
MYB61	AT1G09540	AT2G47520	1.69762	2.35675e-11
MYB61	AT1G09540	AT2G47550	0.490138	2.45341e-09
MYB61	AT1G09540	AT2G47610	-0.412319	0.0131525
MYB61	AT1G09540	AT2G47630	0.435662	0.0184776
MYB61	AT1G09540	AT2G47800	-0.3656	0.0243911
MYB61	AT1G09540	AT2G48110	-0.535661	0.0162521
MYB61	AT1G09540	AT3G01400	-0.592682	0.037932
MYB61	AT1G09540	AT3G01420	-0.656926	6.76073e-05
MYB61	AT1G09540	AT3G01650	-0.32608	0.0475533
MYB61	AT1G09540	AT3G01980	0.531146	0.0329295
MYB61	AT1G09540	AT3G01990	1.19937	0.00123533
MYB61	AT1G09540	AT3G02070	0.499808	0.00339086
MYB61	AT1G09540	AT3G02150	-2.61572	0.00684572
MYB61	AT1G09540	AT3G02360	1.57277	1.89638e-43
MYB61	AT1G09540	AT3G02370	1.24152	0.000228402
MYB61	AT1G09540	AT3G02380	2.0263	2.68303e-05
MYB61	AT1G09540	AT3G02830	1.82426	0.0476528
MYB61	AT1G09540	AT3G02875	0.30737	0.00919122
MYB61	AT1G09540	AT3G02910	-0.56808	0.012427
MYB61	AT1G09540	AT3G02990	-0.603918	0.0247761
MYB61	AT1G09540	AT3G03110	-0.376361	0.0184218
MYB61	AT1G09540	AT3G03680	2.81647	0.00672824
MYB61	AT1G09540	AT3G03690	2.31377	0.00154676
MYB61	AT1G09540	AT3G03700	2.0396	1.96847e-05
MYB61	AT1G09540	AT3G03780	2.77921	0.00327168
MYB61	AT1G09540	AT3G03990	0.968216	8.42987e-16
MYB61	AT1G09540	AT3G04020	1.87312	0.00153992
MYB61	AT1G09540	AT3G04060	-0.531928	0.021834
MYB61	AT1G09540	AT3G04070	-0.603656	6.82724e-08
MYB61	AT1G09540	AT3G04530	1.02611	8.97033e-08
MYB61	AT1G09540	AT3G04590	1.60955	1.90829e-35
MYB61	AT1G09540	AT3G04730	0.253641	0.0314079
MYB61	AT1G09540	AT3G04740	-0.394658	0.0411218
MYB61	AT1G09540	AT3G04840	-0.425859	0.0229902
MYB61	AT1G09540	AT3G04870	0.874706	6.99803e-06
MYB61	AT1G09540	AT3G05090	-0.297035	0.0494515
MYB61	AT1G09540	AT3G05170	-0.737719	0.00313794
MYB61	AT1G09540	AT3G05200	0.583235	1.19319e-08
MYB61	AT1G09540	AT3G05230	1.1429	0.00192132
MYB61	AT1G09540	AT3G05320	0.941858	3.3988e-08
MYB61	AT1G09540	AT3G05365	-2.79339	0.0115155
MYB61	AT1G09540	AT3G05390	0.711534	1.88949e-05
MYB61	AT1G09540	AT3G05880	0.895239	4.75761e-07
MYB61	AT1G09540	AT3G05890	0.802903	0.00720472
MYB61	AT1G09540	AT3G05900	1.28746	6.14327e-05
MYB61	AT1G09540	AT3G05937	-0.606778	0.0180076
MYB61	AT1G09540	AT3G06350	0.839028	8.39354e-05
MYB61	AT1G09540	AT3G06380	0.61457	2.33819e-06
MYB61	AT1G09540	AT3G06483	-0.824107	1.10156e-05
MYB61	AT1G09540	AT3G06500	-0.78457	1.84833e-05
MYB61	AT1G09540	AT3G06530	-0.471233	0.0266122
MYB61	AT1G09540	AT3G06650	2.36127	2.12673e-14
MYB61	AT1G09540	AT3G06690	-0.743522	0.0188135
MYB61	AT1G09540	AT3G06720	-0.28116	0.0330348
MYB61	AT1G09540	AT3G07350	-0.585159	0.000924893
MYB61	AT1G09540	AT3G07390	0.551009	0.000251995
MYB61	AT1G09540	AT3G07570	1.77342	4.97718e-18
MYB61	AT1G09540	AT3G07870	-0.902588	0.0076524
MYB61	AT1G09540	AT3G09000	0.598386	0.00372872
MYB61	AT1G09540	AT3G09200	-0.501732	0.00391589
MYB61	AT1G09540	AT3G09270	0.546526	0.0184384
MYB61	AT1G09540	AT3G09405	0.975221	0.0191533
MYB61	AT1G09540	AT3G09440	-0.5592	0.0434271
MYB61	AT1G09540	AT3G09470	-0.837459	0.0164612
MYB61	AT1G09540	AT3G09480	-0.843641	0.0295998
MYB61	AT1G09540	AT3G09630	-0.253156	0.038671
MYB61	AT1G09540	AT3G09640	-1.37316	0.0243311
MYB61	AT1G09540	AT3G09840	-0.268943	0.0107698
MYB61	AT1G09540	AT3G10050	0.521805	0.0367973
MYB61	AT1G09540	AT3G10340	3.99348	3.81774e-33
MYB61	AT1G09540	AT3G10350	0.982635	3.10192e-05
MYB61	AT1G09540	AT3G10420	-0.398608	0.0150921
MYB61	AT1G09540	AT3G10500	0.575812	1.56386e-08
MYB61	AT1G09540	AT3G10650	-0.337045	0.0173942
MYB61	AT1G09540	AT3G10740	0.913155	1.49461e-06
MYB61	AT1G09540	AT3G10820	-0.695983	4.60503e-06
MYB61	AT1G09540	AT3G10960	0.371884	0.001078
MYB61	AT1G09540	AT3G10980	-0.738598	0.0222571
MYB61	AT1G09540	AT3G11150	1.68888	0.00595783
MYB61	AT1G09540	AT3G11170	0.727004	0.00258888
MYB61	AT1G09540	AT3G11210	2.46996	0.00929615
MYB61	AT1G09540	AT3G11320	0.7426	0.000377921
MYB61	AT1G09540	AT3G11410	-0.797439	0.000228402
MYB61	AT1G09540	AT3G11490	1.92195	0.00253304
MYB61	AT1G09540	AT3G11630	1.16731	0.0126501
MYB61	AT1G09540	AT3G11964	-0.387762	0.0493218
MYB61	AT1G09540	AT3G12110	2.87071	0.0117507
MYB61	AT1G09540	AT3G13080	-0.343696	0.0396628
MYB61	AT1G09540	AT3G13610	1.37196	3.40272e-06
MYB61	AT1G09540	AT3G13670	-0.305994	0.019511
MYB61	AT1G09540	AT3G13720	-0.719891	0.0170207
MYB61	AT1G09540	AT3G13810	-0.633772	0.0200713
MYB61	AT1G09540	AT3G13920	-0.288066	0.0167745
MYB61	AT1G09540	AT3G14050	-0.394003	0.0313259
MYB61	AT1G09540	AT3G14067	-0.680845	0.00929669
MYB61	AT1G09540	AT3G14205	-0.370665	0.00342985
MYB61	AT1G09540	AT3G14230	0.34377	0.0158833
MYB61	AT1G09540	AT3G14240	2.16608	2.21197e-07
MYB61	AT1G09540	AT3G14560	-0.53	0.00238435
MYB61	AT1G09540	AT3G14570	-1.39135	0.0242372
MYB61	AT1G09540	AT3G14590	-0.589151	7.86277e-07
MYB61	AT1G09540	AT3G14990	0.354165	0.0081876
MYB61	AT1G09540	AT3G15000	-0.446233	0.0272623
MYB61	AT1G09540	AT3G15010	-0.488919	0.00543441
MYB61	AT1G09540	AT3G15300	-0.782487	0.0430975
MYB61	AT1G09540	AT3G15430	-0.444496	0.00669413
MYB61	AT1G09540	AT3G15530	0.605296	0.00321008
MYB61	AT1G09540	AT3G15540	0.795841	2.62872e-13
MYB61	AT1G09540	AT3G15650	-0.848621	0.0336505
MYB61	AT1G09540	AT3G15760	2.17894	0.0128634
MYB61	AT1G09540	AT3G15990	1.22594	0.043844
MYB61	AT1G09540	AT3G16170	0.843246	0.000652238
MYB61	AT1G09540	AT3G16240	0.374872	0.0281417
MYB61	AT1G09540	AT3G16280	0.648091	0.0184998
MYB61	AT1G09540	AT3G16340	2.09923	4.31835e-49
MYB61	AT1G09540	AT3G16350	-0.7314	0.019866
MYB61	AT1G09540	AT3G16400	0.889209	0.00817154
MYB61	AT1G09540	AT3G16410	1.26374	0.00603385
MYB61	AT1G09540	AT3G16440	1.08427	0.00594976
MYB61	AT1G09540	AT3G16470	2.95094	0.00115542
MYB61	AT1G09540	AT3G16565	0.563061	0.00264374
MYB61	AT1G09540	AT3G16810	-0.62608	0.000549605
MYB61	AT1G09540	AT3G16860	-0.508058	0.0411218
MYB61	AT1G09540	AT3G16870	-1.0974	6.11614e-06
MYB61	AT1G09540	AT3G16940	0.925024	2.75999e-19
MYB61	AT1G09540	AT3G17110	0.851255	9.36008e-09
MYB61	AT1G09540	AT3G17130	8.20459	0.002005
MYB61	AT1G09540	AT3G17410	0.406611	0.00505885
MYB61	AT1G09540	AT3G17440	0.559061	0.00749161
MYB61	AT1G09540	AT3G17750	-0.614454	0.0130773
MYB61	AT1G09540	AT3G17790	-0.342953	0.0234037
MYB61	AT1G09540	AT3G17820	0.943021	1.47349e-06
MYB61	AT1G09540	AT3G17860	0.579362	7.60764e-05
MYB61	AT1G09540	AT3G18100	-0.489111	0.0457182
MYB61	AT1G09540	AT3G18170	1.55752	0.0135125
MYB61	AT1G09540	AT3G18250	0.631668	0.00229543
MYB61	AT1G09540	AT3G18280	1.19083	0.00123533
MYB61	AT1G09540	AT3G18560	1.51239	8.12875e-28
MYB61	AT1G09540	AT3G18690	0.445292	0.000258991
MYB61	AT1G09540	AT3G18990	1.01096	0.0117608
MYB61	AT1G09540	AT3G19010	0.625713	0.000307102
MYB61	AT1G09540	AT3G19240	-0.540492	2.85953e-05
MYB61	AT1G09540	AT3G19450	2.46311	4.30127e-23
MYB61	AT1G09540	AT3G19950	-0.420493	0.018666
MYB61	AT1G09540	AT3G20430	0.62418	0.0217532
MYB61	AT1G09540	AT3G20510	1.28335	2.33664e-21
MYB61	AT1G09540	AT3G20630	-0.400654	0.00215238
MYB61	AT1G09540	AT3G20670	-0.589741	0.0014612
MYB61	AT1G09540	AT3G20860	3.00248	3.25913e-89
MYB61	AT1G09540	AT3G21070	0.518473	2.00524e-08
MYB61	AT1G09540	AT3G21230	1.49765	9.54525e-09
MYB61	AT1G09540	AT3G21240	2.48243	0.00614924
MYB61	AT1G09540	AT3G21420	1.04408	0.00241359
MYB61	AT1G09540	AT3G21620	-1.24867	0.0022157
MYB61	AT1G09540	AT3G21690	0.648233	3.96822e-09
MYB61	AT1G09540	AT3G21700	0.841247	7.88921e-05
MYB61	AT1G09540	AT3G21710	1.09762	2.63636e-15
MYB61	AT1G09540	AT3G22235	0.781854	0.0498434
MYB61	AT1G09540	AT3G22300	-0.73217	0.037512
MYB61	AT1G09540	AT3G22380	-0.796807	6.39213e-14
MYB61	AT1G09540	AT3G22600	0.45677	0.000959034
MYB61	AT1G09540	AT3G22620	1.93504	1.41496e-12
MYB61	AT1G09540	AT3G23010	3.86233	0.000163017
MYB61	AT1G09540	AT3G23090	1.06311	5.17493e-11
MYB61	AT1G09540	AT3G23300	0.753708	0.000296269
MYB61	AT1G09540	AT3G23310	0.845102	0.00149453
MYB61	AT1G09540	AT3G23570	0.681058	0.00226746
MYB61	AT1G09540	AT3G23580	0.663903	0.01228
MYB61	AT1G09540	AT3G23590	0.84216	1.0747e-17
MYB61	AT1G09540	AT3G23600	0.491214	0.0175822
MYB61	AT1G09540	AT3G23750	-0.483222	0.0246301
MYB61	AT1G09540	AT3G23890	-2.68752	0.0222189
MYB61	AT1G09540	AT3G24120	0.618593	0.0159692
MYB61	AT1G09540	AT3G24190	0.956165	0.00505281
MYB61	AT1G09540	AT3G24420	1.28284	3.85838e-18
MYB61	AT1G09540	AT3G24460	0.817223	0.00341808
MYB61	AT1G09540	AT3G24480	3.37338	9.50875e-18
MYB61	AT1G09540	AT3G24770	-0.871103	0.0183201
MYB61	AT1G09540	AT3G24810	1.03331	0.000698486
MYB61	AT1G09540	AT3G24840	1.20495	3.96917e-06
MYB61	AT1G09540	AT3G25110	1.22822	0.0439196
MYB61	AT1G09540	AT3G25610	0.280462	0.0476339
MYB61	AT1G09540	AT3G25620	1.28021	0.00302179
MYB61	AT1G09540	AT3G25640	5.13542	1.97685e-14
MYB61	AT1G09540	AT3G25730	0.346438	0.0244043
MYB61	AT1G09540	AT3G26500	0.567465	0.000431507
MYB61	AT1G09540	AT3G26770	1.94039	5.50016e-06
MYB61	AT1G09540	AT3G27060	-0.376467	0.00341448
MYB61	AT1G09540	AT3G27350	1.84178	5.45467e-05
MYB61	AT1G09540	AT3G28345	1.94478	0.0299979
MYB61	AT1G09540	AT3G28580	-0.993701	2.14738e-05
MYB61	AT1G09540	AT3G28910	-3.81485	0.0139766
MYB61	AT1G09540	AT3G29200	0.651327	0.0100629
MYB61	AT1G09540	AT3G29360	0.516791	0.0480715
MYB61	AT1G09540	AT3G29575	0.510568	0.018654
MYB61	AT1G09540	AT3G30390	-0.380694	0.000909736
MYB61	AT1G09540	AT3G30739	4.77942	0.0387885
MYB61	AT1G09540	AT3G43430	0.501103	0.00420975
MYB61	AT1G09540	AT3G44540	2.32184	7.20618e-05
MYB61	AT1G09540	AT3G44600	0.539979	0.00179251
MYB61	AT1G09540	AT3G44720	0.970748	9.69014e-22
MYB61	AT1G09540	AT3G45730	0.943444	3.4232e-06
MYB61	AT1G09540	AT3G45830	-0.458818	0.0496663
MYB61	AT1G09540	AT3G45840	2.53577	1.31297e-07
MYB61	AT1G09540	AT3G46110	-0.418269	0.0212802
MYB61	AT1G09540	AT3G46680	2.23027	0.00494128
MYB61	AT1G09540	AT3G46920	-0.646151	0.0476423
MYB61	AT1G09540	AT3G47200	1.57156	1.03918e-05
MYB61	AT1G09540	AT3G47210	1.19012	2.77458e-12
MYB61	AT1G09540	AT3G47220	1.13439	0.000239327
MYB61	AT1G09540	AT3G47290	2.23183	0.00149699
MYB61	AT1G09540	AT3G47480	1.74946	0.041911
MYB61	AT1G09540	AT3G47540	4.7806	1.66542e-29
MYB61	AT1G09540	AT3G47910	-0.566597	0.00241558
MYB61	AT1G09540	AT3G48050	-0.314864	0.0126501
MYB61	AT1G09540	AT3G48410	1.43947	0.0373803
MYB61	AT1G09540	AT3G48450	1.08475	4.90783e-06
MYB61	AT1G09540	AT3G48530	-0.409698	0.0116365
MYB61	AT1G09540	AT3G48690	0.74872	0.000144834
MYB61	AT1G09540	AT3G48920	-1.02111	0.0332643
MYB61	AT1G09540	AT3G49120	0.679107	0.000155422
MYB61	AT1G09540	AT3G49210	-0.557243	0.00515887
MYB61	AT1G09540	AT3G49370	0.602342	0.00505885
MYB61	AT1G09540	AT3G49780	0.376132	0.00631348
MYB61	AT1G09540	AT3G49810	0.373551	0.0350997
MYB61	AT1G09540	AT3G49940	2.03979	5.53628e-23
MYB61	AT1G09540	AT3G50030	0.877049	0.0111372
MYB61	AT1G09540	AT3G50210	0.363439	0.0312833
MYB61	AT1G09540	AT3G50240	2.27452	0.0434271
MYB61	AT1G09540	AT3G50260	0.852622	1.42326e-07
MYB61	AT1G09540	AT3G50340	5.3506	1.26557e-40
MYB61	AT1G09540	AT3G50350	2.04357	4.68257e-07
MYB61	AT1G09540	AT3G50910	-0.240322	0.0109874
MYB61	AT1G09540	AT3G51090	-1.08479	0.00494128
MYB61	AT1G09540	AT3G51160	0.640096	5.32735e-05
MYB61	AT1G09540	AT3G51370	0.485932	0.000844973
MYB61	AT1G09540	AT3G51895	0.571166	0.0068699
MYB61	AT1G09540	AT3G51920	0.559337	6.9293e-06
MYB61	AT1G09540	AT3G51930	4.01113	0.0379649
MYB61	AT1G09540	AT3G51950	1.32458	0.0449463
MYB61	AT1G09540	AT3G52290	3.82549	7.06894e-13
MYB61	AT1G09540	AT3G52340	-0.598595	0.00621286
MYB61	AT1G09540	AT3G52460	2.11221	0.000246397
MYB61	AT1G09540	AT3G52470	1.32819	7.98271e-33
MYB61	AT1G09540	AT3G52480	1.30403	0.00488697
MYB61	AT1G09540	AT3G52500	-0.928187	0.0234414
MYB61	AT1G09540	AT3G52750	1.43469	0.00940423
MYB61	AT1G09540	AT3G52850	-0.303949	0.0111372
MYB61	AT1G09540	AT3G52870	1.44624	9.12135e-11
MYB61	AT1G09540	AT3G52930	0.288124	0.0395752
MYB61	AT1G09540	AT3G53120	0.515806	0.0442533
MYB61	AT1G09540	AT3G53260	4.00797	1.17882e-94
MYB61	AT1G09540	AT3G53270	0.971687	6.14216e-07
MYB61	AT1G09540	AT3G53280	0.834503	0.00546423
MYB61	AT1G09540	AT3G53590	3.2017	0.000379951
MYB61	AT1G09540	AT3G53760	1.38081	0.0427592
MYB61	AT1G09540	AT3G53770	7.36749	1.69419e-05
MYB61	AT1G09540	AT3G53780	0.548854	0.00439703
MYB61	AT1G09540	AT3G53830	-0.769412	0.0446333
MYB61	AT1G09540	AT3G53870	-0.501523	0.013118
MYB61	AT1G09540	AT3G53960	6.04102	0.0112448
MYB61	AT1G09540	AT3G54030	-0.71117	0.000633518
MYB61	AT1G09540	AT3G54140	0.492048	1.17838e-06
MYB61	AT1G09540	AT3G54150	0.453721	0.000156659
MYB61	AT1G09540	AT3G54420	-0.506872	0.00208178
MYB61	AT1G09540	AT3G54640	2.07863	1.50072e-21
MYB61	AT1G09540	AT3G54680	-0.641069	0.00630489
MYB61	AT1G09540	AT3G55050	0.342278	0.0339961
MYB61	AT1G09540	AT3G55090	5.42933	4.85821e-35
MYB61	AT1G09540	AT3G55200	-0.39207	0.0473894
MYB61	AT1G09540	AT3G55230	1.41349	0.0168305
MYB61	AT1G09540	AT3G55260	1.76807	0.000137648
MYB61	AT1G09540	AT3G55280	-0.668781	0.0246664
MYB61	AT1G09540	AT3G55320	0.606621	0.0161368
MYB61	AT1G09540	AT3G55400	-0.76124	0.000326017
MYB61	AT1G09540	AT3G55410	-0.281976	0.0499739
MYB61	AT1G09540	AT3G55430	-0.315963	0.000620411
MYB61	AT1G09540	AT3G55470	0.440753	0.0338205
MYB61	AT1G09540	AT3G55630	-1.02364	0.0380918
MYB61	AT1G09540	AT3G55690	-0.971874	0.000259905
MYB61	AT1G09540	AT3G55730	0.817034	0.0148383
MYB61	AT1G09540	AT3G55880	-0.864648	4.59022e-07
MYB61	AT1G09540	AT3G55970	-0.650236	1.86726e-13
MYB61	AT1G09540	AT3G56000	-0.494874	0.0376393
MYB61	AT1G09540	AT3G56150	-0.255694	0.0296198
MYB61	AT1G09540	AT3G56240	3.49354	2.33622e-45
MYB61	AT1G09540	AT3G56360	-0.604896	0.00396142
MYB61	AT1G09540	AT3G57040	1.86561	0.000616381
MYB61	AT1G09540	AT3G57440	5.30131	0.00250445
MYB61	AT1G09540	AT3G57450	1.04567	0.000962964
MYB61	AT1G09540	AT3G57490	-0.866381	0.0225419
MYB61	AT1G09540	AT3G57550	-0.341229	0.00144173
MYB61	AT1G09540	AT3G57660	-0.598083	0.00301183
MYB61	AT1G09540	AT3G57800	1.29923	0.0217564
MYB61	AT1G09540	AT3G58600	0.884999	3.62316e-05
MYB61	AT1G09540	AT3G58610	-0.372823	0.0279722
MYB61	AT1G09540	AT3G58660	-0.387797	0.0374667
MYB61	AT1G09540	AT3G58760	-0.594993	0.0242807
MYB61	AT1G09540	AT3G59100	-0.598273	0.0028519
MYB61	AT1G09540	AT3G59300	0.543826	0.00341791
MYB61	AT1G09540	AT3G59450	1.91051	0.0201219
MYB61	AT1G09540	AT3G59580	-1.16745	0.0141451
MYB61	AT1G09540	AT3G59690	1.00988	4.66766e-14
MYB61	AT1G09540	AT3G59760	0.726365	0.0100629
MYB61	AT1G09540	AT3G59780	2.56136	0.0288274
MYB61	AT1G09540	AT3G59880	1.03081	0.00015433
MYB61	AT1G09540	AT3G59970	2.66627	1.02592e-19
MYB61	AT1G09540	AT3G60080	0.702024	0.046655
MYB61	AT1G09540	AT3G60580	7.32107	1.63836e-06
MYB61	AT1G09540	AT3G60600	0.431199	0.0176617
MYB61	AT1G09540	AT3G60680	0.619447	0.0245288
MYB61	AT1G09540	AT3G60690	2.17657	3.93527e-07
MYB61	AT1G09540	AT3G60700	7.20788	2.68303e-05
MYB61	AT1G09540	AT3G60980	-0.74534	0.035149
MYB61	AT1G09540	AT3G61010	0.642068	0.00282117
MYB61	AT1G09540	AT3G61380	2.78991	3.42216e-06
MYB61	AT1G09540	AT3G61630	-0.654066	1.79811e-05
MYB61	AT1G09540	AT3G61680	2.30274	0.0372308
MYB61	AT1G09540	AT3G61890	-0.702408	0.0434271
MYB61	AT1G09540	AT3G62010	-0.31499	0.0171311
MYB61	AT1G09540	AT3G62270	1.57605	0.000838477
MYB61	AT1G09540	AT3G62660	0.983681	0.0301378
MYB61	AT1G09540	AT3G62700	-0.639875	0.00104223
MYB61	AT1G09540	AT3G62900	-0.314912	0.0444667
MYB61	AT1G09540	AT3G63010	-0.443762	0.021707
MYB61	AT1G09540	AT3G63060	-0.998902	0.00136155
MYB61	AT1G09540	AT3G63180	-0.916987	7.32899e-06
MYB61	AT1G09540	AT3G63300	2.85858	1.77518e-11
MYB61	AT1G09540	AT3G63320	2.547	0.000355142
MYB61	AT1G09540	AT3G63440	1.12111	0.000161329
MYB61	AT1G09540	AT4G00240	-0.639712	0.0395603
MYB61	AT1G09540	AT4G00305	-1.62387	0.0215393
MYB61	AT1G09540	AT4G00330	0.370418	0.0196682
MYB61	AT1G09540	AT4G00820	3.76715	1.03918e-05
MYB61	AT1G09540	AT4G01120	-0.824782	2.30255e-05
MYB61	AT1G09540	AT4G01410	-1.10363	0.00223583
MYB61	AT1G09540	AT4G01450	-0.878148	0.0319129
MYB61	AT1G09540	AT4G01575	2.01419	0.0281833
MYB61	AT1G09540	AT4G01700	1.32208	2.63293e-32
MYB61	AT1G09540	AT4G02075	2.65609	1.76248e-05
MYB61	AT1G09540	AT4G02330	1.74565	0.000381571
MYB61	AT1G09540	AT4G02380	0.779279	6.3283e-11
MYB61	AT1G09540	AT4G02520	0.565904	0.0202072
MYB61	AT1G09540	AT4G03140	1.62793	7.41251e-05
MYB61	AT1G09540	AT4G03340	1.07678	0.0437281
MYB61	AT1G09540	AT4G03470	3.60017	1.88195e-06
MYB61	AT1G09540	AT4G03480	2.41087	1.3408e-48
MYB61	AT1G09540	AT4G03490	1.81899	2.03264e-06
MYB61	AT1G09540	AT4G03510	0.702246	0.000141761
MYB61	AT1G09540	AT4G03520	0.595687	0.000916126
MYB61	AT1G09540	AT4G03550	-0.586715	0.000171246
MYB61	AT1G09540	AT4G04490	-0.956595	0.0486431
MYB61	AT1G09540	AT4G04610	0.670462	0.0472021
MYB61	AT1G09540	AT4G04810	1.21901	0.0118338
MYB61	AT1G09540	AT4G04960	-0.524734	4.47713e-06
MYB61	AT1G09540	AT4G05010	0.524673	0.0112004
MYB61	AT1G09540	AT4G05100	-1.328	2.23931e-11
MYB61	AT1G09540	AT4G05120	-0.678744	0.000535432
MYB61	AT1G09540	AT4G06746	-0.435826	0.0222064
MYB61	AT1G09540	AT4G07410	-0.43616	0.00992982
MYB61	AT1G09540	AT4G08690	0.989347	0.00229543
MYB61	AT1G09540	AT4G09160	0.745087	0.00818357
MYB61	AT1G09540	AT4G09460	2.75008	2.17624e-51
MYB61	AT1G09540	AT4G09760	2.61371	3.03498e-16
MYB61	AT1G09540	AT4G10320	-0.332695	0.0166658
MYB61	AT1G09540	AT4G10570	-0.60802	0.00519465
MYB61	AT1G09540	AT4G11160	-0.580028	0.0200484
MYB61	AT1G09540	AT4G11220	-0.402641	0.0395111
MYB61	AT1G09540	AT4G11230	2.5356	0.000195712
MYB61	AT1G09540	AT4G11260	0.375099	0.047792
MYB61	AT1G09540	AT4G11480	1.93983	4.41847e-29
MYB61	AT1G09540	AT4G11521	0.829296	0.017588
MYB61	AT1G09540	AT4G12000	-0.620261	0.005501
MYB61	AT1G09540	AT4G12040	0.518188	0.00360463
MYB61	AT1G09540	AT4G12080	-0.471013	0.0103323
MYB61	AT1G09540	AT4G12110	1.65355	0.000242447
MYB61	AT1G09540	AT4G12450	1.46909	0.0303409
MYB61	AT1G09540	AT4G12710	1.61014	1.49359e-14
MYB61	AT1G09540	AT4G12770	-0.430195	0.0242281
MYB61	AT1G09540	AT4G12780	-0.473893	0.01665
MYB61	AT1G09540	AT4G13100	2.31374	7.88921e-05
MYB61	AT1G09540	AT4G13180	0.533111	0.00040795
MYB61	AT1G09540	AT4G13195	-1.20775	0.00628078
MYB61	AT1G09540	AT4G13340	0.758688	0.00948998
MYB61	AT1G09540	AT4G13370	1.4002	0.0470316
MYB61	AT1G09540	AT4G13430	0.619463	2.57239e-08
MYB61	AT1G09540	AT4G13460	1.26372	1.44863e-07
MYB61	AT1G09540	AT4G13580	1.94777	0.00740586
MYB61	AT1G09540	AT4G13620	1.63585	0.00030197
MYB61	AT1G09540	AT4G13660	1.48523	3.35184e-30
MYB61	AT1G09540	AT4G13710	3.77865	0.00298255
MYB61	AT1G09540	AT4G13830	0.8413	0.0241082
MYB61	AT1G09540	AT4G13930	2.0298	1.05798e-06
MYB61	AT1G09540	AT4G14200	1.8116	0.0351602
MYB61	AT1G09540	AT4G14746	1.30008	2.61202e-14
MYB61	AT1G09540	AT4G14770	2.44998	1.47647e-12
MYB61	AT1G09540	AT4G14880	0.426096	0.0113224
MYB61	AT1G09540	AT4G14900	0.842877	2.77138e-07
MYB61	AT1G09540	AT4G14990	-0.677223	2.68598e-07
MYB61	AT1G09540	AT4G15120	1.11687	4.10952e-13
MYB61	AT1G09540	AT4G15130	1.8275	2.39207e-17
MYB61	AT1G09540	AT4G15150	1.08744	0.0345787
MYB61	AT1G09540	AT4G15270	1.10719	0.0303964
MYB61	AT1G09540	AT4G15400	1.91072	0.03242
MYB61	AT1G09540	AT4G16340	1.16951	0.00614924
MYB61	AT1G09540	AT4G16350	5.25947	0.00630971
MYB61	AT1G09540	AT4G16380	-0.34153	0.0360372
MYB61	AT1G09540	AT4G16780	0.991547	2.14983e-11
MYB61	AT1G09540	AT4G17620	-0.433115	0.0144442
MYB61	AT1G09540	AT4G17870	0.991192	0.000399546
MYB61	AT1G09540	AT4G17950	0.411482	0.0416457
MYB61	AT1G09540	AT4G17980	2.0507	1.03918e-05
MYB61	AT1G09540	AT4G18140	-0.427959	0.0350867
MYB61	AT1G09540	AT4G18380	-0.696549	0.0174464
MYB61	AT1G09540	AT4G18910	0.94095	1.23643e-09
MYB61	AT1G09540	AT4G19160	-0.587821	7.99314e-05
MYB61	AT1G09540	AT4G19420	3.93963	1.33978e-23
MYB61	AT1G09540	AT4G19460	-0.716368	0.000162591
MYB61	AT1G09540	AT4G19510	-0.378921	0.0270027
MYB61	AT1G09540	AT4G19880	0.754059	0.00134689
MYB61	AT1G09540	AT4G19970	-4.63118	0.0202227
MYB61	AT1G09540	AT4G20110	0.542864	0.0103862
MYB61	AT1G09540	AT4G20235	2.61467	0.000213062
MYB61	AT1G09540	AT4G20730	0.558147	0.0222137
MYB61	AT1G09540	AT4G20830	0.346403	0.00498773
MYB61	AT1G09540	AT4G20860	0.519164	0.000139906
MYB61	AT1G09540	AT4G20970	3.80637	6.2455e-05
MYB61	AT1G09540	AT4G21070	0.492232	0.0367973
MYB61	AT1G09540	AT4G21090	0.827587	0.00133851
MYB61	AT1G09540	AT4G21400	0.530546	0.00775357
MYB61	AT1G09540	AT4G21410	0.88179	2.67694e-13
MYB61	AT1G09540	AT4G21440	-0.651619	0.0184122
MYB61	AT1G09540	AT4G21480	1.68845	0.00534866
MYB61	AT1G09540	AT4G21500	3.24515	0.00371064
MYB61	AT1G09540	AT4G21570	-0.423522	0.0210958
MYB61	AT1G09540	AT4G21865	2.01234	1.97491e-19
MYB61	AT1G09540	AT4G21990	0.824521	0.00362228
MYB61	AT1G09540	AT4G22030	1.15237	0.00388992
MYB61	AT1G09540	AT4G22530	1.13019	0.0398886
MYB61	AT1G09540	AT4G22610	-0.576876	0.0012116
MYB61	AT1G09540	AT4G22880	9.62833	2.24268e-12
MYB61	AT1G09540	AT4G22960	1.47689	1.53479e-06
MYB61	AT1G09540	AT4G23050	-0.490925	0.0155388
MYB61	AT1G09540	AT4G23330	0.767111	0.0439751
MYB61	AT1G09540	AT4G23500	3.96633	3.8714e-27
MYB61	AT1G09540	AT4G23630	-0.393692	0.00432894
MYB61	AT1G09540	AT4G23690	4.7077	8.47126e-52
MYB61	AT1G09540	AT4G23750	4.10108	6.88662e-05
MYB61	AT1G09540	AT4G23850	0.361557	0.00396477
MYB61	AT1G09540	AT4G24020	-0.423058	0.0118012
MYB61	AT1G09540	AT4G24240	0.669517	4.97399e-07
MYB61	AT1G09540	AT4G24400	0.404486	0.00314226
MYB61	AT1G09540	AT4G24780	6.87774	1.10087e-11
MYB61	AT1G09540	AT4G24790	3.45269	3.70121e-05
MYB61	AT1G09540	AT4G24930	2.1689	0.00771467
MYB61	AT1G09540	AT4G24960	-0.463183	0.00033374
MYB61	AT1G09540	AT4G25030	0.6867	1.01917e-13
MYB61	AT1G09540	AT4G25070	1.14845	0.0197622
MYB61	AT1G09540	AT4G25160	2.48521	0.0478045
MYB61	AT1G09540	AT4G25390	-0.826361	3.22894e-06
MYB61	AT1G09540	AT4G25640	0.754676	0.00077253
MYB61	AT1G09540	AT4G26010	3.66115	0.000393511
MYB61	AT1G09540	AT4G26080	-0.736519	1.83519e-06
MYB61	AT1G09540	AT4G26130	2.08515	0.0311879
MYB61	AT1G09540	AT4G26140	0.55916	0.00331842
MYB61	AT1G09540	AT4G26270	0.624547	0.0442124
MYB61	AT1G09540	AT4G26540	-0.471259	0.00346802
MYB61	AT1G09540	AT4G27070	3.41656	6.10887e-61
MYB61	AT1G09540	AT4G27180	1.1159	5.49556e-09
MYB61	AT1G09540	AT4G27350	-0.671787	0.0188421
MYB61	AT1G09540	AT4G27410	-0.883273	1.52345e-10
MYB61	AT1G09540	AT4G27450	0.825224	2.40604e-05
MYB61	AT1G09540	AT4G28110	0.788205	1.95203e-08
MYB61	AT1G09540	AT4G28300	-0.313855	0.0236638
MYB61	AT1G09540	AT4G28400	0.386479	0.0439196
MYB61	AT1G09540	AT4G28840	-0.717978	0.00375314
MYB61	AT1G09540	AT4G29380	-0.408695	0.0096408
MYB61	AT1G09540	AT4G29690	0.767285	0.00440377
MYB61	AT1G09540	AT4G29700	2.96707	0.00408534
MYB61	AT1G09540	AT4G29790	-0.583219	0.00115099
MYB61	AT1G09540	AT4G29905	1.12303	3.10779e-06
MYB61	AT1G09540	AT4G29950	-0.388309	0.0210958
MYB61	AT1G09540	AT4G30210	0.76967	1.17146e-12
MYB61	AT1G09540	AT4G30240	0.677208	4.75248e-05
MYB61	AT1G09540	AT4G30400	1.49639	0.00966634
MYB61	AT1G09540	AT4G30470	2.62889	2.88604e-07
MYB61	AT1G09540	AT4G30490	-0.594583	6.85418e-05
MYB61	AT1G09540	AT4G30670	2.98656	1.10615e-05
MYB61	AT1G09540	AT4G30690	2.08209	0.00984706
MYB61	AT1G09540	AT4G30810	2.39305	2.44335e-33
MYB61	AT1G09540	AT4G30980	1.90086	2.72426e-07
MYB61	AT1G09540	AT4G31100	-0.77923	0.00453176
MYB61	AT1G09540	AT4G31110	-0.548031	0.00100731
MYB61	AT1G09540	AT4G31530	0.848058	0.0394436
MYB61	AT1G09540	AT4G31550	0.382889	0.0119958
MYB61	AT1G09540	AT4G31820	0.33851	0.0141602
MYB61	AT1G09540	AT4G31960	-4.35202	0.0434271
MYB61	AT1G09540	AT4G32060	0.31067	0.0422119
MYB61	AT1G09540	AT4G32070	-0.469499	0.0094963
MYB61	AT1G09540	AT4G32140	0.52578	0.00807968
MYB61	AT1G09540	AT4G32150	0.571863	0.00771467
MYB61	AT1G09540	AT4G32180	1.04597	1.20272e-10
MYB61	AT1G09540	AT4G32250	-0.600027	0.0184122
MYB61	AT1G09540	AT4G32330	0.933868	0.00743241
MYB61	AT1G09540	AT4G32400	0.773544	0.000523967
MYB61	AT1G09540	AT4G32870	1.29775	0.00232935
MYB61	AT1G09540	AT4G32920	-0.570692	0.0111372
MYB61	AT1G09540	AT4G32940	-0.279861	0.0103395
MYB61	AT1G09540	AT4G32950	-0.865239	3.67153e-05
MYB61	AT1G09540	AT4G33110	1.73262	0.0301539
MYB61	AT1G09540	AT4G33330	7.79555	0.000150868
MYB61	AT1G09540	AT4G33565	0.815258	0.000106038
MYB61	AT1G09540	AT4G34050	4.13231	9.20479e-46
MYB61	AT1G09540	AT4G34131	0.773583	0.000316485
MYB61	AT1G09540	AT4G34135	0.616541	0.00156276
MYB61	AT1G09540	AT4G34150	0.29252	0.0484786
MYB61	AT1G09540	AT4G34180	0.354131	0.0294773
MYB61	AT1G09540	AT4G34230	0.843418	2.95395e-34
MYB61	AT1G09540	AT4G34280	-0.36828	0.025667
MYB61	AT1G09540	AT4G34350	-0.407531	0.0115321
MYB61	AT1G09540	AT4G34480	0.97035	5.46143e-06
MYB61	AT1G09540	AT4G34500	0.940425	0.0337303
MYB61	AT1G09540	AT4G34600	2.37178	0.0329404
MYB61	AT1G09540	AT4G34610	4.84905	3.73502e-05
MYB61	AT1G09540	AT4G34620	2.64243	1.07557e-10
MYB61	AT1G09540	AT4G34630	1.62978	1.10087e-11
MYB61	AT1G09540	AT4G34670	-0.482705	0.0122771
MYB61	AT1G09540	AT4G34750	3.66521	7.68235e-27
MYB61	AT1G09540	AT4G34760	6.71591	0.0195904
MYB61	AT1G09540	AT4G34920	1.48036	3.27408e-05
MYB61	AT1G09540	AT4G34990	3.76121	5.00253e-79
MYB61	AT1G09540	AT4G35000	1.16619	1.05128e-13
MYB61	AT1G09540	AT4G35060	1.8721	2.20038e-05
MYB61	AT1G09540	AT4G35110	0.728898	2.84107e-06
MYB61	AT1G09540	AT4G35190	4.26909	1.53674e-10
MYB61	AT1G09540	AT4G35350	1.64164	0.0368811
MYB61	AT1G09540	AT4G35580	-0.503901	0.0153994
MYB61	AT1G09540	AT4G35600	-0.57265	8.36548e-05
MYB61	AT1G09540	AT4G35985	-0.658132	0.00440377
MYB61	AT1G09540	AT4G36010	-0.552965	0.0216175
MYB61	AT1G09540	AT4G36360	0.549929	0.0143228
MYB61	AT1G09540	AT4G36390	0.644816	0.0489374
MYB61	AT1G09540	AT4G36610	5.01981	9.79321e-07
MYB61	AT1G09540	AT4G36640	0.811257	0.00303692
MYB61	AT1G09540	AT4G36880	6.3181	6.43201e-05
MYB61	AT1G09540	AT4G36945	0.592068	0.0360131
MYB61	AT1G09540	AT4G37330	-0.733563	0.000211614
MYB61	AT1G09540	AT4G37790	0.718246	1.28767e-06
MYB61	AT1G09540	AT4G37980	0.947418	0.00117383
MYB61	AT1G09540	AT4G38030	2.59441	0.0161368
MYB61	AT1G09540	AT4G38250	-0.421449	0.00549232
MYB61	AT1G09540	AT4G38550	0.44794	0.000504727
MYB61	AT1G09540	AT4G39160	-0.455923	0.0100629
MYB61	AT1G09540	AT4G39230	0.737675	8.95065e-07
MYB61	AT1G09540	AT4G39720	2.04392	7.62044e-06
MYB61	AT1G09540	AT4G39780	-0.642359	1.55579e-05
MYB61	AT1G09540	AT4G39830	-0.356217	0.047165
MYB61	AT1G09540	AT4G39840	-0.633339	4.28006e-05
MYB61	AT1G09540	AT4G39940	0.888083	4.38758e-10
MYB61	AT1G09540	AT4G39980	1.45889	1.95256e-06
MYB61	AT1G09540	AT4G40080	0.56816	0.047792
MYB61	AT1G09540	AT5G01100	1.27838	1.6622e-12
MYB61	AT1G09540	AT5G01340	1.71333	5.79971e-05
MYB61	AT1G09540	AT5G01730	0.747825	3.93106e-06
MYB61	AT1G09540	AT5G01810	0.655001	5.13273e-06
MYB61	AT1G09540	AT5G01820	-0.607869	0.0131257
MYB61	AT1G09540	AT5G01830	0.578216	0.0360131
MYB61	AT1G09540	AT5G01950	0.688624	8.13645e-07
MYB61	AT1G09540	AT5G02450	-0.663601	0.0360131
MYB61	AT1G09540	AT5G02500	-0.395672	0.0229411
MYB61	AT1G09540	AT5G02780	0.988066	7.99801e-08
MYB61	AT1G09540	AT5G02880	-0.301356	0.0468655
MYB61	AT1G09540	AT5G03000	4.47798	0.00211059
MYB61	AT1G09540	AT5G03030	1.22507	1.97052e-15
MYB61	AT1G09540	AT5G03040	0.559258	0.0332643
MYB61	AT1G09540	AT5G03230	-0.934638	0.0497834
MYB61	AT1G09540	AT5G03240	0.523584	4.80109e-05
MYB61	AT1G09540	AT5G03260	7.77262	5.81513e-06
MYB61	AT1G09540	AT5G03610	0.64839	3.77901e-07
MYB61	AT1G09540	AT5G03630	0.365601	0.002025
MYB61	AT1G09540	AT5G03690	1.15873	1.92553e-06
MYB61	AT1G09540	AT5G03700	2.08373	1.65509e-79
MYB61	AT1G09540	AT5G03730	-0.423347	0.00110903
MYB61	AT1G09540	AT5G03760	3.47742	6.81826e-05
MYB61	AT1G09540	AT5G04040	-0.314185	0.019866
MYB61	AT1G09540	AT5G04235	-0.52175	0.0434271
MYB61	AT1G09540	AT5G04330	1.68895	0.00161923
MYB61	AT1G09540	AT5G04460	-0.60481	0.023131
MYB61	AT1G09540	AT5G04720	-0.321605	0.0320792
MYB61	AT1G09540	AT5G04770	0.382557	0.0263685
MYB61	AT1G09540	AT5G05340	0.644651	1.34105e-13
MYB61	AT1G09540	AT5G05440	0.898672	0.0073564
MYB61	AT1G09540	AT5G05730	0.735615	1.81047e-12
MYB61	AT1G09540	AT5G05820	0.977423	0.000831162
MYB61	AT1G09540	AT5G05840	6.22768	4.71736e-10
MYB61	AT1G09540	AT5G05980	0.684612	0.00759323
MYB61	AT1G09540	AT5G06090	5.82619	3.8714e-27
MYB61	AT1G09540	AT5G06190	1.48223	0.00199976
MYB61	AT1G09540	AT5G06530	4.33557	3.33919e-06
MYB61	AT1G09540	AT5G06540	-1.4648	0.0461838
MYB61	AT1G09540	AT5G06700	0.482821	0.0299968
MYB61	AT1G09540	AT5G06720	2.46674	1.75951e-15
MYB61	AT1G09540	AT5G06730	1.80307	1.12995e-46
MYB61	AT1G09540	AT5G06740	1.10599	1.03941e-17
MYB61	AT1G09540	AT5G06760	-0.446465	0.0245288
MYB61	AT1G09540	AT5G06860	0.384352	0.022851
MYB61	AT1G09540	AT5G07130	2.53535	2.05521e-09
MYB61	AT1G09540	AT5G07390	2.21394	4.85987e-14
MYB61	AT1G09540	AT5G07450	6.80345	0.0337723
MYB61	AT1G09540	AT5G07460	1.6324	0.0194813
MYB61	AT1G09540	AT5G07580	3.14879	4.03656e-12
MYB61	AT1G09540	AT5G07600	5.63386	0.0297802
MYB61	AT1G09540	AT5G07740	-0.418342	0.00870904
MYB61	AT1G09540	AT5G09440	2.38208	5.28848e-12
MYB61	AT1G09540	AT5G09460	1.12992	0.0209847
MYB61	AT1G09540	AT5G09800	-0.633861	0.00964339
MYB61	AT1G09540	AT5G10030	0.448918	0.0061556
MYB61	AT1G09540	AT5G10150	3.97245	0.0357703
MYB61	AT1G09540	AT5G10300	-0.44415	0.0335295
MYB61	AT1G09540	AT5G10410	1.71201	3.162e-14
MYB61	AT1G09540	AT5G10770	2.81251	1.1463e-08
MYB61	AT1G09540	AT5G10830	1.09328	1.29714e-16
MYB61	AT1G09540	AT5G10930	1.29173	1.04622e-05
MYB61	AT1G09540	AT5G10960	0.386487	0.0244043
MYB61	AT1G09540	AT5G11000	1.10732	8.90406e-06
MYB61	AT1G09540	AT5G11110	-0.633665	2.0686e-06
MYB61	AT1G09540	AT5G11390	0.778899	0.000382401
MYB61	AT1G09540	AT5G12010	-0.418187	0.00189678
MYB61	AT1G09540	AT5G12040	0.557605	0.00303372
MYB61	AT1G09540	AT5G12110	-1.50726	0.0156496
MYB61	AT1G09540	AT5G13080	-0.388172	0.00136469
MYB61	AT1G09540	AT5G13120	1.36158	0.000849611
MYB61	AT1G09540	AT5G13200	-0.416113	0.00266461
MYB61	AT1G09540	AT5G13210	-0.567343	1.49517e-05
MYB61	AT1G09540	AT5G13390	-0.642424	0.00149021
MYB61	AT1G09540	AT5G13450	0.310173	0.0434271
MYB61	AT1G09540	AT5G13740	-0.47382	0.000741599
MYB61	AT1G09540	AT5G13880	-1.16065	0.000159401
MYB61	AT1G09540	AT5G13930	6.27844	5.26563e-06
MYB61	AT1G09540	AT5G14420	0.420436	0.000980145
MYB61	AT1G09540	AT5G14710	0.677422	0.0248745
MYB61	AT1G09540	AT5G14880	1.78909	7.66609e-11
MYB61	AT1G09540	AT5G14920	4.72083	0.000655565
MYB61	AT1G09540	AT5G15210	2.6974	0.000590867
MYB61	AT1G09540	AT5G15450	-0.838718	0.0399412
MYB61	AT1G09540	AT5G15790	3.75473	6.35175e-23
MYB61	AT1G09540	AT5G15870	0.464616	0.00101309
MYB61	AT1G09540	AT5G16170	1.13691	0.00011642
MYB61	AT1G09540	AT5G16340	-0.501574	0.0137481
MYB61	AT1G09540	AT5G16370	-0.472449	5.15353e-06
MYB61	AT1G09540	AT5G16570	0.770437	0.0163262
MYB61	AT1G09540	AT5G16600	8.03389	5.44365e-06
MYB61	AT1G09540	AT5G16720	3.0181	1.9148e-05
MYB61	AT1G09540	AT5G16730	1.95436	5.0664e-36
MYB61	AT1G09540	AT5G16910	-0.660606	7.57111e-05
MYB61	AT1G09540	AT5G17010	1.17582	0.000129645
MYB61	AT1G09540	AT5G17050	1.27162	0.00413155
MYB61	AT1G09540	AT5G17460	-0.663182	0.000963098
MYB61	AT1G09540	AT5G17760	-0.529689	0.000243076
MYB61	AT1G09540	AT5G17770	2.13849	4.44458e-37
MYB61	AT1G09540	AT5G17850	-1.11566	4.02155e-20
MYB61	AT1G09540	AT5G17880	1.62396	0.0133241
MYB61	AT1G09540	AT5G17890	1.68717	8.70606e-19
MYB61	AT1G09540	AT5G17910	0.861768	0.000106112
MYB61	AT1G09540	AT5G17920	0.885612	0.0302282
MYB61	AT1G09540	AT5G17990	2.44924	1.255e-34
MYB61	AT1G09540	AT5G18130	-0.719965	0.00173995
MYB61	AT1G09540	AT5G18290	1.78848	1.88293e-07
MYB61	AT1G09540	AT5G18310	0.539882	0.000124581
MYB61	AT1G09540	AT5G18380	-0.455732	0.0100629
MYB61	AT1G09540	AT5G18500	0.866335	1.03836e-05
MYB61	AT1G09540	AT5G18550	0.401242	0.000461685
MYB61	AT1G09540	AT5G18830	0.606045	6.66109e-05
MYB61	AT1G09540	AT5G19140	1.11317	0.00346613
MYB61	AT1G09540	AT5G19260	1.41073	0.0336861
MYB61	AT1G09540	AT5G19290	1.2841	2.48916e-07
MYB61	AT1G09540	AT5G19390	1.61946	3.88199e-20
MYB61	AT1G09540	AT5G19420	-0.638437	0.0142889
MYB61	AT1G09540	AT5G19760	0.785327	0.0103323
MYB61	AT1G09540	AT5G20050	0.42208	0.0484074
MYB61	AT1G09540	AT5G20190	1.24769	1.67441e-08
MYB61	AT1G09540	AT5G20280	0.442413	0.0104697
MYB61	AT1G09540	AT5G20540	1.53559	6.17009e-07
MYB61	AT1G09540	AT5G20960	0.981241	6.04861e-10
MYB61	AT1G09540	AT5G21105	1.43646	0.0113224
MYB61	AT1G09540	AT5G21160	-0.41891	0.0124132
MYB61	AT1G09540	AT5G22020	1.17889	0.015449
MYB61	AT1G09540	AT5G22270	1.72691	1.97788e-22
MYB61	AT1G09540	AT5G22280	0.804337	0.000564959
MYB61	AT1G09540	AT5G22300	1.44696	0.000103245
MYB61	AT1G09540	AT5G22630	2.14425	2.37264e-28
MYB61	AT1G09540	AT5G22640	0.84824	0.0185557
MYB61	AT1G09540	AT5G22800	-1.00621	1.27342e-13
MYB61	AT1G09540	AT5G23000	1.21083	0.00103613
MYB61	AT1G09540	AT5G23150	-0.431264	0.0164612
MYB61	AT1G09540	AT5G23170	2.64504	0.000913939
MYB61	AT1G09540	AT5G23850	0.693168	0.0271247
MYB61	AT1G09540	AT5G23890	0.569863	0.00522561
MYB61	AT1G09540	AT5G24230	0.583921	0.0413787
MYB61	AT1G09540	AT5G24310	0.996575	1.29446e-06
MYB61	AT1G09540	AT5G24320	-0.295281	0.0133942
MYB61	AT1G09540	AT5G24380	3.83098	5.78491e-30
MYB61	AT1G09540	AT5G24430	0.444422	4.11174e-06
MYB61	AT1G09540	AT5G24660	0.9245	1.40726e-06
MYB61	AT1G09540	AT5G24760	2.43482	4.84086e-25
MYB61	AT1G09540	AT5G24800	1.07967	0.0262658
MYB61	AT1G09540	AT5G25350	-0.805014	4.37863e-07
MYB61	AT1G09540	AT5G25440	0.738734	1.41761e-06
MYB61	AT1G09540	AT5G25890	1.92133	1.11555e-25
MYB61	AT1G09540	AT5G25930	0.324624	0.0165714
MYB61	AT1G09540	AT5G25970	3.50965	0.0130773
MYB61	AT1G09540	AT5G26220	1.34496	1.47409e-07
MYB61	AT1G09540	AT5G26330	4.23612	0.000963098
MYB61	AT1G09540	AT5G26710	-0.384376	0.0439196
MYB61	AT1G09540	AT5G27670	-0.431763	0.0198691
MYB61	AT1G09540	AT5G27920	0.788389	0.001345
MYB61	AT1G09540	AT5G28646	1.103	2.85069e-15
MYB61	AT1G09540	AT5G33320	0.821669	0.0103323
MYB61	AT1G09540	AT5G35111	2.0166	0.0258688
MYB61	AT1G09540	AT5G35580	0.489131	7.1022e-06
MYB61	AT1G09540	AT5G35960	2.76396	2.86376e-07
MYB61	AT1G09540	AT5G36160	0.959616	0.0185557
MYB61	AT1G09540	AT5G36907	2.76823	1.92488e-15
MYB61	AT1G09540	AT5G36925	1.33064	8.02888e-13
MYB61	AT1G09540	AT5G36930	1.7701	4.08502e-06
MYB61	AT1G09540	AT5G37480	1.78524	3.06012e-14
MYB61	AT1G09540	AT5G37540	1.47628	1.63836e-06
MYB61	AT1G09540	AT5G37550	2.34971	6.54943e-05
MYB61	AT1G09540	AT5G37600	0.440115	0.0004252
MYB61	AT1G09540	AT5G37740	0.995984	1.17261e-08
MYB61	AT1G09540	AT5G38530	0.793262	4.68482e-05
MYB61	AT1G09540	AT5G39760	4.38058	0.0250903
MYB61	AT1G09540	AT5G40100	-0.545841	0.0066846
MYB61	AT1G09540	AT5G40170	1.05844	3.49591e-09
MYB61	AT1G09540	AT5G40180	1.66544	0.00151108
MYB61	AT1G09540	AT5G40270	1.12435	2.47075e-06
MYB61	AT1G09540	AT5G40290	3.22069	0.0364682
MYB61	AT1G09540	AT5G40630	7.22416	7.1022e-06
MYB61	AT1G09540	AT5G40760	0.687764	1.80085e-07
MYB61	AT1G09540	AT5G41680	1.38319	5.347e-05
MYB61	AT1G09540	AT5G41790	0.749546	0.000173937
MYB61	AT1G09540	AT5G41800	0.885247	4.00003e-08
MYB61	AT1G09540	AT5G41810	0.818069	0.00147015
MYB61	AT1G09540	AT5G42090	0.388409	0.0361877
MYB61	AT1G09540	AT5G42100	1.6191	0.000935242
MYB61	AT1G09540	AT5G42250	0.953104	0.0340125
MYB61	AT1G09540	AT5G42560	1.25222	2.89937e-11
MYB61	AT1G09540	AT5G42620	0.985469	4.02563e-06
MYB61	AT1G09540	AT5G42785	6.10726	0.03776
MYB61	AT1G09540	AT5G42800	8.03699	0.0016431
MYB61	AT1G09540	AT5G42810	1.65802	1.81047e-12
MYB61	AT1G09540	AT5G42830	3.44148	8.10305e-36
MYB61	AT1G09540	AT5G42950	-0.35979	0.00644696
MYB61	AT1G09540	AT5G43068	1.05022	4.18572e-12
MYB61	AT1G09540	AT5G43150	1.94531	0.000949237
MYB61	AT1G09540	AT5G43155	4.83178	0.0304955
MYB61	AT1G09540	AT5G43160	3.00955	0.0068283
MYB61	AT1G09540	AT5G43170	3.32352	2.09514e-20
MYB61	AT1G09540	AT5G43175	4.03384	9.79133e-13
MYB61	AT1G09540	AT5G43180	1.35423	1.27536e-14
MYB61	AT1G09540	AT5G43190	0.365168	0.0034669
MYB61	AT1G09540	AT5G43350	-0.409444	0.000170563
MYB61	AT1G09540	AT5G43370	-0.476958	6.57709e-05
MYB61	AT1G09540	AT5G43600	0.49615	0.005501
MYB61	AT1G09540	AT5G43700	1.68372	0.000451952
MYB61	AT1G09540	AT5G43760	1.08455	0.00393039
MYB61	AT1G09540	AT5G43780	0.407705	0.00674907
MYB61	AT1G09540	AT5G43900	-0.406085	0.014058
MYB61	AT1G09540	AT5G44070	0.568067	0.000239327
MYB61	AT1G09540	AT5G44380	0.631344	0.00161675
MYB61	AT1G09540	AT5G44790	0.799813	6.0599e-14
MYB61	AT1G09540	AT5G44990	0.933303	0.00342985
MYB61	AT1G09540	AT5G45110	-0.803794	8.95802e-10
MYB61	AT1G09540	AT5G45260	0.665965	0.0414654
MYB61	AT1G09540	AT5G45710	0.664781	0.00353591
MYB61	AT1G09540	AT5G45800	2.05152	7.2059e-05
MYB61	AT1G09540	AT5G46800	1.64263	0.0289777
MYB61	AT1G09540	AT5G46910	0.436854	3.33149e-05
MYB61	AT1G09540	AT5G47050	2.94654	2.47057e-34
MYB61	AT1G09540	AT5G47060	1.97352	1.21399e-18
MYB61	AT1G09540	AT5G47070	0.897876	2.46244e-18
MYB61	AT1G09540	AT5G47210	-0.367683	0.0330348
MYB61	AT1G09540	AT5G47260	-1.14401	0.0332498
MYB61	AT1G09540	AT5G47370	0.600746	0.0353306
MYB61	AT1G09540	AT5G47730	0.352869	0.0164612
MYB61	AT1G09540	AT5G47740	-0.489823	1.73833e-05
MYB61	AT1G09540	AT5G47840	0.806351	0.0317879
MYB61	AT1G09540	AT5G47870	1.60438	0.00810252
MYB61	AT1G09540	AT5G47910	0.581056	6.61879e-10
MYB61	AT1G09540	AT5G47980	0.957236	0.00122393
MYB61	AT1G09540	AT5G47990	0.926012	0.0347623
MYB61	AT1G09540	AT5G48000	2.16549	0.000247883
MYB61	AT1G09540	AT5G48400	-0.422709	0.0299809
MYB61	AT1G09540	AT5G48530	0.498826	0.00847525
MYB61	AT1G09540	AT5G48540	0.556518	3.87198e-05
MYB61	AT1G09540	AT5G48560	1.06566	0.000664071
MYB61	AT1G09540	AT5G48657	1.10627	1.22043e-06
MYB61	AT1G09540	AT5G48850	1.20331	2.7621e-09
MYB61	AT1G09540	AT5G48930	2.05768	4.69931e-18
MYB61	AT1G09540	AT5G49440	-0.449852	0.00604881
MYB61	AT1G09540	AT5G49460	3.77151	6.49452e-40
MYB61	AT1G09540	AT5G49520	-0.35552	0.000115076
MYB61	AT1G09540	AT5G49555	1.39221	0.0334255
MYB61	AT1G09540	AT5G49620	-0.651161	4.37976e-09
MYB61	AT1G09540	AT5G49630	-0.923568	0.0374494
MYB61	AT1G09540	AT5G49660	-0.576768	0.0482
MYB61	AT1G09540	AT5G49690	-0.597336	0.00026877
MYB61	AT1G09540	AT5G49700	-0.40162	0.0444399
MYB61	AT1G09540	AT5G49760	0.508373	7.76902e-05
MYB61	AT1G09540	AT5G49780	2.28019	0.00917593
MYB61	AT1G09540	AT5G49810	0.611147	0.0477566
MYB61	AT1G09540	AT5G49900	0.597585	0.00205735
MYB61	AT1G09540	AT5G50120	2.1861	3.43847e-06
MYB61	AT1G09540	AT5G50130	1.93945	0.00013012
MYB61	AT1G09540	AT5G51160	-0.497487	0.000664049
MYB61	AT1G09540	AT5G51460	0.397589	0.0231815
MYB61	AT1G09540	AT5G51465	2.06724	0.0176751
MYB61	AT1G09540	AT5G51670	1.78044	0.00531756
MYB61	AT1G09540	AT5G51770	0.858728	0.00252955
MYB61	AT1G09540	AT5G51780	1.47451	0.00603385
MYB61	AT1G09540	AT5G51850	-0.401565	0.0434271
MYB61	AT1G09540	AT5G52120	-0.794871	0.0131179
MYB61	AT1G09540	AT5G52300	-0.874497	0.0109852
MYB61	AT1G09540	AT5G52310	-0.891032	0.00013798
MYB61	AT1G09540	AT5G52450	-1.25383	0.034744
MYB61	AT1G09540	AT5G52530	-0.343489	0.0230218
MYB61	AT1G09540	AT5G52870	1.37439	2.34245e-15
MYB61	AT1G09540	AT5G53010	1.05954	3.8185e-07
MYB61	AT1G09540	AT5G53030	4.6952	0.00123742
MYB61	AT1G09540	AT5G53110	0.364361	0.0107313
MYB61	AT1G09540	AT5G53320	0.958273	0.00666577
MYB61	AT1G09540	AT5G53330	0.510826	0.0489374
MYB61	AT1G09540	AT5G53420	-0.925617	1.00545e-06
MYB61	AT1G09540	AT5G53460	0.660286	1.35199e-09
MYB61	AT1G09540	AT5G53550	0.585796	0.000638747
MYB61	AT1G09540	AT5G53590	-0.435376	0.011056
MYB61	AT1G09540	AT5G53830	-0.576014	0.00013798
MYB61	AT1G09540	AT5G53990	2.61489	5.53272e-10
MYB61	AT1G09540	AT5G54110	1.14602	3.83526e-13
MYB61	AT1G09540	AT5G54160	1.55428	1.06221e-29
MYB61	AT1G09540	AT5G54170	0.774186	1.12751e-08
MYB61	AT1G09540	AT5G54230	0.373725	0.00690359
MYB61	AT1G09540	AT5G54400	-0.573093	0.0442124
MYB61	AT1G09540	AT5G54500	1.01223	1.28121e-16
MYB61	AT1G09540	AT5G54810	0.61015	2.98511e-09
MYB61	AT1G09540	AT5G54840	0.821923	0.000567814
MYB61	AT1G09540	AT5G55060	0.419103	0.0118903
MYB61	AT1G09540	AT5G55090	1.0477	1.57178e-26
MYB61	AT1G09540	AT5G55120	0.453033	0.00349689
MYB61	AT1G09540	AT5G55480	1.35319	0.00376853
MYB61	AT1G09540	AT5G55530	-0.679841	0.0072801
MYB61	AT1G09540	AT5G55970	0.58225	0.0209655
MYB61	AT1G09540	AT5G56200	5.73493	2.12786e-06
MYB61	AT1G09540	AT5G56270	-0.548129	0.0449463
MYB61	AT1G09540	AT5G56870	0.794665	1.89638e-18
MYB61	AT1G09540	AT5G56890	0.606314	0.00884891
MYB61	AT1G09540	AT5G57015	-0.388503	0.0332116
MYB61	AT1G09540	AT5G57130	-1.67464	0.0288439
MYB61	AT1G09540	AT5G57350	-0.696931	0.0244049
MYB61	AT1G09540	AT5G57390	3.6259	0.00370492
MYB61	AT1G09540	AT5G57480	1.06078	2.39184e-05
MYB61	AT1G09540	AT5G57590	1.70128	0.00144173
MYB61	AT1G09540	AT5G57610	-0.509377	0.0442124
MYB61	AT1G09540	AT5G57620	-0.536949	0.0188051
MYB61	AT1G09540	AT5G57710	-0.666992	6.29136e-05
MYB61	AT1G09540	AT5G57890	0.823119	6.43731e-09
MYB61	AT1G09540	AT5G57910	1.60764	2.88827e-27
MYB61	AT1G09540	AT5G57940	1.20653	3.17232e-10
MYB61	AT1G09540	AT5G58000	5.61892	1.20247e-06
MYB61	AT1G09540	AT5G58040	-0.344008	0.0439196
MYB61	AT1G09540	AT5G58300	-0.886771	0.0441656
MYB61	AT1G09540	AT5G58350	-0.49046	6.85962e-07
MYB61	AT1G09540	AT5G58500	1.62465	0.034769
MYB61	AT1G09540	AT5G58560	0.78769	0.0076524
MYB61	AT1G09540	AT5G58700	-0.450249	0.00741307
MYB61	AT1G09540	AT5G58900	0.926695	0.00348635
MYB61	AT1G09540	AT5G59050	3.35911	7.74016e-65
MYB61	AT1G09540	AT5G59220	-0.652557	0.00160536
MYB61	AT1G09540	AT5G59290	2.32103	5.55625e-49
MYB61	AT1G09540	AT5G59350	1.88444	0.00881612
MYB61	AT1G09540	AT5G59450	-0.362336	0.00272094
MYB61	AT1G09540	AT5G59810	1.24807	0.00329198
MYB61	AT1G09540	AT5G59920	1.35607	0.0303409
MYB61	AT1G09540	AT5G60300	0.815619	0.000763032
MYB61	AT1G09540	AT5G60310	1.82876	2.74666e-10
MYB61	AT1G09540	AT5G60530	1.04395	8.02355e-06
MYB61	AT1G09540	AT5G60580	0.893428	0.000740417
MYB61	AT1G09540	AT5G60760	0.765673	0.00831723
MYB61	AT1G09540	AT5G60790	-0.379569	0.00242213
MYB61	AT1G09540	AT5G60990	-0.463538	0.0218732
MYB61	AT1G09540	AT5G61210	0.341866	0.0286465
MYB61	AT1G09540	AT5G61340	4.05761	9.91579e-27
MYB61	AT1G09540	AT5G61560	0.291636	0.0434271
MYB61	AT1G09540	AT5G62000	-0.487539	0.00344148
MYB61	AT1G09540	AT5G62020	-0.600064	0.0275129
MYB61	AT1G09540	AT5G62070	1.29669	1.80723e-27
MYB61	AT1G09540	AT5G62150	1.07663	0.00963844
MYB61	AT1G09540	AT5G62190	-0.469451	0.00033374
MYB61	AT1G09540	AT5G62350	0.231285	0.0120483
MYB61	AT1G09540	AT5G62420	3.55738	1.24243e-06
MYB61	AT1G09540	AT5G62430	1.53345	2.1847e-08
MYB61	AT1G09540	AT5G62480	-0.67749	0.0466545
MYB61	AT1G09540	AT5G62575	1.8718	0.000107136
MYB61	AT1G09540	AT5G62630	0.71908	1.36868e-13
MYB61	AT1G09540	AT5G62680	1.9503	8.35148e-58
MYB61	AT1G09540	AT5G62770	-0.884427	0.00013798
MYB61	AT1G09540	AT5G62880	1.82055	9.70631e-15
MYB61	AT1G09540	AT5G62920	2.59969	0.00033374
MYB61	AT1G09540	AT5G63370	-0.313521	0.0130551
MYB61	AT1G09540	AT5G63450	-0.855563	4.83763e-13
MYB61	AT1G09540	AT5G63490	-0.359807	0.016035
MYB61	AT1G09540	AT5G63530	2.12386	0.000288325
MYB61	AT1G09540	AT5G63570	1.02053	7.84043e-18
MYB61	AT1G09540	AT5G63590	3.67098	1.67323e-18
MYB61	AT1G09540	AT5G63930	-0.493017	0.0094963
MYB61	AT1G09540	AT5G64170	-0.499438	0.0330348
MYB61	AT1G09540	AT5G64340	-0.548159	0.00359068
MYB61	AT1G09540	AT5G64410	-0.267879	0.00439511
MYB61	AT1G09540	AT5G64640	-1.20095	0.00651442
MYB61	AT1G09540	AT5G64740	-0.435051	0.0116358
MYB61	AT1G09540	AT5G64750	-0.711174	1.73085e-12
MYB61	AT1G09540	AT5G64890	0.994048	0.0217564
MYB61	AT1G09540	AT5G64910	-0.78686	0.00254974
MYB61	AT1G09540	AT5G65160	1.48853	0.000638747
MYB61	AT1G09540	AT5G65210	-0.381475	0.000250262
MYB61	AT1G09540	AT5G65290	-0.451117	0.0324576
MYB61	AT1G09540	AT5G65380	1.71252	3.97389e-17
MYB61	AT1G09540	AT5G65470	-0.550095	0.00310203
MYB61	AT1G09540	AT5G65530	5.73671	4.97466e-41
MYB61	AT1G09540	AT5G65660	0.337794	0.0317644
MYB61	AT1G09540	AT5G65683	-1.14028	0.0278871
MYB61	AT1G09540	AT5G65710	3.80132	4.64344e-13
MYB61	AT1G09540	AT5G65790	-0.41261	0.00567167
MYB61	AT1G09540	AT5G65800	10.2471	1.91344e-15
MYB61	AT1G09540	AT5G65980	5.22546	0.00224865
MYB61	AT1G09540	AT5G65990	-0.905229	0.000660251
MYB61	AT1G09540	AT5G66070	-0.39452	0.0017799
MYB61	AT1G09540	AT5G66120	0.365803	0.0454167
MYB61	AT1G09540	AT5G66400	-0.939793	6.42436e-07
MYB61	AT1G09540	AT5G66490	2.67103	3.59795e-05
MYB61	AT1G09540	AT5G66540	-0.539615	0.00172863
MYB61	AT1G09540	AT5G66595	4.20348	0.0388655
MYB61	AT1G09540	AT5G66790	0.695785	0.000771837
MYB61	AT1G09540	AT5G66850	-0.474309	0.000139906
MYB61	AT1G09540	AT5G66920	1.88355	8.97827e-17
MYB61	AT1G09540	AT5G67020	2.05063	0.011533
MYB61	AT1G09540	AT5G67180	-1.27198	0.00938002
MYB61	AT1G09540	AT5G67230	2.86874	0.00621286
MYB61	AT1G09540	AT5G67240	-0.462138	0.0249672
MYB61	AT1G09540	AT5G67300	0.608105	9.22911e-06
MYB61	AT1G09540	AT5G67430	1.07616	0.00108037
MYB61	AT1G09540	AT5G67620	2.81121	6.14518e-10
RAV1	AT1G13260	AT1G01010	-0.811214	1.39758e-06
RAV1	AT1G13260	AT1G01020	0.575501	0.0310296
RAV1	AT1G13260	AT1G01070	-2.39823	0.00878709
RAV1	AT1G13260	AT1G01100	1.31586	1.31109e-18
RAV1	AT1G13260	AT1G01140	-0.664666	0.00168967
RAV1	AT1G13260	AT1G01240	0.853566	0.0137456
RAV1	AT1G13260	AT1G01320	-0.473489	0.0157251
RAV1	AT1G13260	AT1G01340	-0.382383	0.0263258
RAV1	AT1G13260	AT1G01440	-0.463213	0.0101275
RAV1	AT1G13260	AT1G01470	0.890273	3.44708e-08
RAV1	AT1G13260	AT1G01480	0.377552	0.00076353
RAV1	AT1G13260	AT1G01500	-0.637702	0.00760224
RAV1	AT1G13260	AT1G01650	-0.357546	0.000223367
RAV1	AT1G13260	AT1G01710	-0.62266	0.0058142
RAV1	AT1G13260	AT1G01720	0.554264	4.37194e-08
RAV1	AT1G13260	AT1G01790	-0.812549	0.0297697
RAV1	AT1G13260	AT1G01810	1.02272	0.0432039
RAV1	AT1G13260	AT1G01820	-0.399463	0.0162289
RAV1	AT1G13260	AT1G01950	-0.361707	0.0413306
RAV1	AT1G13260	AT1G02080	-0.549915	4.01793e-05
RAV1	AT1G13260	AT1G02120	-0.48685	0.000338503
RAV1	AT1G13260	AT1G02220	-0.741415	0.00966731
RAV1	AT1G13260	AT1G02270	-0.890096	0.00824312
RAV1	AT1G13260	AT1G02380	-1.03428	0.00602701
RAV1	AT1G13260	AT1G02400	-1.62417	4.05784e-30
RAV1	AT1G13260	AT1G02440	-0.635899	0.0277267
RAV1	AT1G13260	AT1G02520	0.955251	2.33566e-05
RAV1	AT1G13260	AT1G02530	0.779972	0.0269923
RAV1	AT1G13260	AT1G02660	0.607412	0.0369665
RAV1	AT1G13260	AT1G02690	0.690433	0.0456861
RAV1	AT1G13260	AT1G02750	0.854763	7.10822e-08
RAV1	AT1G13260	AT1G02780	0.960573	2.70667e-09
RAV1	AT1G13260	AT1G02840	0.440241	7.37293e-05
RAV1	AT1G13260	AT1G02850	-1.72149	3.55083e-09
RAV1	AT1G13260	AT1G02860	-1.26037	7.40163e-18
RAV1	AT1G13260	AT1G02870	0.734466	0.000874951
RAV1	AT1G13260	AT1G02880	-0.456871	0.000390669
RAV1	AT1G13260	AT1G02890	-0.671862	3.80758e-10
RAV1	AT1G13260	AT1G02900	-1.15309	0.00062642
RAV1	AT1G13260	AT1G02910	-0.337903	0.0103488
RAV1	AT1G13260	AT1G02930	0.346531	0.0348712
RAV1	AT1G13260	AT1G02980	-0.694531	0.0263465
RAV1	AT1G13260	AT1G02990	-0.445478	0.0435835
RAV1	AT1G13260	AT1G03060	-0.613595	0.00114877
RAV1	AT1G13260	AT1G03080	-0.591867	2.3027e-05
RAV1	AT1G13260	AT1G03220	-0.726471	2.80539e-08
RAV1	AT1G13260	AT1G03230	-0.421825	0.0487687
RAV1	AT1G13260	AT1G03330	0.778044	0.00395231
RAV1	AT1G13260	AT1G03360	1.04174	0.00362372
RAV1	AT1G13260	AT1G03457	-1.55965	3.78746e-07
RAV1	AT1G13260	AT1G03495	1.08586	0.0053291
RAV1	AT1G13260	AT1G03530	1.5515	8.27935e-17
RAV1	AT1G13260	AT1G03590	-0.615409	5.05026e-07
RAV1	AT1G13260	AT1G03610	-0.498591	0.000197269
RAV1	AT1G13260	AT1G03650	2.19055	1.83843e-11
RAV1	AT1G13260	AT1G03660	2.14649	1.4866e-10
RAV1	AT1G13260	AT1G03860	0.462745	0.00246662
RAV1	AT1G13260	AT1G04010	0.997028	0.00501258
RAV1	AT1G13260	AT1G04070	1.65538	7.48013e-08
RAV1	AT1G13260	AT1G04110	-1.91527	0.0176114
RAV1	AT1G13260	AT1G04120	-1.04743	2.12698e-11
RAV1	AT1G13260	AT1G04140	-0.330529	0.0174288
RAV1	AT1G13260	AT1G04160	-0.571489	0.0278813
RAV1	AT1G13260	AT1G04270	1.35994	3.60574e-11
RAV1	AT1G13260	AT1G04300	-0.357751	0.00703483
RAV1	AT1G13260	AT1G04310	-0.892817	0.00445242
RAV1	AT1G13260	AT1G04370	-2.42931	0.000924451
RAV1	AT1G13260	AT1G04380	-1.44761	7.74389e-06
RAV1	AT1G13260	AT1G04390	-0.44642	0.0293091
RAV1	AT1G13260	AT1G04430	0.433516	0.00270783
RAV1	AT1G13260	AT1G04480	1.17914	1.36012e-12
RAV1	AT1G13260	AT1G04490	-1.14016	0.00144906
RAV1	AT1G13260	AT1G04635	1.74724	0.0287022
RAV1	AT1G13260	AT1G04760	-2.33642	7.48525e-06
RAV1	AT1G13260	AT1G04770	0.404685	0.026345
RAV1	AT1G13260	AT1G04780	-0.419516	0.0177438
RAV1	AT1G13260	AT1G04810	-0.467261	0.00026671
RAV1	AT1G13260	AT1G04850	-0.375455	0.0384193
RAV1	AT1G13260	AT1G04870	1.09804	4.18529e-09
RAV1	AT1G13260	AT1G04970	-0.420917	0.0284381
RAV1	AT1G13260	AT1G05000	-1.77193	2.77471e-05
RAV1	AT1G13260	AT1G05010	-1.12942	1.6345e-21
RAV1	AT1G13260	AT1G05060	0.555122	0.00152666
RAV1	AT1G13260	AT1G05087	-0.814805	0.0232498
RAV1	AT1G13260	AT1G05140	-1.33837	0.00271558
RAV1	AT1G13260	AT1G05205	1.0202	0.0220622
RAV1	AT1G13260	AT1G05240	1.70594	0.0323251
RAV1	AT1G13260	AT1G05250	1.76253	0.0261726
RAV1	AT1G13260	AT1G05260	-1.70799	0.0171146
RAV1	AT1G13260	AT1G05380	-0.373725	0.0417099
RAV1	AT1G13260	AT1G05430	0.62386	0.0431081
RAV1	AT1G13260	AT1G05520	-0.539697	0.0479401
RAV1	AT1G13260	AT1G05570	-1.59521	2.3181e-09
RAV1	AT1G13260	AT1G05620	-0.527504	0.00609693
RAV1	AT1G13260	AT1G05630	-0.935625	0.000210492
RAV1	AT1G13260	AT1G05680	1.35956	0.00139153
RAV1	AT1G13260	AT1G05730	0.808927	0.00467901
RAV1	AT1G13260	AT1G05790	-0.544607	0.0415561
RAV1	AT1G13260	AT1G05830	-0.507563	0.00120746
RAV1	AT1G13260	AT1G05940	-0.59673	0.000848444
RAV1	AT1G13260	AT1G05960	-0.97302	1.81863e-09
RAV1	AT1G13260	AT1G06000	-1.05372	0.00198325
RAV1	AT1G13260	AT1G06090	-0.890864	0.0122604
RAV1	AT1G13260	AT1G06120	-1.84282	0.00835247
RAV1	AT1G13260	AT1G06130	0.664077	0.00270599
RAV1	AT1G13260	AT1G06290	-0.440857	0.00286272
RAV1	AT1G13260	AT1G06380	0.910292	0.000284051
RAV1	AT1G13260	AT1G06410	-0.615497	0.000260561
RAV1	AT1G13260	AT1G06450	0.849832	0.000306958
RAV1	AT1G13260	AT1G06490	-1.48862	0.00934476
RAV1	AT1G13260	AT1G06520	-1.68487	5.72972e-21
RAV1	AT1G13260	AT1G06560	0.633494	0.0142553
RAV1	AT1G13260	AT1G06630	0.8661	1.73711e-05
RAV1	AT1G13260	AT1G06650	1.29935	0.000264516
RAV1	AT1G13260	AT1G06720	0.407676	0.037034
RAV1	AT1G13260	AT1G06840	-1.76118	9.87457e-54
RAV1	AT1G13260	AT1G06900	-0.587949	0.000170307
RAV1	AT1G13260	AT1G07040	-0.457655	0.0142636
RAV1	AT1G13260	AT1G07110	-0.866035	5.91072e-06
RAV1	AT1G13260	AT1G07140	-0.396981	0.000511042
RAV1	AT1G13260	AT1G07150	-1.06887	5.85136e-12
RAV1	AT1G13260	AT1G07200	-1.24039	2.83184e-16
RAV1	AT1G13260	AT1G07220	-0.857086	0.00377649
RAV1	AT1G13260	AT1G07310	-0.455109	0.00589874
RAV1	AT1G13260	AT1G07360	-0.418682	0.00695264
RAV1	AT1G13260	AT1G07420	-1.39259	0.0162661
RAV1	AT1G13260	AT1G07430	-0.83988	5.54111e-08
RAV1	AT1G13260	AT1G07530	-0.452017	8.46402e-06
RAV1	AT1G13260	AT1G07590	-0.688342	0.00153032
RAV1	AT1G13260	AT1G07620	-1.56432	1.03333e-10
RAV1	AT1G13260	AT1G07630	-1.34368	8.78882e-16
RAV1	AT1G13260	AT1G07640	-0.851446	0.000251134
RAV1	AT1G13260	AT1G07660	0.823029	6.06119e-10
RAV1	AT1G13260	AT1G07770	1.5537	1.24832e-15
RAV1	AT1G13260	AT1G07780	1.5594	7.22897e-08
RAV1	AT1G13260	AT1G07790	0.49512	0.000323554
RAV1	AT1G13260	AT1G07820	0.485928	0.00240037
RAV1	AT1G13260	AT1G07830	1.48447	3.3261e-05
RAV1	AT1G13260	AT1G07840	0.652312	0.00177532
RAV1	AT1G13260	AT1G07870	-1.07561	4.01605e-10
RAV1	AT1G13260	AT1G07920	0.713741	6.93926e-25
RAV1	AT1G13260	AT1G07930	0.676471	4.83873e-20
RAV1	AT1G13260	AT1G07940	0.726253	1.6345e-21
RAV1	AT1G13260	AT1G07960	0.765793	0.0128272
RAV1	AT1G13260	AT1G07990	-0.5425	0.000766566
RAV1	AT1G13260	AT1G08040	-0.825256	0.00598626
RAV1	AT1G13260	AT1G08060	-0.458667	0.038897
RAV1	AT1G13260	AT1G08090	2.05761	0.0125718
RAV1	AT1G13260	AT1G08110	-0.904492	0.00371911
RAV1	AT1G13260	AT1G08125	0.599381	0.0442586
RAV1	AT1G13260	AT1G08190	-0.973445	2.355e-08
RAV1	AT1G13260	AT1G08200	0.701513	0.00109211
RAV1	AT1G13260	AT1G08260	0.61836	0.000546356
RAV1	AT1G13260	AT1G08290	-1.63488	7.26861e-11
RAV1	AT1G13260	AT1G08320	-0.563263	0.0201958
RAV1	AT1G13260	AT1G08360	0.920497	1.99835e-07
RAV1	AT1G13260	AT1G08410	0.48913	0.00196489
RAV1	AT1G13260	AT1G08420	-0.531739	2.44595e-05
RAV1	AT1G13260	AT1G08430	-4.55089	0.00583202
RAV1	AT1G13260	AT1G08510	-0.47049	0.00057157
RAV1	AT1G13260	AT1G08580	1.22201	1.0349e-06
RAV1	AT1G13260	AT1G08600	-0.380775	0.0449336
RAV1	AT1G13260	AT1G08610	1.17327	0.0250847
RAV1	AT1G13260	AT1G08620	-0.467677	0.00308215
RAV1	AT1G13260	AT1G08680	-0.607069	0.000173389
RAV1	AT1G13260	AT1G08780	0.870695	0.0481443
RAV1	AT1G13260	AT1G08800	-1.08978	2.71473e-17
RAV1	AT1G13260	AT1G08820	-0.625095	0.000570395
RAV1	AT1G13260	AT1G08845	0.778291	0.012298
RAV1	AT1G13260	AT1G08880	0.571425	2.19108e-07
RAV1	AT1G13260	AT1G08910	0.304244	0.0369701
RAV1	AT1G13260	AT1G08940	0.559551	1.45847e-07
RAV1	AT1G13260	AT1G08990	-2.55794	0.0191111
RAV1	AT1G13260	AT1G09080	-2.13331	0.0401012
RAV1	AT1G13260	AT1G09090	-1.50331	1.42784e-07
RAV1	AT1G13260	AT1G09130	-0.32435	0.0496976
RAV1	AT1G13260	AT1G09170	-1.58323	0.0176114
RAV1	AT1G13260	AT1G09430	-0.420138	0.0302704
RAV1	AT1G13260	AT1G09460	-2.23826	0.000974034
RAV1	AT1G13260	AT1G09520	0.885912	6.61642e-07
RAV1	AT1G13260	AT1G09560	-0.834623	1.54303e-13
RAV1	AT1G13260	AT1G09590	1.16942	8.2626e-10
RAV1	AT1G13260	AT1G09640	0.607718	6.46557e-09
RAV1	AT1G13260	AT1G09660	1.19086	0.0057924
RAV1	AT1G13260	AT1G09690	1.27225	6.28878e-09
RAV1	AT1G13260	AT1G09740	-0.479894	0.00899456
RAV1	AT1G13260	AT1G09800	1.4115	1.19683e-07
RAV1	AT1G13260	AT1G09810	0.658222	0.0121871
RAV1	AT1G13260	AT1G09815	0.868637	3.90678e-06
RAV1	AT1G13260	AT1G09840	-0.365413	0.0355043
RAV1	AT1G13260	AT1G09850	-0.797467	0.0053002
RAV1	AT1G13260	AT1G09960	-0.895354	0.0208611
RAV1	AT1G13260	AT1G09970	-0.637553	6.2287e-08
RAV1	AT1G13260	AT1G10040	-2.10428	5.64389e-25
RAV1	AT1G13260	AT1G10050	-0.327821	0.0205087
RAV1	AT1G13260	AT1G10070	0.69384	0.00356512
RAV1	AT1G13260	AT1G10090	-0.717351	0.000110351
RAV1	AT1G13260	AT1G10140	0.964123	2.33598e-09
RAV1	AT1G13260	AT1G10170	0.721724	4.8457e-07
RAV1	AT1G13260	AT1G10200	-0.769147	0.0477291
RAV1	AT1G13260	AT1G10230	1.00259	0.0221751
RAV1	AT1G13260	AT1G10280	-0.891955	0.0310049
RAV1	AT1G13260	AT1G10290	-0.662846	3.49274e-05
RAV1	AT1G13260	AT1G10300	0.89213	0.00682564
RAV1	AT1G13260	AT1G10370	-0.698958	0.000273756
RAV1	AT1G13260	AT1G10390	-0.445641	0.000620537
RAV1	AT1G13260	AT1G10480	-1.14196	0.00210128
RAV1	AT1G13260	AT1G10580	-0.434391	0.00979602
RAV1	AT1G13260	AT1G10590	0.594812	0.000983598
RAV1	AT1G13260	AT1G10630	0.784456	0.0208611
RAV1	AT1G13260	AT1G10840	0.454689	0.000126615
RAV1	AT1G13260	AT1G11060	-0.478729	0.0214745
RAV1	AT1G13260	AT1G11100	-0.66854	0.000924115
RAV1	AT1G13260	AT1G11330	-2.42416	5.75698e-07
RAV1	AT1G13260	AT1G11475	1.33259	0.000248403
RAV1	AT1G13260	AT1G11580	0.925647	1.24865e-06
RAV1	AT1G13260	AT1G11650	-0.338255	0.00148362
RAV1	AT1G13260	AT1G11820	-0.68525	0.0117438
RAV1	AT1G13260	AT1G11840	-1.27012	3.66758e-07
RAV1	AT1G13260	AT1G11910	-0.28778	0.000742227
RAV1	AT1G13260	AT1G11960	-0.669008	2.48607e-09
RAV1	AT1G13260	AT1G12000	0.74981	0.0480262
RAV1	AT1G13260	AT1G12020	1.58862	8.46402e-06
RAV1	AT1G13260	AT1G12140	-1.27389	7.98227e-21
RAV1	AT1G13260	AT1G12200	-0.885617	0.000228228
RAV1	AT1G13260	AT1G12240	-0.796663	0.0142895
RAV1	AT1G13260	AT1G12320	1.03365	0.00768943
RAV1	AT1G13260	AT1G12440	0.592284	0.0061719
RAV1	AT1G13260	AT1G12470	-0.5741	0.00566562
RAV1	AT1G13260	AT1G12520	-0.533555	0.000115835
RAV1	AT1G13260	AT1G12640	-1.03701	2.07553e-05
RAV1	AT1G13260	AT1G12650	0.933171	0.000443624
RAV1	AT1G13260	AT1G12920	0.380291	0.0299096
RAV1	AT1G13260	AT1G12940	0.80617	0.0208118
RAV1	AT1G13260	AT1G12950	0.821565	0.000120981
RAV1	AT1G13260	AT1G13120	-0.807665	9.07572e-08
RAV1	AT1G13260	AT1G13160	0.37657	0.0223503
RAV1	AT1G13260	AT1G13220	-0.401202	0.0192038
RAV1	AT1G13260	AT1G13350	-0.409412	0.00952262
RAV1	AT1G13260	AT1G13360	0.526367	0.0237433
RAV1	AT1G13260	AT1G13810	0.707086	0.0120234
RAV1	AT1G13260	AT1G13880	0.299282	0.0200351
RAV1	AT1G13260	AT1G13900	-0.557541	0.0411746
RAV1	AT1G13260	AT1G13910	0.619858	0.0194753
RAV1	AT1G13260	AT1G13960	-1.10487	1.03254e-24
RAV1	AT1G13260	AT1G14040	-0.366123	0.0441004
RAV1	AT1G13260	AT1G14060	1.38678	1.53142e-05
RAV1	AT1G13260	AT1G14320	0.845979	9.46732e-12
RAV1	AT1G13260	AT1G14330	-0.474385	0.000308477
RAV1	AT1G13260	AT1G14350	-1.76596	0.0130743
RAV1	AT1G13260	AT1G14370	-0.599611	1.52757e-12
RAV1	AT1G13260	AT1G14380	-1.11639	0.0477177
RAV1	AT1G13260	AT1G14685	0.427376	0.0308069
RAV1	AT1G13260	AT1G14780	-0.663287	1.42728e-06
RAV1	AT1G13260	AT1G14810	0.467249	0.0247365
RAV1	AT1G13260	AT1G14860	-0.679907	8.82441e-05
RAV1	AT1G13260	AT1G14870	0.404283	0.00179714
RAV1	AT1G13260	AT1G14890	0.433476	0.0452152
RAV1	AT1G13260	AT1G14910	-0.622308	0.00827559
RAV1	AT1G13260	AT1G15100	0.434457	0.0339287
RAV1	AT1G13260	AT1G15110	-0.388009	0.00696446
RAV1	AT1G13260	AT1G15120	0.726051	0.00162592
RAV1	AT1G13260	AT1G15130	-0.576008	1.0519e-05
RAV1	AT1G13260	AT1G15200	0.35243	0.0101396
RAV1	AT1G13260	AT1G15210	-1.82558	1.94759e-12
RAV1	AT1G13260	AT1G15215	1.81988	0.0170213
RAV1	AT1G13260	AT1G15250	1.21955	4.32201e-05
RAV1	AT1G13260	AT1G15380	-0.688781	6.13377e-07
RAV1	AT1G13260	AT1G15400	-0.560664	0.0034433
RAV1	AT1G13260	AT1G15415	-1.19606	0.0201548
RAV1	AT1G13260	AT1G15420	0.513344	0.000724047
RAV1	AT1G13260	AT1G15430	0.667553	1.83298e-05
RAV1	AT1G13260	AT1G15440	0.455945	0.0142557
RAV1	AT1G13260	AT1G15520	-0.681304	0.0114089
RAV1	AT1G13260	AT1G15780	-0.963312	3.4169e-11
RAV1	AT1G13260	AT1G15810	0.683012	0.0417015
RAV1	AT1G13260	AT1G15870	1.04558	0.0309882
RAV1	AT1G13260	AT1G15930	1.6388	5.17626e-14
RAV1	AT1G13260	AT1G15950	-0.560208	0.00652579
RAV1	AT1G13260	AT1G16120	1.06671	0.000831209
RAV1	AT1G13260	AT1G16180	-0.433342	0.00058161
RAV1	AT1G13260	AT1G16350	0.755262	0.0208611
RAV1	AT1G13260	AT1G16370	-0.467296	0.00558984
RAV1	AT1G13260	AT1G16430	0.929862	0.00734856
RAV1	AT1G13260	AT1G16510	-1.06616	0.00161646
RAV1	AT1G13260	AT1G16540	-0.430856	0.00518771
RAV1	AT1G13260	AT1G16670	-0.301761	0.0123858
RAV1	AT1G13260	AT1G16840	-0.470434	0.00639504
RAV1	AT1G13260	AT1G16900	-0.581705	0.00852823
RAV1	AT1G13260	AT1G17180	0.943349	2.89602e-08
RAV1	AT1G13260	AT1G17260	-2.09806	0.0201392
RAV1	AT1G13260	AT1G17310	-1.54292	1.09212e-05
RAV1	AT1G13260	AT1G17440	-0.750922	5.05498e-05
RAV1	AT1G13260	AT1G17450	-0.585228	0.00212036
RAV1	AT1G13260	AT1G17460	0.620881	0.0167294
RAV1	AT1G13260	AT1G17490	0.759222	0.0398151
RAV1	AT1G13260	AT1G17510	0.860553	0.0453963
RAV1	AT1G13260	AT1G17550	-0.757725	6.52363e-08
RAV1	AT1G13260	AT1G17580	-0.536751	0.0058142
RAV1	AT1G13260	AT1G17640	-1.36219	0.0117438
RAV1	AT1G13260	AT1G17720	-0.372206	0.0314027
RAV1	AT1G13260	AT1G17745	-1.06712	0.00666432
RAV1	AT1G13260	AT1G17760	-0.445974	0.0328583
RAV1	AT1G13260	AT1G17820	-0.726075	0.0133838
RAV1	AT1G13260	AT1G17880	0.667191	0.000789138
RAV1	AT1G13260	AT1G17890	-0.819477	0.0041925
RAV1	AT1G13260	AT1G17960	0.722537	0.0009966
RAV1	AT1G13260	AT1G18080	1.2239	2.80436e-33
RAV1	AT1G13260	AT1G18260	-0.639078	1.3364e-06
RAV1	AT1G13260	AT1G18270	-0.946147	8.65384e-15
RAV1	AT1G13260	AT1G18470	-0.392666	0.000123401
RAV1	AT1G13260	AT1G18480	0.669405	0.000460038
RAV1	AT1G13260	AT1G18500	0.384302	0.0148074
RAV1	AT1G13260	AT1G18540	1.15156	1.70252e-22
RAV1	AT1G13260	AT1G18670	-1.75845	0.00113914
RAV1	AT1G13260	AT1G18720	-0.652552	2.20963e-05
RAV1	AT1G13260	AT1G18850	0.88927	8.93662e-05
RAV1	AT1G13260	AT1G18860	-1.00359	4.91089e-07
RAV1	AT1G13260	AT1G18880	-2.12155	8.30737e-12
RAV1	AT1G13260	AT1G18910	-0.547934	0.0218585
RAV1	AT1G13260	AT1G19020	0.798563	2.30456e-16
RAV1	AT1G13260	AT1G19180	0.155736	0.0497431
RAV1	AT1G13260	AT1G19230	-0.731959	0.000527039
RAV1	AT1G13260	AT1G19290	-1.00231	0.0149036
RAV1	AT1G13260	AT1G19340	1.91022	0.03105
RAV1	AT1G13260	AT1G19380	0.458632	0.0120037
RAV1	AT1G13260	AT1G19397	1.04103	0.00709291
RAV1	AT1G13260	AT1G19430	-0.785989	0.0390789
RAV1	AT1G13260	AT1G19450	-0.720982	0.00629847
RAV1	AT1G13260	AT1G19520	0.689269	0.00305526
RAV1	AT1G13260	AT1G19530	-0.408688	0.016081
RAV1	AT1G13260	AT1G19600	0.844422	0.00746728
RAV1	AT1G13260	AT1G19660	-0.661077	1.28338e-05
RAV1	AT1G13260	AT1G19700	-0.986934	3.26873e-07
RAV1	AT1G13260	AT1G19800	0.726253	0.0211585
RAV1	AT1G13260	AT1G19880	-0.552685	0.0371381
RAV1	AT1G13260	AT1G19910	-0.33152	0.0443126
RAV1	AT1G13260	AT1G20100	0.841268	8.97616e-08
RAV1	AT1G13260	AT1G20110	-0.583315	3.75882e-06
RAV1	AT1G13260	AT1G20140	0.983123	9.53269e-05
RAV1	AT1G13260	AT1G20300	0.608399	0.00807397
RAV1	AT1G13260	AT1G20380	-0.932101	0.0493845
RAV1	AT1G13260	AT1G20440	-0.703245	1.16546e-06
RAV1	AT1G13260	AT1G20450	-0.752269	1.04646e-05
RAV1	AT1G13260	AT1G20630	-0.577032	1.33897e-09
RAV1	AT1G13260	AT1G20640	-1.02695	7.79108e-08
RAV1	AT1G13260	AT1G20690	1.43315	1.98396e-05
RAV1	AT1G13260	AT1G20840	-0.527415	0.0474375
RAV1	AT1G13260	AT1G20850	-1.84812	0.00172068
RAV1	AT1G13260	AT1G20880	-1.00743	1.47853e-05
RAV1	AT1G13260	AT1G20900	-0.580492	0.00138173
RAV1	AT1G13260	AT1G20960	-0.423626	0.000299897
RAV1	AT1G13260	AT1G20970	-0.682631	0.0100507
RAV1	AT1G13260	AT1G20980	-0.506342	0.00693626
RAV1	AT1G13260	AT1G21000	-0.280526	0.00995327
RAV1	AT1G13260	AT1G21010	-0.654633	0.00145795
RAV1	AT1G13260	AT1G21140	-2.07412	3.92474e-05
RAV1	AT1G13260	AT1G21190	1.35749	1.33206e-05
RAV1	AT1G13260	AT1G21310	-0.81525	0.0417304
RAV1	AT1G13260	AT1G21390	0.717825	0.000739066
[truncated: 83,146 more rows]
