# Supplementary material for: Network Walking charts transcriptional dynamics of nitrogen signaling by integrating validated and predicted genome-wide interactions
Source: Nat Commun. 2019 Apr 5;10:1569. doi: 10.1038/s41467-019-09522-1 (PMC6451032; doi:10.1038/s41467-019-09522-1)
Supplement: Supplementary file 6 — Supplementary Data 3 [file 41467_2019_9522_MOESM6_ESM.xlsx]

## Sheet: Supplementary Data 3
Overlap between in vitro targets identified by DAP-seq and direct TF-regulated targets in root cells from this study
				Overlap with TARGET direct targets
Gene ID	TF	DAP/aDAP	Total DAP Targets	All Regulated Targets-DAP Overlap	All Targets p-value (Fisher's exact test)	Induced Targets-DAP Overlap	Induced Targets p-value (Fisher's exact test)	Repressed Targets-DAP Overlap	Repressed Targets p-value (Fisher's exact test)
AT1G09540	MYB61	ampDAP	7736	873	3.46881e-42	684	3.93085e-60	189	0.640906
AT1G09540	MYB61	DAP	1966	359	5.1939e-56	308	5.64535e-71	51	0.397143
AT1G13260	RAV1	DAP	6594	1499	6.96737e-15	495	0.999677	1004	4.38467e-36
AT1G13260	RAV1	ampDAP	1932	446	3.69161e-05	122	0.999903	324	3.30408e-15
AT1G25550	HHO3	DAP	6041	602	0.36229	230	0.862854	372	0.0920929
AT1G25550	HHO3	ampDAP	2261	235	0.185772	74	0.979585	161	0.0034346
AT1G68670	HHO2	DAP	5326	925	1.48313e-05	345	0.861027	580	2.67535e-10
AT1G68670	HHO2	ampDAP	1411	240	0.0650346	87	0.846504	153	0.0030777
AT1G69490	NAP	ampDAP	1107	124	1.05269e-11	75	3.00849e-07	49	1.18925e-05
AT1G69490	NAP	DAP	2808	345	4.19759e-42	225	2.0674e-31	120	9.83357e-12
AT2G22430	HB6	DAP	5278	847	6.31692e-17	411	7.85679e-17	436	0.000493536
AT2G33550	ASR3	ampDAP	4559	486	0.0199977	166	0.86199	320	0.000333151
AT3G18990	VRN1	DAP	3253	140	8.40711e-20	121	4.27649e-29	19	0.81236
AT4G27950	CRF4	ampDAP	1507	53	0.670749	32	0.740993	21	0.486699
AT4G31800	WRKY18	ampDAP	6498	344	1.52123e-23	142	0.000635118	202	5.37138e-27
AT4G31800	WRKY18	DAP	9335	433	6.99677e-20	191	0.00126284	242	6.64683e-23
AT5G07680	NAC4	DAP	1656	193	0.0592573	89	0.15922	104	0.134852
AT5G10030	TGA4	ampDAP	3554	366	2.28078e-13	184	4.38442e-15	182	0.00491392
AT5G10030	TGA4	DAP	2402	249	2.48206e-09	125	3.2753e-10	124	0.0161864
AT5G15830	bZIP3	DAP	4609	1125	1.27938e-06	491	0.0297176	634	1.2357e-05
AT5G47230	ERF5	DAP	540	35	0.0520491	20	0.133768	15	0.140992
AT5G58900	DIV1	ampDAP	8849	1876	5.30804e-21	1122	1.57856e-36	754	0.670585
AT5G62020	HSFB2A	DAP	804	291	6.96551e-06	96	0.906948	195	1.18661e-10
AT5G65210	TGA1	DAP	2557	861	1.49265e-10	429	1.00162e-06	432	0.000431042
AT5G65210	TGA1	ampDAP	4747	1530	8.34836e-12	773	2.20109e-09	757	0.00245042
