# Supplementary material for: Network Walking charts transcriptional dynamics of nitrogen signaling by integrating validated and predicted genome-wide interactions
Source: Nat Commun. 2019 Apr 5;10:1569. doi: 10.1038/s41467-019-09522-1 (PMC6451032; doi:10.1038/s41467-019-09522-1)
Supplement: Supplementary file 7 — Supplementary Data 4 [file 41467_2019_9522_MOESM7_ESM.xlsx]

## Sheet: Supplementary Data 4
Differentially expressed targets of TGA1 (35S:TGA1 vs Col-0) identified in whole roots
Target	Log2FC	padj
AT3G01345	7.15634	3.1624e-134
AT4G02540	4.89166	4.05441e-101
AT1G73490	4.77309	5.42227e-84
AT1G27180	4.60962	2.40631e-74
AT1G23950	3.24263	7.35784e-69
AT5G02350	4.01327	2.22519e-59
AT1G11280	2.80738	5.97063e-58
AT1G02260	3.06845	4.6408e-57
AT3G29430	-5.50825	1.35897e-52
AT3G48080	4.58476	5.37331e-52
AT3G46720	2.48709	3.72277e-49
AT1G09420	-2.85025	4.41861e-49
AT1G13480	3.04248	6.07852e-49
AT5G51630	8.5644	1.00006e-43
AT3G44670	1.3744	2.91875e-42
AT2G05440	-2.0848	6.48955e-42
AT1G23960	7.22725	8.85956e-41
AT3G47350	6.93991	1.03479e-36
AT2G43590	-2.49782	1.46653e-36
AT5G45220	5.35535	3.07247e-36
AT5G63760	1.81793	1.11142e-35
AT5G45070	9.39017	7.58515e-35
AT3G46730	4.19379	7.27844e-34
AT3G44480	1.27146	3.27581e-30
AT3G29635	-3.9379	5.2869e-29
AT5G58575	-1.42399	2.42475e-28
AT3G50970	1.4955	2.10456e-27
AT5G43040	6.46273	5.85332e-27
AT3G50740	0.875389	1.95904e-25
AT3G49940	-1.21762	2.50856e-25
AT4G02970	1.74856	2.91727e-25
AT1G68880	-2.03508	6.90954e-25
AT3G47965	2.35355	1.51529e-24
AT1G78860	-1.93612	9.80152e-24
AT5G03390	-1.77872	1.32159e-23
AT5G02360	1.98095	1.98454e-23
AT3G53710	0.774018	4.61465e-22
AT5G49870	7.58866	1.61835e-21
AT5G46510	7.42206	2.47082e-21
AT5G43580	1.8592	2.8396e-21
AT1G79520	1.62584	1.77011e-20
AT1G78830	-1.7846	3.71683e-20
AT3G47680	8.32863	3.71683e-20
AT1G05200	1.55259	3.95064e-20
AT5G52320	-4.11814	6.47201e-20
AT4G22710	-2.18176	8.33443e-20
AT3G61010	-0.755234	2.71371e-19
AT5G41750	4.72942	5.44041e-19
AT3G28360	-4.84798	5.62357e-19
AT4G01590	1.14025	8.21165e-19
AT1G01670	-2.78296	1.01509e-18
AT5G46520	7.1121	1.11095e-18
AT1G04580	-5.01374	1.22795e-18
AT1G15890	6.22643	4.05179e-18
AT5G48620	1.6137	5.62117e-18
AT1G72940	-1.1894	6.41027e-18
AT2G05510	-1.17147	1.10948e-17
AT5G47810	1.31125	1.25499e-17
AT5G18470	-1.00787	1.95086e-17
AT3G47360	1.87476	2.35905e-17
AT5G58770	2.9573	2.64204e-17
AT1G21110	-1.04645	2.82841e-17
AT3G43210	1.21389	3.61525e-17
AT1G12390	1.92064	3.76789e-17
AT3G47300	-1.51638	5.28262e-17
AT4G01740	6.14923	5.83462e-17
AT3G47010	1.91822	8.27528e-17
AT3G47050	-1.48687	1.24466e-16
AT5G42250	1.33925	1.24466e-16
AT5G43500	1.18564	1.24527e-16
AT3G29575	1.44339	3.77639e-16
AT5G66530	1.02594	5.16781e-16
AT5G58980	1.85786	6.37222e-16
AT1G26680	2.77328	8.4379e-16
AT3G29410	-3.56923	8.89308e-16
AT1G09910	1.46632	9.65237e-16
AT4G01870	-1.81931	1.05387e-15
AT5G47260	-6.50866	1.44951e-15
AT3G43740	10.0896	4.90656e-15
AT4G01770	1.4342	4.90656e-15
AT5G56030	0.768918	5.71455e-15
AT1G06640	1.00398	7.64095e-15
AT3G30725	-4.24177	9.10188e-15
AT1G11800	-1.20129	9.29488e-15
AT3G47580	-3.24188	1.21763e-14
AT5G51930	-2.01247	1.27046e-14
AT5G45080	9.9217	1.306e-14
AT1G19550	-7.1073	2.06483e-14
AT3G43890	5.37357	2.73278e-14
AT5G43403	7.06563	2.85097e-14
AT3G46440	0.605768	4.82662e-14
AT5G67420	-0.992392	4.82662e-14
AT5G43520	2.00149	5.25651e-14
AT3G46700	1.66773	5.33304e-14
AT3G46650	4.14521	5.6159e-14
AT3G60950	-9.7333	5.6159e-14
AT4G02520	-1.26812	6.21233e-14
AT3G46980	1.41786	6.3777e-14
AT3G47540	-1.43273	6.3777e-14
AT5G56910	3.57664	6.3777e-14
AT3G50350	1.22895	6.65234e-14
AT1G71990	-1.83265	6.79573e-14
AT1G73660	-0.919393	7.98077e-14
AT5G59530	1.25796	8.0093e-14
AT5G66840	-1.48891	9.67599e-14
AT5G43030	6.20316	1.04825e-13
AT5G52670	-2.03544	1.49348e-13
AT5G43350	0.973505	1.57968e-13
AT1G27540	1.98707	2.32325e-13
AT1G06630	1.10829	2.65e-13
AT5G52680	-3.25484	2.67016e-13
AT3G46430	0.805355	3.28944e-13
AT5G58120	-1.97393	3.30954e-13
AT1G12620	2.20599	3.41602e-13
AT5G43370	-2.683	3.44993e-13
AT4G17490	-1.33278	4.45559e-13
AT5G65070	2.87717	5.8158e-13
AT5G48940	0.667673	7.7637e-13
AT5G48780	9.37256	8.22778e-13
AT3G52680	5.3516	9.13658e-13
AT1G15630	-2.13517	9.1951e-13
AT4G33710	-2.05915	9.91611e-13
AT5G57785	2.66315	1.00941e-12
AT1G77760	0.747468	1.34458e-12
AT3G50480	8.07218	1.42709e-12
AT1G17240	3.65218	1.42836e-12
AT3G27884	-1.48563	1.42836e-12
AT1G79470	-0.578749	1.60856e-12
AT3G48520	2.04177	2.41495e-12
AT3G44716	-2.17635	2.82682e-12
AT5G11930	1.25404	2.82707e-12
AT5G64410	0.726655	3.28811e-12
AT5G24655	1.50677	3.63242e-12
AT4G20830	-0.674018	3.95795e-12
AT4G22690	-1.35778	4.5296e-12
AT5G14700	-1.60258	4.89398e-12
AT3G46030	0.639193	5.16635e-12
AT1G44050	0.919219	8.75131e-12
AT3G28940	0.569512	8.88797e-12
AT1G18570	-1.07364	1.80896e-11
AT5G51620	7.674	1.80896e-11
AT1G25550	-1.14966	2.53284e-11
AT1G72510	0.661962	2.78328e-11
AT4G02380	-0.841467	2.82467e-11
AT5G44010	-1.7892	3.24601e-11
AT5G44910	1.29631	3.40139e-11
AT1G04280	-0.545803	3.49834e-11
AT5G50400	0.833893	4.07489e-11
AT5G56380	6.35061	4.25901e-11
AT2G22330	-0.854578	4.36112e-11
AT3G51450	-1.04382	5.09347e-11
AT3G16150	0.76646	5.66511e-11
AT5G19120	-1.67347	6.07088e-11
AT1G25230	1.45852	6.79052e-11
AT1G33590	-0.836405	7.61902e-11
AT5G28510	-2.19549	7.9434e-11
AT5G48770	8.63577	8.09266e-11
AT3G27990	8.58761	8.27317e-11
AT2G41100	-0.902453	8.33448e-11
AT5G65080	2.87117	8.62585e-11
AT3G48850	-1.19521	8.87671e-11
AT1G27030	0.645719	9.05429e-11
AT1G09100	0.571118	1.22578e-10
AT3G45410	1.06282	1.22578e-10
AT1G26150	1.06828	1.3882e-10
AT3G53370	1.98761	1.39689e-10
AT1G20490	1.89391	1.40309e-10
AT3G29310	0.587871	1.44758e-10
AT3G53590	-2.06191	1.49189e-10
AT5G27930	0.811954	1.55688e-10
AT1G14260	-1.66361	1.5593e-10
AT4G37540	-1.51687	1.91916e-10
AT1G75000	-1.11493	2.04404e-10
AT1G21230	-1.32701	2.10961e-10
AT5G64910	-2.46553	2.9e-10
AT3G46480	-2.62331	3.35355e-10
AT3G53650	7.32143	3.35651e-10
AT1G24240	1.52128	3.58292e-10
AT3G50500	0.48195	3.65684e-10
AT5G46150	0.681838	3.65684e-10
AT1G30110	0.788983	3.74647e-10
AT5G55780	-1.46866	5.04807e-10
AT3G47760	-1.92572	6.03633e-10
AT1G80555	-4.52537	6.36695e-10
AT1G61820	-0.952855	6.39386e-10
AT5G44578	2.40835	7.13983e-10
AT1G11860	0.492683	7.64132e-10
AT5G42590	2.66694	7.64132e-10
AT1G01190	-0.770844	7.97905e-10
AT3G27650	1.24864	7.97905e-10
AT2G32960	-1.21276	8.44455e-10
AT1G80980	8.26197	8.98369e-10
AT2G26400	-2.80436	8.98369e-10
AT5G60350	-2.21484	8.98369e-10
AT1G78380	-0.359711	9.4006e-10
AT1G19850	-0.658027	9.58821e-10
AT3G27350	0.795483	1.11424e-09
AT3G47480	-1.50097	1.20561e-09
AT4G24570	-1.21431	1.25545e-09
AT4G21120	1.57103	1.44236e-09
AT1G07780	-1.20452	1.62785e-09
AT1G21640	0.580598	1.64982e-09
AT4G26050	1.95327	1.64982e-09
AT5G45240	7.36337	1.68808e-09
AT1G19080	2.74489	1.70821e-09
AT3G44840	8.39826	1.88112e-09
AT5G54490	-1.59877	1.88112e-09
AT3G05950	-4.85906	1.89895e-09
AT3G32030	2.23176	1.9077e-09
AT5G44500	1.21661	2.02172e-09
AT1G16780	-1.12574	2.14079e-09
AT5G47940	0.841543	2.17741e-09
AT1G07550	1.91361	2.22319e-09
AT3G45443	1.91702	2.25001e-09
AT1G11185	-1.22068	2.69919e-09
AT1G26530	-2.31421	2.97989e-09
AT5G41700	0.62646	3.09502e-09
AT5G65020	0.550763	3.45318e-09
AT5G50140	8.0125	3.91062e-09
AT1G19485	0.741436	4.22644e-09
AT1G77580	0.952804	4.23197e-09
AT3G48340	0.752049	4.67697e-09
AT3G47040	-1.46631	4.95786e-09
AT1G23890	1.12799	4.98921e-09
AT5G43150	0.65822	5.27516e-09
AT1G55760	0.64447	5.28277e-09
AT5G59050	0.734364	5.46638e-09
AT4G07820	-1.39391	5.48715e-09
AT3G60980	-0.768908	5.60219e-09
AT3G47420	1.26011	5.67481e-09
AT4G39940	-0.539511	6.13781e-09
AT1G76350	0.721525	6.4224e-09
AT3G61030	-7.92754	6.72302e-09
AT5G09800	-0.876681	6.81017e-09
AT1G16390	2.2501	7.11308e-09
AT3G45000	-3.80642	7.4765e-09
AT1G20693	0.414995	8.09102e-09
AT5G52330	3.25933	8.38447e-09
AT5G17040	1.12657	8.44993e-09
AT3G59080	-0.854445	9.30086e-09
AT5G64510	-1.50967	9.59998e-09
AT1G27570	-7.86286	9.87829e-09
AT3G29250	0.99818	1.09195e-08
AT5G46650	3.43782	1.19427e-08
AT3G47500	0.823774	1.22311e-08
AT5G55790	1.65542	1.34563e-08
AT4G11280	-0.964726	1.47001e-08
AT5G45090	8.1156	1.47001e-08
AT3G14990	-0.42445	1.51402e-08
AT3G50010	0.869856	1.78026e-08
AT1G22980	-1.7621	1.98376e-08
AT1G29410	3.8283	2.35268e-08
AT2G02010	-1.45345	2.35376e-08
AT5G52830	0.69775	2.40161e-08
AT3G43220	0.509718	2.44775e-08
AT1G71110	-0.679454	2.61771e-08
AT3G44710	7.70462	2.61841e-08
AT5G45095	7.79258	2.6954e-08
AT4G02450	0.418163	2.75225e-08
AT1G18140	-2.07444	2.91137e-08
AT1G02330	0.593889	2.91899e-08
AT1G28130	0.597356	3.18981e-08
AT1G05000	-0.554473	3.36487e-08
AT1G13260	-0.923384	3.4051e-08
AT1G27000	0.434091	3.45625e-08
AT3G02840	-1.47401	3.56037e-08
AT2G18150	-0.516895	3.81074e-08
AT4G00040	0.677415	3.96977e-08
AT5G62900	0.900833	3.96977e-08
AT3G27510	1.57598	4.1843e-08
AT2G39800	-0.791464	4.29105e-08
AT1G49570	-1.01344	4.30046e-08
AT1G77920	0.66688	4.31627e-08
AT5G19240	-0.841362	4.37455e-08
AT3G15356	-2.93487	4.75763e-08
AT1G07660	-0.835849	5.20077e-08
AT3G47030	5.50548	5.7994e-08
AT3G47770	1.5682	6.01413e-08
AT3G51110	0.873451	6.24859e-08
AT1G12940	1.58431	7.67492e-08
AT1G61550	-0.884206	7.87263e-08
AT3G44700	7.55985	7.87263e-08
AT1G09415	-1.48977	7.87889e-08
AT1G16030	-1.16691	1.03383e-07
AT1G44030	2.51271	1.04993e-07
AT3G48115	1.21443	1.05093e-07
AT5G01500	-0.580111	1.15989e-07
AT4G34710	-0.657625	1.16773e-07
AT5G64440	0.610199	1.19344e-07
AT1G14040	-0.846146	1.23831e-07
AT5G16570	0.829205	1.2496e-07
AT1G15550	0.91177	1.40851e-07
AT5G47980	1.48459	1.49045e-07
AT5G57220	-0.779491	1.53592e-07
AT3G48670	0.541198	1.67288e-07
AT1G23935	7.2763	1.74993e-07
AT1G70260	0.888453	1.81148e-07
AT5G01340	-0.615775	1.84776e-07
AT3G44798	7.28564	1.93698e-07
AT4G04955	0.553425	2.279e-07
AT1G04180	-0.963449	2.28971e-07
AT1G12340	-7.14468	2.33543e-07
AT1G80970	7.32622	2.33543e-07
AT1G25211	7.34213	2.53755e-07
AT3G55020	0.354353	2.81286e-07
AT3G29644	7.25095	2.98964e-07
AT3G47570	-0.75227	3.06156e-07
AT5G46950	-5.23135	3.06156e-07
AT5G49880	0.443445	3.18641e-07
AT1G23940	2.04356	3.21349e-07
AT5G43360	-7.11443	3.25472e-07
AT3G28030	0.607556	3.28175e-07
AT5G45280	-0.467302	3.41496e-07
AT1G80730	1.41081	3.56911e-07
AT3G62150	-0.822674	3.74524e-07
AT3G28580	-0.849439	4.00611e-07
AT5G58780	1.00391	4.54472e-07
AT5G43725	2.52657	4.90294e-07
AT1G17210	0.389494	5.30126e-07
AT1G59870	-0.46203	5.31615e-07
AT5G58590	0.531881	5.89906e-07
AT5G47910	-0.520495	5.9299e-07
AT2G35710	-0.965137	5.95924e-07
AT4G00390	3.11692	5.9648e-07
AT1G55450	-0.73291	6.2194e-07
AT1G11540	0.773626	6.53642e-07
AT4G14680	-0.913425	6.53642e-07
AT1G02280	-0.697537	7.35094e-07
AT5G43050	2.22674	7.66544e-07
AT1G09890	-2.23544	7.85043e-07
AT3G28130	2.37884	7.95872e-07
AT5G57565	2.08772	9.17045e-07
AT5G25120	1.58984	9.62587e-07
AT1G64170	1.04164	9.65561e-07
AT1G69920	-1.6445	1.00363e-06
AT1G22220	0.761764	1.02871e-06
AT1G78090	-1.32641	1.11064e-06
AT5G44930	1.46483	1.13587e-06
AT1G77160	2.09114	1.16954e-06
AT3G47348	1.83009	1.16957e-06
AT5G65500	-1.52362	1.24353e-06
AT1G61360	-0.698803	1.25955e-06
AT3G29110	1.58446	1.26253e-06
AT5G49640	0.964614	1.2887e-06
AT5G40780	0.358262	1.29608e-06
AT1G78780	0.903051	1.32925e-06
AT1G07790	-0.559173	1.37923e-06
AT2G01340	-0.849327	1.50336e-06
AT1G19960	-1.44611	1.51713e-06
AT1G64160	-1.37764	1.56794e-06
AT1G71870	1.28697	1.59161e-06
AT3G04220	-1.22658	1.6102e-06
AT3G47675	7.0055	1.72391e-06
AT1G01560	-1.60983	1.72527e-06
AT3G28140	1.48922	1.82331e-06
AT1G22410	-0.346127	1.86454e-06
AT5G52310	1.14025	1.88531e-06
AT3G45530	1.58716	1.89518e-06
AT1G17170	-0.713532	1.9018e-06
AT4G04480	-1.89882	1.91735e-06
AT3G46800	2.96504	1.91747e-06
AT5G42510	1.13076	1.93852e-06
AT5G64260	-0.607074	1.95284e-06
AT5G45380	0.608216	2.0695e-06
AT5G43530	-1.51815	2.15836e-06
AT5G48930	0.323677	2.20053e-06
AT3G08640	-0.392764	2.21381e-06
AT3G28050	0.617529	2.21381e-06
AT3G54950	0.41364	2.28839e-06
AT1G79280	-0.278336	2.28976e-06
AT5G56760	0.47735	2.34292e-06
AT2G35930	-0.498503	2.39848e-06
AT4G30210	-0.429111	2.43812e-06
AT5G49900	-0.741083	2.53686e-06
AT5G60440	4.32724	2.53969e-06
AT1G09480	1.64455	2.58166e-06
AT1G03220	-0.521254	2.60667e-06
AT1G01040	-0.458763	2.72385e-06
AT3G49601	0.357112	2.77284e-06
AT5G65380	0.410388	2.82487e-06
AT1G67150	-0.674996	2.99095e-06
AT5G54040	0.654622	3.14605e-06
AT1G26770	-1.16454	3.30144e-06
AT2G41880	-0.999459	3.86199e-06
AT3G44550	0.593611	4.01851e-06
AT3G26830	-0.718534	4.0279e-06
AT1G21310	-0.457839	4.02811e-06
AT3G51960	1.55326	4.1031e-06
AT2G40390	-1.07263	4.10677e-06
AT2G28550	0.418516	4.11629e-06
AT4G12490	3.10914	4.20496e-06
AT1G21920	0.533404	4.23708e-06
AT3G53420	0.462837	4.35091e-06
AT1G77810	-0.551981	4.429e-06
AT1G25530	-0.539803	4.5127e-06
AT5G67450	0.849538	4.62634e-06
AT5G57740	0.533554	4.64146e-06
AT3G05770	-1.63522	4.68113e-06
AT3G30260	-2.10726	4.68113e-06
AT1G72920	-1.39822	4.86817e-06
AT3G54820	-0.788843	4.88246e-06
AT1G30730	-0.830535	4.94038e-06
AT3G11840	-0.942865	5.13377e-06
AT5G02340	-6.76595	5.2265e-06
AT3G45970	1.01186	5.35635e-06
AT3G29000	-1.13661	5.39722e-06
AT5G65710	0.663689	5.39722e-06
AT1G23830	0.967997	5.41707e-06
AT2G20950	-0.463085	5.63422e-06
AT2G40140	-0.513622	5.709e-06
AT5G53010	0.601168	5.87798e-06
AT1G11330	-0.543521	5.89558e-06
AT1G09440	-1.06569	5.94634e-06
AT5G59730	-0.921045	5.97245e-06
AT5G42610	2.56915	6.19466e-06
AT1G11270	1.30982	6.27388e-06
AT5G54500	-0.471555	6.36557e-06
AT1G76720	1.31678	6.40262e-06
AT3G52340	-0.709254	6.40262e-06
AT1G77210	-2.99668	6.65243e-06
AT2G01300	-1.52306	6.86835e-06
AT2G19160	-0.848399	7.28123e-06
AT5G46800	0.561263	7.29456e-06
AT1G05300	0.944716	7.34935e-06
AT1G24150	-0.625434	7.34935e-06
AT3G51090	1.09825	7.38464e-06
AT5G59770	0.61264	7.42893e-06
AT5G46430	0.398343	7.45104e-06
AT3G45750	-0.758103	7.49258e-06
AT2G24692	-6.7558	7.86702e-06
AT5G59140	0.601475	8.0887e-06
AT1G72520	-1.55221	8.31589e-06
AT2G45760	-1.85227	8.49548e-06
AT5G44569	6.38458	8.52891e-06
AT3G26290	0.778018	8.5455e-06
AT5G44980	6.81411	8.82051e-06
AT5G53460	-0.414924	8.99474e-06
AT1G24735	0.987663	9.33738e-06
AT1G15870	-1.12112	9.37802e-06
AT5G26290	0.497191	9.58028e-06
AT3G15990	-0.791965	1.00686e-05
AT3G46710	1.5153	1.01049e-05
AT4G16260	-0.727317	1.01322e-05
AT1G34060	1.19708	1.02009e-05
AT4G33720	-0.719401	1.03494e-05
AT5G65850	4.71663	1.0484e-05
AT3G45710	0.941054	1.08075e-05
AT1G65845	0.783205	1.12365e-05
AT1G21900	-0.446962	1.13886e-05
AT1G18590	-0.599548	1.14666e-05
AT1G02930	-0.75248	1.14952e-05
AT4G22030	-1.58562	1.1992e-05
AT1G16590	-1.29715	1.21261e-05
AT5G57010	-0.974802	1.21261e-05
AT5G08560	-0.334318	1.21911e-05
AT4G01840	0.852895	1.22312e-05
AT1G15880	0.61827	1.31618e-05
AT4G23030	-1.96744	1.3406e-05
AT5G63030	-0.604568	1.35096e-05
AT5G41740	2.33443	1.38022e-05
AT5G65320	1.73189	1.38814e-05
AT5G08250	-1.33527	1.3887e-05
AT4G39950	-0.507544	1.39978e-05
AT3G30775	0.422382	1.47372e-05
AT1G14540	-1.05828	1.48585e-05
AT5G52790	-1.31031	1.50014e-05
AT4G12500	2.64044	1.55573e-05
AT5G63450	2.31296	1.59987e-05
AT5G44380	-0.451269	1.62586e-05
AT4G06746	-1.58633	1.6375e-05
AT5G39110	-1.04953	1.66252e-05
AT3G53730	0.671274	1.66874e-05
AT1G30420	-0.752164	1.67188e-05
AT5G39580	-1.02429	1.67964e-05
AT1G70620	0.392244	1.70248e-05
AT5G65810	-0.500916	1.70248e-05
AT1G53440	-0.74578	1.71236e-05
AT5G43420	0.629728	1.7297e-05
AT1G01420	1.00013	1.74753e-05
AT1G09932	-0.950985	1.7519e-05
AT5G64660	-0.568001	1.76434e-05
AT1G28370	-0.850536	1.79021e-05
AT5G48010	1.79229	1.79021e-05
AT3G48890	-0.519026	1.80283e-05
AT1G13080	-1.09393	1.84979e-05
AT5G52710	-1.01524	1.88231e-05
AT1G10110	2.72884	1.88784e-05
AT1G12210	-1.22143	1.95911e-05
AT4G27280	-0.596627	1.97642e-05
AT1G10560	1.13224	2.04782e-05
AT1G23760	-1.31534	2.08011e-05
AT3G57450	-0.734418	2.11876e-05
AT5G46640	-0.943976	2.17696e-05
AT4G02130	0.652973	2.26748e-05
AT1G12600	-1.60272	2.36697e-05
AT3G44730	-0.702378	2.36697e-05
AT3G55410	-0.337338	2.37785e-05
AT5G63630	0.96857	2.37785e-05
AT5G62210	0.829038	2.46283e-05
AT5G46600	1.14882	2.63737e-05
AT5G45150	-1.54913	2.81602e-05
AT4G10540	-2.92216	2.82239e-05
AT4G35350	-0.757901	2.89832e-05
AT1G20990	-1.94077	2.94113e-05
AT5G63570	-0.394235	2.94113e-05
AT3G12920	-0.522628	2.97841e-05
AT1G74210	0.639149	2.97942e-05
AT5G02090	0.975493	2.9859e-05
AT3G59580	1.83932	2.98716e-05
AT1G33600	-1.91179	3.01714e-05
AT4G18197	-1.32119	3.08681e-05
AT1G58320	-1.56005	3.11023e-05
AT2G36490	0.660308	3.1328e-05
AT1G23800	0.773263	3.15494e-05
AT3G18440	-0.536468	3.28651e-05
AT3G27906	0.987554	3.45423e-05
AT3G44590	0.548892	3.47508e-05
AT1G02920	-0.695752	3.47943e-05
AT2G29220	-2.07398	3.47943e-05
AT3G14060	1.43793	3.47943e-05
AT1G22550	0.874082	3.69682e-05
AT5G42500	0.915763	3.83412e-05
AT5G64480	1.30984	3.87494e-05
AT5G25230	-2.01355	3.89843e-05
AT5G66690	0.349315	3.89843e-05
AT3G51330	-0.57692	3.90915e-05
AT5G02370	0.589247	4.07654e-05
AT2G29250	-2.41069	4.11517e-05
AT5G37490	-1.66362	4.11517e-05
AT1G74440	-1.08768	4.21907e-05
AT3G53260	-0.327697	4.60257e-05
AT1G76780	-0.866526	4.63968e-05
AT4G34380	-1.17958	4.64431e-05
AT5G54810	-0.467992	4.67462e-05
AT3G47800	0.718972	5.05961e-05
AT3G53100	-0.879233	5.08709e-05
AT1G80380	-0.754743	5.34011e-05
AT2G40610	1.31308	5.424e-05
AT1G49750	-1.8684	5.47606e-05
AT3G47110	0.906585	5.47674e-05
AT5G65210	0.40212	5.54235e-05
AT5G52720	-1.24857	5.57662e-05
AT5G61260	0.753937	5.85679e-05
AT2G23600	-0.637211	5.9175e-05
AT4G14450	-1.53293	5.9175e-05
AT1G07135	-1.0924	5.96231e-05
AT2G30770	-1.66383	6.02424e-05
AT5G48790	1.66985	6.03727e-05
AT4G15975	-1.66662	6.06696e-05
AT4G15370	-1.15514	6.09439e-05
AT1G76490	0.306097	6.09703e-05
AT3G53680	1.87992	6.09703e-05
AT2G32660	1.27197	6.43195e-05
AT2G04400	-0.485998	6.57867e-05
AT1G18970	-0.63792	6.67034e-05
AT3G56400	-1.16192	6.73245e-05
AT3G55980	-0.62537	7.22389e-05
AT5G53820	-1.16054	7.40595e-05
AT1G15790	1.36992	7.69056e-05
AT2G30750	-0.611677	7.69056e-05
AT4G18250	-0.745564	7.69568e-05
AT1G23205	-0.6931	7.73333e-05
AT5G46960	-1.95225	7.79785e-05
AT5G66610	1.18861	7.90154e-05
AT1G74040	-0.519662	7.91444e-05
AT5G23510	-0.614864	7.91444e-05
AT1G26380	-0.6478	7.97029e-05
AT1G10540	-2.35535	8.03588e-05
AT1G22900	-2.01827	8.05465e-05
AT2G23270	-0.917551	8.33237e-05
AT5G43745	0.807403	8.61618e-05
AT5G15970	0.874942	8.65407e-05
AT1G05320	-0.560478	8.77017e-05
AT1G73010	-1.13343	9.02332e-05
AT5G66580	1.0936	9.43405e-05
AT5G03840	-1.62069	9.46991e-05
AT1G77130	0.436697	9.52284e-05
AT4G27070	-0.549484	9.58167e-05
AT3G27940	6.20152	9.61927e-05
AT5G56370	5.90388	9.61927e-05
AT5G07990	0.665868	9.63714e-05
AT2G40400	-0.537737	9.87986e-05
AT1G25988	-6.22198	9.95966e-05
AT1G66880	-0.58088	9.99418e-05
AT1G17890	0.417398	0.000100571
AT3G48840	2.54449	0.000100571
AT5G44585	-1.17756	0.00010062
AT1G27510	0.475244	0.000100726
AT1G11905	-0.503101	0.000101999
AT5G02270	0.415314	0.000103924
AT4G01390	-1.6046	0.000103984
AT1G10880	-5.87268	0.000107089
AT5G36150	1.82738	0.000108829
AT3G48740	-2.62196	0.000112527
AT5G59210	0.415023	0.000118183
AT5G18840	0.506162	0.000118222
AT5G20240	-2.4777	0.000119947
AT3G27610	0.623429	0.000123352
AT1G53430	-0.640076	0.00012929
AT5G47050	-0.534614	0.000130061
AT4G23810	-0.884307	0.000131129
AT1G36060	-0.482001	0.000134236
AT1G78850	-0.457652	0.000136624
AT2G38920	-1.54973	0.000136847
AT5G41690	1.22281	0.000137041
AT1G14900	0.462407	0.00013781
AT1G10000	6.09665	0.000137851
AT3G48300	-3.09028	0.000145105
AT5G58990	0.603904	0.000148517
AT3G44755	6.10433	0.000149201
AT1G76430	-1.65182	0.000149322
AT1G72020	0.411133	0.00015309
AT4G11850	-0.423906	0.000153868
AT5G47230	-0.56516	0.000154241
AT3G15450	-1.09273	0.000155352
AT2G39980	-0.894864	0.000160746
AT1G48500	0.736033	0.000162671
AT4G30530	-0.353647	0.000162671
AT1G75340	-0.583017	0.000164542
AT5G28610	-1.50268	0.000165857
AT1G20630	0.949085	0.000166956
AT1G74100	-0.35963	0.000167793
AT2G24600	-0.989611	0.000167793
AT1G56250	-2.61215	0.000169101
AT5G01750	-0.468661	0.000169101
AT3G26922	1.66598	0.000174164
AT3G46810	1.11395	0.000174164
AT5G44060	0.777167	0.000176707
AT5G65870	1.12415	0.000177235
AT4G14548	1.52184	0.000184682
AT3G27340	0.661582	0.000184847
AT5G66985	0.737443	0.000184883
AT2G24570	0.384168	0.000186107
AT1G19700	0.539389	0.00018761
AT5G51380	0.782187	0.00018761
AT4G11480	-1.43425	0.000187772
AT4G29810	-0.336846	0.000187772
AT1G10120	0.364782	0.000190163
AT4G11190	1.30687	0.000190773
AT5G47110	0.931016	0.00019149
AT3G44790	-4.3057	0.000194202
AT1G71015	0.855955	0.000196005
AT2G38860	-0.500536	0.000196005
AT3G14460	-0.788086	0.000196005
AT3G25190	-0.871065	0.000196005
AT5G43130	0.336266	0.000196005
AT2G40180	-0.827783	0.000197742
AT3G46080	-1.89291	0.000198418
AT1G76990	0.367247	0.000200282
AT1G44160	0.675361	0.000202305
AT5G17990	-0.605938	0.000203475
AT5G03380	-0.413894	0.000204148
AT3G50830	-0.440146	0.000204772
AT3G44540	0.499355	0.000208503
AT5G39670	-0.549264	0.000213645
AT4G28040	-2.53643	0.000213696
AT3G54290	0.482256	0.000214056
AT4G35190	-1.14732	0.000216924
AT4G01520	-5.0048	0.00021938
AT3G28740	-1.67427	0.000226106
AT1G48850	-0.249618	0.000227506
AT3G23470	0.44604	0.000228962
AT1G78990	0.876297	0.000230354
AT1G09350	1.68699	0.000232828
AT5G48520	0.489586	0.00023419
AT5G27760	-0.51321	0.000235574
AT1G05900	-0.70432	0.000236705
AT3G49820	-1.92483	0.000238686
AT2G20900	-0.516822	0.000240293
AT5G43810	-0.405807	0.000241897
AT2G02680	0.547544	0.00024335
AT3G60120	-2.29072	0.00024335
AT4G02660	-0.4487	0.000244766
AT4G37390	-1.32211	0.000246353
AT2G36090	0.57486	0.000246848
AT5G61050	-2.21945	0.000246848
AT1G23201	5.717	0.00024863
AT5G60760	0.492324	0.0002531
AT5G01100	0.957679	0.00025316
AT1G09410	1.89347	0.000253338
AT5G66960	-0.848485	0.00025703
AT2G25450	-0.379606	0.000260184
AT3G44560	-5.96037	0.000262884
AT5G66650	-1.69857	0.000263683
AT5G19230	-0.598965	0.000264776
AT4G25760	-0.910376	0.000265206
AT1G73330	0.687474	0.000266521
AT4G08160	-0.872477	0.000266521
AT5G66210	-0.390833	0.000269344
AT1G09815	0.51118	0.000275205
AT3G15240	0.383506	0.000275205
AT1G66800	1.52684	0.000280054
AT5G26030	-0.321981	0.000283332
AT5G49520	0.696074	0.000286842
AT1G05710	0.626491	0.000287603
AT5G48610	0.501234	0.000290011
AT3G27390	0.361827	0.000290797
AT5G63980	-0.439809	0.000292387
AT1G75040	-4.89418	0.000293825
AT1G01360	0.549368	0.000295615
AT1G19800	-0.470589	0.000302089
AT4G25900	-0.336427	0.000302089
AT1G30370	-0.780989	0.000310691
AT1G72890	-0.876549	0.000310691
AT1G62370	0.669774	0.000312715
AT1G80820	-0.780619	0.000313251
AT2G46620	-0.316796	0.000313251
AT5G63590	-0.507914	0.000317957
AT3G06500	-0.548795	0.000320723
AT3G32040	0.75504	0.000320723
AT5G22530	-1.75048	0.000324169
AT5G11670	-0.337934	0.000325066
AT1G74070	-1.37184	0.000326708
AT3G49380	-1.31263	0.000329998
AT4G35180	-2.16566	0.000332003
AT2G25000	0.624837	0.000332181
AT5G04120	1.52078	0.000332312
AT1G72430	0.506852	0.000336673
AT1G69040	0.363483	0.000342606
AT5G44574	4.24656	0.000346657
AT2G06925	0.932537	0.000351463
AT5G42460	-1.05341	0.000351463
AT2G24180	-0.521908	0.000354176
AT5G05730	-0.495634	0.000359108
AT1G07150	-1.23958	0.000360173
AT5G45340	0.614317	0.000360173
AT5G64810	-0.763182	0.000360173
AT3G49160	1.4296	0.00036648
AT5G63600	0.36456	0.000370967
AT5G37600	0.326106	0.000375954
AT5G19880	-0.854267	0.000378369
AT1G20090	0.378555	0.000382477
AT2G23680	-0.896314	0.000382477
AT5G43440	2.44239	0.000388844
AT3G41979	5.48567	0.000389691
AT2G21900	-0.9754	0.000391414
AT3G21230	0.349359	0.000402776
AT3G28345	-1.07708	0.000409241
AT1G50740	-0.599792	0.000411721
AT3G50770	-1.12622	0.000415481
AT2G18210	-0.897053	0.000416228
AT1G10920	-0.967619	0.000418494
AT1G19540	2.03512	0.000418827
AT1G16300	-0.361021	0.00042021
AT5G34871	4.82555	0.0004224
AT5G48110	0.626141	0.000426935
AT3G47390	0.518052	0.000427736
AT5G57840	0.55004	0.000429082
AT3G49910	0.331479	0.00043486
AT1G08930	-0.377158	0.000452008
AT3G53830	0.744823	0.000458823
AT1G71920	-5.70522	0.000459923
AT2G28210	-1.35829	0.00046175
AT1G11310	-0.346459	0.000462995
AT3G28210	1.10623	0.000464118
AT5G41910	0.913395	0.000464118
AT2G32240	-0.341982	0.000468745
AT5G60640	0.245065	0.000469014
AT2G31920	1.58299	0.00047495
AT1G09940	-0.551987	0.0005021
AT1G25220	-0.582987	0.000513646
AT4G37870	-0.340808	0.000516836
AT1G23360	1.21297	0.000519057
AT3G47250	5.65434	0.000520876
AT3G47210	0.442904	0.000522565
AT5G56980	0.493901	0.000530388
AT1G66930	0.857355	0.00053215
AT4G35630	-0.234713	0.00054331
AT1G22210	6.112	0.000552808
AT1G74055	-1.18009	0.000553075
AT5G66320	-0.586465	0.000553463
AT3G54990	0.647242	0.000556562
AT1G68670	-0.587056	0.000558677
AT3G10520	0.557279	0.000558677
AT3G47980	0.533716	0.000564772
AT4G35070	-1.03924	0.000564772
AT2G01520	-0.769153	0.000579324
AT3G61390	-1.5088	0.000586705
AT4G39980	-0.258158	0.000586705
AT1G17290	-0.238914	0.000591504
AT5G25260	-1.26479	0.000592596
AT5G63160	-1.25593	0.000593997
AT2G02630	0.731004	0.000599127
AT4G20780	-0.545959	0.000608011
AT4G23250	-1.49381	0.00061193
AT5G20960	-0.17082	0.000614642
AT1G63295	-1.03057	0.000615605
AT5G24110	-2.48598	0.000615605
AT5G56840	0.811688	0.000615605
AT2G32020	-0.548449	0.000618227
AT4G10530	-2.08012	0.000622441
AT5G44306	-4.05735	0.000627939
AT3G06490	-1.95601	0.000629408
AT4G12270	0.829536	0.000635439
AT3G54400	0.629804	0.000644445
AT2G09970	-5.36571	0.000651848
AT1G12160	0.56517	0.000658563
AT3G25420	-1.89811	0.000662386
AT1G13670	-0.396682	0.000662838
AT1G74080	-0.769322	0.00066442
AT5G56050	-1.0233	0.000672838
AT5G51640	0.539934	0.000679048
AT1G21730	0.361845	0.000685334
AT1G23120	0.85609	0.000685334
AT3G45140	-5.38838	0.000687971
AT1G12880	0.877834	0.000689126
AT1G23730	-2.02356	0.000689126
AT4G37180	-0.961246	0.000695289
AT1G21000	0.518667	0.000696922
AT1G75170	-0.389754	0.000696922
AT4G01550	0.559031	0.000696922
AT1G15885	5.67929	0.0007146
AT1G24100	-0.338946	0.0007146
AT3G47380	-1.00608	0.000715237
AT2G36120	-0.634804	0.000717772
AT5G63580	1.75722	0.000718263
AT3G54150	-0.937787	0.00072126
AT5G61340	0.384544	0.000726408
AT1G55810	-0.551622	0.000730342
AT5G36980	-5.75777	0.000732973
AT2G44798	3.66803	0.000733523
AT5G25250	-0.883273	0.000735044
AT1G05840	-0.405168	0.000736954
AT1G29920	-8.96132	0.000736954
AT5G22250	-0.78181	0.000736954
AT5G38100	1.32506	0.000741014
AT1G23440	0.415238	0.000785561
AT3G60470	-2.22761	0.000797083
AT2G40750	-0.62721	0.000811592
AT1G20050	0.320663	0.000816368
AT5G61430	0.894651	0.000828711
AT1G08880	-0.334116	0.000851759
AT2G17820	-0.617687	0.000860394
AT5G64870	3.08994	0.000860394
AT2G02610	0.871764	0.000865131
AT5G52810	-0.559603	0.000865131
AT5G39120	-0.676617	0.000867817
AT2G39030	-3.02309	0.000873394
AT5G06740	-0.498809	0.000873394
AT4G19880	-0.343875	0.000878439
AT3G18560	-0.526689	0.00088211
AT3G57260	-5.79335	0.00089692
AT3G57330	-0.425062	0.000907244
AT1G12330	0.712405	0.000912235
AT3G30350	0.825668	0.000914238
AT1G76930	-0.448703	0.000933267
AT3G46260	-1.45822	0.000938262
AT2G33580	-0.585202	0.000946273
AT1G10370	-0.605293	0.000967909
AT1G08900	-1.27512	0.000972914
AT1G68390	-0.748214	0.000983881
AT5G22910	-2.63597	0.000984466
AT3G26590	0.395507	0.00100443
AT2G16500	-0.28927	0.00100604
AT5G61580	0.420552	0.00102283
AT4G28085	-0.936644	0.00104029
AT5G55770	-1.22736	0.00105364
AT3G32940	0.444279	0.00105524
AT3G53160	-1.19467	0.00106754
AT5G62710	-0.442309	0.00106769
AT3G23230	-3.77563	0.00106944
AT4G17870	0.393374	0.0010804
AT2G32030	-1.02475	0.00108739
AT4G31970	-0.552726	0.00108739
AT1G08320	0.36153	0.00109984
AT5G57655	-0.343589	0.00110204
AT5G35735	-0.566693	0.00111639
AT3G54530	5.35664	0.00111664
AT5G56750	0.423291	0.00114295
AT5G47370	0.439587	0.00115142
AT1G35720	-0.367528	0.00115386
AT1G20850	-0.726147	0.00116383
AT2G40740	-1.12403	0.00118898
AT5G02780	-0.60252	0.00118942
AT3G23250	-0.670723	0.0011927
AT3G14225	-0.883116	0.00119316
AT1G08050	-0.532248	0.00121902
AT1G22740	0.885634	0.00124505
AT1G10020	0.437	0.00124694
AT1G24140	-0.968727	0.00124748
AT5G44710	0.630847	0.00125244
AT1G74770	0.621266	0.00126642
AT5G25110	0.665132	0.00127497
AT4G13130	0.627511	0.00128061
AT3G27890	0.334839	0.00128388
AT5G54710	-1.6931	0.00131865
AT5G62140	1.50707	0.0013226
AT2G23260	-1.41258	0.00132565
AT3G54790	0.432853	0.00132815
AT4G12050	0.440622	0.00132815
AT1G21120	0.564738	0.00133526
AT1G56130	-0.969	0.00133526
AT5G66120	-0.23024	0.00133526
AT5G13080	-0.893059	0.00133675
AT4G39230	-0.496947	0.00133803
AT2G03505	-0.653825	0.00133883
AT2G39420	0.392807	0.00134483
AT5G06730	-0.59655	0.00134483
AT1G09970	-0.229191	0.00135383
AT1G14550	-1.757	0.00135383
AT2G38400	0.423165	0.00135383
AT5G48670	1.29371	0.00135383
AT1G16530	1.15377	0.00136574
AT2G42610	-0.866936	0.0013796
AT3G50840	0.983664	0.00139095
AT5G43380	-0.832753	0.00140342
AT5G45140	0.349421	0.00141074
AT2G32430	0.44726	0.0014175
AT2G24200	-0.256605	0.00143838
AT5G22630	-0.288164	0.00143903
AT2G30500	0.37655	0.00144661
AT3G47200	0.42424	0.00144661
AT1G73690	1.1764	0.00148474
AT1G09680	1.28115	0.00149032
AT5G56960	-1.23538	0.00150194
AT4G12290	0.627896	0.00150639
AT5G67340	-0.489986	0.00153219
AT3G61440	-0.230563	0.00153647
AT5G01660	-1.03825	0.00153647
AT1G67195	0.612793	0.00154018
AT1G20450	0.409043	0.00154095
AT5G61330	-0.401804	0.00154745
AT4G18195	-1.38379	0.0015528
AT3G51150	0.85278	0.00155773
AT5G51730	0.815639	0.00157553
AT5G01640	-0.812265	0.0016052
AT5G43060	0.288192	0.00162863
AT1G13220	-0.323214	0.00163393
AT4G26120	-0.505398	0.00163587
AT5G15860	0.339774	0.00163587
AT2G34790	-0.777099	0.00163594
AT1G79190	-0.431145	0.00164754
AT4G24480	-0.304513	0.00165073
AT3G29760	0.491854	0.00165614
AT5G60890	0.550224	0.00167101
AT4G02100	0.400139	0.00168526
AT1G12805	3.01114	0.00169364
AT3G52840	-1.82631	0.00169974
AT5G44900	1.25219	0.00171115
AT1G35210	-1.01158	0.00172348
AT1G55850	-0.515668	0.00176018
AT5G66930	0.50135	0.00178117
AT3G26210	0.567231	0.00179462
AT1G09560	0.422825	0.00179464
AT2G26190	-0.412248	0.00180803
AT3G54000	0.680222	0.00181952
AT5G60270	-0.678396	0.00181952
AT2G32140	-0.87808	0.00182529
AT4G27970	-0.940622	0.0018883
AT3G59100	-0.522842	0.00190222
AT3G25250	-0.680233	0.00190585
AT3G54070	5.24443	0.00191241
AT3G17690	-0.961812	0.00191385
AT5G43760	-0.327732	0.0019254
AT2G22590	-0.655523	0.00192557
AT1G03340	0.763785	0.00192587
AT1G73110	-1.29958	0.00193837
AT5G03260	-1.01235	0.00194579
AT1G18190	0.361264	0.00195228
AT2G39380	0.422101	0.00195387
AT3G12500	-0.50284	0.00196793
AT3G18710	-0.62591	0.00197816
AT1G04555	0.740832	0.00199372
AT2G13900	-1.75938	0.00201397
AT1G80960	-0.808197	0.00204445
AT3G20370	0.384233	0.00205383
AT3G05165	0.483201	0.00209089
AT1G73860	-0.75479	0.00209608
AT3G20360	-0.822917	0.00209608
AT5G57510	-1.53109	0.00209608
AT3G15510	0.774368	0.00210641
AT3G54680	0.410238	0.00212013
AT4G28460	-0.765488	0.00212013
AT5G57270	0.417434	0.00214378
AT5G42720	-0.696665	0.00215006
AT5G01620	0.432556	0.00215317
AT2G41660	0.389394	0.00215963
AT2G30860	-0.352602	0.00216559
AT3G20410	-0.330217	0.00217225
AT4G16190	0.319856	0.00217551
AT1G24530	0.810634	0.00219673
AT2G27535	-2.4839	0.00219922
AT3G49110	-2.43566	0.00219922
AT5G51450	0.458596	0.00219922
AT1G19180	-0.400743	0.00221487
AT2G41300	-0.883547	0.00221868
AT4G21390	-0.693877	0.00221868
AT1G01830	0.442841	0.00222256
AT1G78815	-0.826626	0.0022328
AT2G01900	0.724831	0.00223516
AT4G28150	-0.808103	0.00226503
AT1G69480	0.883819	0.00226996
AT4G11070	-0.946535	0.00231302
AT1G10210	0.630672	0.00232243
AT2G48090	-0.902581	0.00232243
AT4G17500	-0.818078	0.00232243
AT4G27520	-0.774433	0.00232243
AT4G39780	0.683861	0.00232243
AT2G42620	-0.535695	0.00232644
AT3G44620	0.562751	0.00232742
AT1G67980	-1.25208	0.00232942
AT2G37430	-0.977696	0.00234465
AT4G09500	1.08168	0.0023678
AT2G03340	0.387635	0.00239936
AT2G24960	-0.477449	0.0024099
AT1G67110	-0.717879	0.00241074
AT3G61850	-0.50135	0.00241623
AT5G37980	0.695431	0.0024233
AT3G48170	-0.233375	0.00243387
AT4G31000	-0.468111	0.00243387
AT5G53990	-0.484204	0.00243387
AT4G04223	1.89851	0.0024366
AT2G44578	-1.31631	0.00244675
AT3G10740	-0.652317	0.00244842
AT1G73380	0.570306	0.00246311
AT5G20280	0.389347	0.00251631
AT5G24540	-4.15292	0.00252851
AT1G13710	-2.52934	0.00254161
AT5G22520	-1.92809	0.00254161
AT5G06270	0.57302	0.00254854
AT2G03260	-0.89732	0.00257561
AT3G51250	0.362674	0.00258823
AT1G76040	-0.546833	0.00261612
AT3G49390	-0.292662	0.00262853
AT3G02800	-0.857036	0.00264118
AT2G32390	0.445996	0.00264232
AT1G14590	-0.724102	0.0026468
AT4G01660	0.317553	0.00265574
AT3G13620	0.465164	0.00266329
AT5G65600	-0.769717	0.00266802
AT5G55590	0.669871	0.00267293
AT1G69600	0.940263	0.00270148
AT3G55950	-0.487118	0.00270173
AT5G18590	0.414429	0.00273937
AT4G01010	-0.686253	0.00278175
AT1G02335	-0.83782	0.0028236
AT3G14840	-0.33748	0.00284241
AT5G41860	1.5922	0.00284241
AT2G44790	-0.393426	0.00286306
AT3G11330	0.28334	0.00288094
AT5G14310	-0.386596	0.00288369
AT1G17970	0.57124	0.00290222
AT5G63595	-0.720475	0.00290445
AT5G21280	0.529377	0.00295478
AT4G18205	-0.868319	0.00302349
AT5G57320	1.52599	0.00302671
AT4G33050	-0.616652	0.00303537
AT4G31500	-0.280362	0.00303988
AT1G20590	-5.46224	0.00305161
AT5G39130	-1.32137	0.00306047
AT2G41700	-0.263005	0.00315365
AT4G04745	0.591459	0.00315365
AT1G35230	-1.22549	0.00317995
AT5G52547	2.78887	0.00317995
AT5G11140	-1.08338	0.00319595
AT1G17710	-1.87561	0.00322232
AT3G48380	0.37871	0.00322623
AT2G28840	0.255492	0.00322857
AT2G15480	-0.535465	0.0032517
AT3G49590	0.467959	0.00326845
AT4G16820	-2.01034	0.00326866
AT1G24340	-0.447732	0.00331988
AT5G02080	-0.968746	0.00332562
AT3G57950	0.92044	0.00334644
AT1G62380	-0.305864	0.00336914
AT1G23380	0.617193	0.00341203
AT5G67080	-1.30083	0.00342307
AT5G50130	1.71141	0.00345802
AT5G24410	0.569103	0.00346855
AT3G25900	-0.334091	0.00346996
AT3G50760	0.61121	0.00347297
AT3G07380	4.94537	0.00348697
AT1G10700	-0.42864	0.00349124
AT3G23000	0.317263	0.00357242
AT1G67550	0.282757	0.00357273
AT4G09420	0.638495	0.00357789
AT5G02580	0.859734	0.00360155
AT2G15970	0.292649	0.00360566
AT2G38300	0.48412	0.00360566
AT3G26450	0.585891	0.00362681
AT3G55040	0.886634	0.00364045
AT3G44800	-2.15121	0.00364804
AT2G26530	-0.578429	0.00368924
AT2G38470	-0.522837	0.0037207
AT3G50640	0.451868	0.00373342
AT4G22610	1.13789	0.00373342
AT1G61560	-0.510054	0.00374545
AT5G62520	1.09265	0.00374545
AT2G43535	0.672509	0.00375416
AT5G39190	-1.26782	0.00377043
AT1G51020	-1.95998	0.00379561
AT1G21480	-0.489479	0.00382913
AT5G56020	0.711904	0.00382913
AT2G33110	-0.786344	0.00385767
AT3G44370	0.476553	0.00390692
AT2G43000	-0.619893	0.00393726
AT3G57520	0.384887	0.00393726
AT2G15760	-0.67164	0.0039397
AT1G30750	0.614178	0.00399637
AT1G16410	-3.05576	0.00400785
AT1G61500	-0.572641	0.00400785
AT1G10865	0.551232	0.0040205
AT5G01410	-0.289978	0.00402917
AT2G21010	-2.46829	0.00403657
AT5G42380	-1.03743	0.0040631
AT5G04470	0.451959	0.00418582
AT1G32920	-0.730411	0.0041975
AT5G58800	0.426817	0.00425323
AT5G48230	-0.316223	0.00426254
AT2G45430	0.312308	0.0042793
AT5G03330	-0.400061	0.00433443
AT5G42980	0.230491	0.00433736
AT4G08780	-0.766196	0.00438395
AT3G28917	4.26002	0.00438982
AT3G13090	-0.604528	0.00446533
AT1G34050	-0.986597	0.00447636
AT3G54910	0.878128	0.00447636
AT5G46730	-0.663137	0.00447636
AT3G27690	-5.60967	0.00448553
AT4G01593	4.30063	0.00448553
AT5G46490	2.30843	0.00448553
AT5G11570	0.954894	0.00449858
AT1G53620	-1.10099	0.00451732
AT1G76980	0.429366	0.00453334
AT2G37440	0.519477	0.00453334
AT1G11710	0.840697	0.00457382
AT5G43210	-1.40059	0.00458756
AT1G13780	0.827018	0.00460895
AT3G20040	-0.827866	0.00463225
AT1G44970	0.685928	0.00463909
AT5G48850	1.53933	0.00467538
AT5G10230	0.796736	0.00476207
AT1G09930	-1.48087	0.00477848
AT1G07950	0.489224	0.00479964
AT3G23090	0.297348	0.00481647
AT4G30910	-0.35884	0.00481647
AT5G46340	-0.37979	0.00485751
AT4G26130	0.445941	0.00485834
AT2G46370	0.332033	0.00490802
AT3G47290	-1.34322	0.00490802
AT3G27820	0.278929	0.00492246
AT2G16586	0.640906	0.00492446
AT2G28470	0.505127	0.00497062
AT4G01750	0.353787	0.00497062
AT5G65670	-0.210814	0.00500392
AT2G38940	0.656845	0.00505948
AT3G27150	0.399826	0.00505948
AT5G50120	-0.663796	0.00511069
AT5G14690	0.542291	0.00512002
AT5G02440	1.10552	0.00513281
AT2G43570	-0.537014	0.00513613
AT5G06090	-0.812059	0.00513613
AT5G45160	-0.316079	0.00513643
AT1G23530	-0.92251	0.0051546
AT5G40170	-0.417129	0.00522007
AT1G69880	-0.739675	0.00525925
AT1G80830	0.321853	0.00539435
AT2G36770	-1.68097	0.00540156
AT5G66380	0.644286	0.00540156
AT5G62630	-0.50377	0.00548327
AT5G57780	1.32375	0.00548631
AT3G58620	0.576842	0.00550738
AT2G02100	-0.418062	0.0055399
AT5G65650	-0.418723	0.00554354
AT5G51920	-0.849954	0.00570053
AT2G04680	0.579264	0.005703
AT4G01760	-1.58709	0.00576517
AT2G35410	-0.751337	0.00577804
AT2G32210	-0.669048	0.00579551
AT4G08770	-0.354858	0.00579551
AT5G05240	-0.616128	0.00579551
AT1G12410	0.348766	0.00580729
AT3G48830	0.694822	0.00581222
AT5G49710	0.510007	0.00586365
AT2G28760	-0.275768	0.00591135
AT2G40940	-0.267937	0.00591135
AT5G02410	0.534314	0.00591135
AT5G45840	-0.943084	0.00593929
AT4G10860	-2.48964	0.0059444
AT5G44390	1.07218	0.00596004
AT5G48660	0.698097	0.00597268
AT3G51350	-0.689197	0.00602332
AT5G43140	0.742713	0.00603311
AT2G02930	-0.867183	0.00607551
AT3G12915	-0.758388	0.00613896
AT5G52750	-0.964656	0.00614774
AT5G63620	0.351374	0.00627551
AT1G30760	-0.536239	0.0062939
AT1G27770	-0.364038	0.00632589
AT2G03590	0.67298	0.00632589
AT4G04570	-0.612432	0.00632589
AT3G28100	0.95043	0.00633989
AT5G49850	0.395274	0.00636692
AT2G23400	-1.45927	0.00638526
AT5G28640	0.396104	0.00640088
AT1G77730	1.52449	0.00644109
AT4G25560	0.751217	0.00644109
AT2G23420	-0.344632	0.00670235
AT3G28040	0.719484	0.00670235
AT5G39590	-0.282764	0.00671086
AT4G37050	1.69218	0.00672133
AT1G06137	-1.50378	0.00674431
AT4G34138	-0.451116	0.00677114
AT5G48100	-0.950402	0.00680018
AT4G21910	0.405493	0.00693929
AT1G12400	0.905498	0.00695792
AT1G23900	0.237793	0.00703769
AT3G01760	-0.941398	0.00707319
AT1G16370	1.17376	0.00710816
AT1G23980	0.609365	0.00710816
AT1G13390	0.385903	0.00717213
AT1G50750	-1.08263	0.00721195
AT5G46260	0.74907	0.00723218
AT3G16560	-0.478321	0.00724517
AT4G36500	-0.535305	0.00725553
AT4G15563	0.575478	0.00726173
AT5G26000	-7.61352	0.00726173
AT1G27620	-0.645387	0.00726188
AT5G48020	0.307355	0.00726188
AT5G21090	-0.215442	0.00732438
AT1G14480	-1.06149	0.0073334
AT2G20670	-0.851627	0.0073633
AT1G22160	0.844685	0.00743209
AT1G78200	0.488017	0.00745324
AT5G01520	0.599343	0.00745324
AT5G45113	-4.84512	0.00750835
AT5G64170	0.334875	0.00754367
AT1G60750	-0.960095	0.00755909
AT2G20850	-0.424042	0.00771307
AT4G19840	-0.778343	0.0077158
AT5G44070	-0.339918	0.0077158
AT5G17770	-0.208226	0.0077734
AT5G35940	0.603631	0.00781427
AT5G06110	-0.216338	0.00784412
AT5G54145	0.577133	0.00784449
AT4G00230	-0.525219	0.00784949
AT5G19600	-0.554604	0.00784949
AT3G44680	0.550622	0.00786746
AT1G22150	-1.79497	0.00787564
AT3G16330	-0.552582	0.00792067
AT3G47790	0.515032	0.00792067
AT4G11470	-0.996802	0.00792067
AT1G73280	0.787223	0.00809958
AT2G46550	0.387854	0.00809958
AT1G04590	0.405148	0.00818248
AT5G46890	1.25069	0.00823113
AT1G11050	-0.372105	0.00824094
AT1G75730	-0.479942	0.00826545
AT2G35585	0.674823	0.00829392
AT5G36140	1.23428	0.00829392
AT3G23570	-0.311986	0.00831915
AT1G18440	0.710809	0.00839741
AT4G38470	-0.471645	0.00839741
AT5G13320	-0.913209	0.00839789
AT4G00670	-0.631421	0.00844275
AT5G45050	0.351099	0.00844275
AT1G20030	0.652718	0.00845428
AT1G21130	-0.627715	0.00845428
AT3G50750	1.23026	0.0085272
AT3G19450	0.236956	0.00856747
AT3G54450	-2.22842	0.00859362
AT4G25620	0.564264	0.00859362
AT5G57560	-0.892847	0.00859528
AT2G36690	1.11835	0.00862114
AT5G51740	0.484814	0.00866304
AT2G39400	-0.755532	0.00871612
AT4G00700	0.503923	0.00884153
AT1G65985	0.343331	0.00884644
AT3G01670	-1.08406	0.00885973
AT1G37130	0.250652	0.00890447
AT5G28020	0.411238	0.00892127
AT5G63810	-0.585253	0.00897316
AT1G23140	0.732495	0.00909608
AT4G21350	0.443059	0.00910953
AT4G19920	-0.82808	0.0091368
AT1G73780	1.60361	0.00917897
AT5G07010	0.656812	0.0092629
AT1G68600	2.55942	0.00936122
AT2G47930	0.605515	0.00945722
AT1G70500	-1.02061	0.00949484
AT5G46670	-4.06219	0.00949484
AT5G62530	-0.53452	0.00950092
AT1G27210	0.348364	0.00951704
AT4G10550	-0.610811	0.00953219
AT5G43630	0.290234	0.00953219
AT1G23010	0.49678	0.00956164
AT3G53540	-0.290209	0.00956235
AT2G47540	0.452806	0.00972638
AT1G75030	-0.971462	0.00973095
AT5G48290	0.492319	0.00977057
AT1G32060	-2.34554	0.00980867
AT1G08990	0.382944	0.00982965
AT3G50410	0.926974	0.0098982
AT5G50560	0.896311	0.0098982
AT4G21940	-1.5221	0.00995354
AT1G34110	0.270878	0.010016
AT2G20610	-0.342285	0.0100462
AT5G64000	0.378552	0.0101246
AT1G22230	0.442078	0.0101312
AT4G24240	0.376804	0.0101708
AT1G48800	-2.21568	0.0101854
AT1G78940	-0.795312	0.0101888
AT3G63000	0.295803	0.0101934
AT1G03457	0.528708	0.0101989
AT5G46080	0.443798	0.0102138
AT1G06135	-1.34435	0.0102188
AT4G30460	-0.671028	0.0102552
AT4G04760	0.999364	0.0102985
AT1G20225	0.344687	0.0103177
AT2G02060	0.968076	0.0103177
AT4G00030	0.524449	0.0103234
AT5G24870	0.393722	0.0103234
AT1G14890	-0.473541	0.0103826
AT5G50020	0.348088	0.0103826
AT3G50930	-0.617307	0.0104088
AT4G13890	-0.892109	0.0104565
AT5G52950	0.645673	0.010474
AT5G47850	-1.14227	0.0105152
AT1G78820	-3.60784	0.0105327
AT4G18340	-0.495581	0.0105859
AT5G42970	-0.246466	0.0106079
AT5G64430	0.238175	0.0106105
AT5G52510	0.275077	0.0107074
AT5G63460	0.457458	0.01071
AT3G61400	0.586818	0.0107197
AT1G12730	-0.698404	0.0107345
AT2G35390	-0.489784	0.0107392
AT3G13000	0.495924	0.010745
AT1G11400	0.319725	0.0107457
AT1G65060	0.405246	0.0107485
AT5G44350	-0.638301	0.0108441
AT1G04290	1.63403	0.0109011
AT1G67148	-0.385963	0.0109374
AT1G15720	0.752216	0.010962
AT1G29240	0.833183	0.0109662
AT2G28160	0.499939	0.0111119
AT4G15530	-1.0351	0.0111154
AT5G66790	-0.755341	0.0112937
AT3G13080	-0.521407	0.0113191
AT1G74360	-0.548073	0.0113371
AT5G12170	-0.396807	0.0113371
AT1G62810	0.277454	0.0113546
AT3G14680	0.425885	0.0113546
AT3G19680	0.365801	0.0113561
AT3G49670	-0.352141	0.0113561
AT2G16740	-0.449405	0.0114002
AT3G22880	-0.66733	0.0114476
ATCG00340	-1.15504	0.0114685
AT5G07820	0.346127	0.0114897
AT3G27470	0.318641	0.0115353
AT2G38080	-0.631739	0.0115679
ATMG01370	1.10438	0.0116313
AT4G37290	-0.922066	0.0117185
AT2G39650	-0.551396	0.011734
AT1G78210	0.708181	0.0117584
AT4G01250	0.999143	0.0117934
AT4G25030	-0.2681	0.0118534
AT2G01890	0.396523	0.0118956
AT3G26440	0.262899	0.0119045
AT5G26300	-0.90024	0.0119045
AT5G01650	-0.490887	0.0119272
AT1G21326	-1.04764	0.0119294
AT3G13600	-0.648756	0.0119294
AT3G19030	-0.737595	0.0119708
AT4G08380	-1.67716	0.0119708
AT5G17330	-0.252547	0.0119956
AT4G17250	-0.589163	0.0121023
AT3G52520	-0.986875	0.0121059
AT1G56430	-1.25244	0.0121173
AT5G66830	1.43397	0.0121173
AT3G20080	0.303145	0.0122562
AT4G22810	0.329584	0.0123168
AT1G49160	-0.621199	0.0123423
AT5G57660	0.439986	0.0123466
AT2G33710	-0.628657	0.0123546
AT2G20470	-1.54003	0.0123999
AT4G05150	0.266951	0.0124197
AT2G46630	-0.612639	0.012469
AT1G18900	-0.387727	0.0124914
AT3G44490	-3.96761	0.0126065
AT1G21590	-0.353472	0.0126789
AT4G37900	-0.482261	0.0127235
AT3G13610	-0.265952	0.0127655
AT5G02200	1.02425	0.0127655
AT3G22890	-0.260109	0.0127717
AT1G57990	-0.668864	0.0128102
AT2G37750	0.510461	0.0128551
AT5G10280	0.570867	0.0128701
AT1G14860	0.535012	0.012875
AT3G16530	-1.42204	0.012875
AT1G59740	-0.774987	0.0129375
AT5G02940	-1.51136	0.0129375
AT3G60550	-0.612309	0.0130847
AT5G54300	0.730308	0.0131588
AT4G18170	-0.733132	0.0131724
AT5G19890	-0.387974	0.0131859
AT5G65430	0.25465	0.0131974
AT1G62300	-0.369936	0.0132475
AT1G15030	-0.387578	0.013328
AT1G06670	-0.17987	0.0133574
AT1G05770	-1.14472	0.0133625
ATCG00270	-1.0069	0.0133782
AT2G20562	-0.676131	0.0135268
AT1G21360	0.872787	0.0136398
AT4G00820	0.270477	0.0137145
AT5G49780	-0.531596	0.0137145
AT1G02360	-0.360355	0.0138389
AT1G67000	-0.841542	0.0138389
AT1G80940	0.352979	0.0138389
AT4G10520	-1.7273	0.0138389
AT3G03470	-0.614876	0.0138445
AT5G51190	-0.639186	0.0139101
AT5G46180	0.311126	0.0139206
AT4G33040	0.51402	0.0139345
AT1G61080	-0.741924	0.0139447
AT3G23550	-1.55628	0.0139447
AT5G44800	-0.195039	0.0139447
AT3G20590	-0.656662	0.0139772
AT1G14060	0.374978	0.0139795
AT1G48745	0.74772	0.0139795
AT5G49500	-0.504259	0.0140768
AT4G20000	-0.503957	0.0140832
AT4G08390	-0.186838	0.0141045
AT5G06980	0.551518	0.0141045
AT2G47550	-0.503422	0.0141553
AT1G04950	-0.325732	0.014185
AT1G20650	0.662941	0.0142193
AT3G02790	-0.488895	0.014238
AT5G67240	-0.228746	0.0142682
AT1G76080	-0.743265	0.0142862
AT5G53420	0.402792	0.014361
AT3G55740	0.405743	0.0145426
AT1G76410	-1.43557	0.0145427
AT3G16850	0.31298	0.0145427
AT3G47810	0.237966	0.0145722
AT1G17860	-0.32451	0.0145803
AT5G40990	-0.696905	0.0145851
AT3G56220	0.966723	0.0148055
AT3G27400	-1.35534	0.0148885
AT4G03550	-0.287533	0.0148898
AT5G17700	0.957233	0.0148898
AT5G45800	0.4453	0.0149192
AT5G59550	-0.436962	0.0149192
AT5G24530	0.408418	0.0149615
ATCG00360	-1.17238	0.0149615
AT1G70590	0.480998	0.014994
AT2G46750	-0.389256	0.0150726
AT2G38290	-0.30838	0.0151535
AT3G43190	0.607727	0.0151691
AT2G13895	3.96294	0.0151858
AT3G28920	0.831025	0.0151858
AT1G11870	-0.472287	0.0154241
AT5G16340	0.922758	0.0154241
ATMG01390	-0.342845	0.015486
AT1G08670	0.849976	0.0154989
AT1G21100	-0.477694	0.0154989
AT4G36020	-0.274373	0.0154989
AT5G43270	0.528633	0.0155497
AT2G01530	0.44148	0.0156146
AT5G49665	-0.35893	0.0156752
AT1G12530	0.463265	0.0156927
AT5G59845	-1.43267	0.0156945
AT2G02780	0.445156	0.0157528
AT1G20780	-0.329763	0.0157571
AT1G26560	-1.09355	0.0158052
AT4G12070	0.310556	0.0158052
AT1G21270	-2.04719	0.0159552
AT5G46295	1.48392	0.0159552
AT1G74170	-0.543549	0.0159892
AT3G14720	0.288256	0.0159892
AT1G02305	0.297189	0.0160899
AT5G62130	0.571538	0.0160985
AT4G39675	0.909891	0.0161124
AT5G40720	-0.820216	0.0162023
AT5G59540	-0.534161	0.0162095
AT2G40900	-0.488423	0.0162269
AT4G39640	-0.54331	0.0162269
AT1G04370	-1.80822	0.0162619
AT1G15640	-0.909144	0.0162619
AT1G19990	-0.450036	0.0162619
AT1G52050	-0.611604	0.0162619
AT3G51530	-0.473827	0.0162619
AT3G14570	-0.466834	0.0162668
AT1G07160	-1.03642	0.0163337
AT3G26250	-4.4352	0.0163337
AT5G40020	-0.765711	0.0163337
AT5G38930	-3.44805	0.0165391
AT3G47720	2.98761	0.0165924
AT3G27770	0.373457	0.0166851
AT5G01350	0.315912	0.0166851
AT1G05880	-0.839387	0.0168726
AT1G23160	-1.89354	0.0168726
AT1G79680	-0.826479	0.0168726
AT1G58270	0.391068	0.0168761
AT5G44530	-0.512605	0.0168761
AT3G54640	-0.291922	0.0169839
AT3G44690	-0.54623	0.017
AT4G34500	0.407588	0.0170122
AT5G66080	0.585836	0.0171732
AT2G13550	0.538045	0.017174
AT1G21520	-0.688223	0.0171827
AT2G29320	0.899777	0.0171827
AT3G16860	-0.481775	0.0173231
AT3G28200	0.430866	0.0173231
AT3G46490	4.82053	0.017375
AT5G05960	-0.493723	0.0174014
AT3G11820	-0.387442	0.0174554
AT3G63210	0.305265	0.0175901
AT3G06080	0.438284	0.017627
AT3G46530	0.684353	0.0176379
AT1G17560	0.590889	0.0176569
AT5G01075	-3.2722	0.0176569
AT2G29130	-1.09528	0.017712
AT4G15500	0.468605	0.0178157
AT3G60270	-0.427132	0.0178281
AT5G03860	1.08016	0.0178463
AT2G41370	0.639681	0.0178604
AT1G20880	0.519322	0.0179186
AT2G34020	0.302923	0.0179186
AT3G43670	0.555832	0.0179186
AT4G22640	-0.707891	0.0179186
AT3G24020	0.510943	0.0179905
AT3G48660	1.02944	0.018093
AT5G65050	0.352375	0.0181241
AT5G59490	0.723732	0.0182498
AT2G27550	-0.539465	0.0182639
AT1G09230	-0.418615	0.0183035
AT1G74460	0.279052	0.0183118
AT4G16760	-0.214116	0.0184167
AT1G74750	-0.462958	0.0184235
AT5G65390	0.384796	0.0185628
AT3G49845	-0.583906	0.0185711
AT5G44100	0.20255	0.0185711
AT2G24270	-3.926	0.0186578
AT4G36880	-0.494113	0.0186578
AT1G61340	-0.841371	0.0186629
AT2G37650	-0.620087	0.0186629
AT3G27030	0.525194	0.0186629
AT3G50070	0.350382	0.0186629
AT2G32190	-0.615545	0.0188018
AT5G51970	-0.311066	0.0189021
AT2G28400	-0.613002	0.0189799
AT1G58225	-4.61326	0.0190535
AT3G12230	-1.65076	0.0191396
AT5G63560	0.411296	0.0191529
AT5G02290	-0.381461	0.0192249
AT5G27230	-1.18811	0.0192489
AT5G53500	0.525549	0.0195112
AT2G41410	-0.252462	0.019534
AT1G58170	-0.444944	0.0195521
AT5G01980	-0.289363	0.0198104
AT5G43650	-2.28124	0.0199041
AT1G11170	0.637951	0.0202123
AT1G07960	0.332305	0.020234
AT5G36130	1.06147	0.020234
AT3G28540	-0.847267	0.0202357
AT3G18280	-0.321815	0.0203097
AT1G73160	0.624859	0.0203144
AT5G15870	-0.255874	0.0203145
AT5G64830	0.465427	0.0203267
AT3G54810	0.232911	0.0204491
AT3G25930	0.370311	0.0206298
AT5G51460	0.379373	0.0206697
AT2G48080	0.520219	0.0207822
AT3G46190	-2.60623	0.0207822
AT3G42180	0.545335	0.0208273
AT1G78476	-0.989115	0.0208734
AT1G15010	-1.2572	0.0209893
AT3G48690	-0.293412	0.0210087
AT5G64330	-0.334779	0.0210087
AT3G51540	-0.707459	0.0210169
AT5G52800	-1.01071	0.0210926
AT5G55910	0.231512	0.021252
AT1G13600	-0.782124	0.021446
AT1G14640	-0.814585	0.021446
AT5G47220	-0.750546	0.021446
AT5G37590	0.441961	0.0217081
AT5G24165	-0.496613	0.0217301
AT4G37295	-1.53364	0.0218677
AT1G03230	-0.331939	0.0219409
AT1G28190	-0.79199	0.0220264
AT2G17700	0.28625	0.0220503
AT5G58430	-0.242657	0.0220933
AT3G16800	0.313458	0.0221618
AT3G01290	-0.356343	0.0221681
AT3G62860	0.43794	0.0222069
AT5G60300	0.293946	0.022272
AT3G45780	0.567726	0.0225139
AT4G25100	-1.08247	0.0225859
AT5G43020	0.419441	0.0225941
AT2G21850	0.327363	0.0226242
AT3G09405	-0.735785	0.0226304
AT1G07890	-0.198973	0.0226644
AT5G39040	-0.273439	0.0226644
AT3G29100	-0.699063	0.022672
AT5G24600	-0.953155	0.0226848
AT3G27360	0.653678	0.0227642
AT1G21170	-0.227616	0.0228445
AT4G24160	-0.370455	0.0228563
AT5G45100	-0.302209	0.0228769
AT1G16570	0.372031	0.0230518
AT3G26220	1.24079	0.0230731
AT2G04190	-3.06244	0.0231609
AT5G52690	-1.07984	0.023261
AT3G11340	0.305623	0.0234339
AT2G05350	3.74595	0.0235895
AT3G27210	0.370514	0.0236175
AT1G72150	0.311896	0.0238237
AT1G68500	1.15562	0.0238424
AT4G33420	-0.422392	0.0238808
AT4G20840	-0.450012	0.0240005
AT3G55840	-0.951886	0.0240867
AT2G14247	1.98758	0.024094
AT4G22070	-0.652873	0.0240947
AT5G35180	-0.203157	0.02412
AT2G03530	-0.663346	0.0241414
AT1G28960	0.332007	0.0241981
AT2G35060	0.329581	0.0242569
AT3G45930	0.54239	0.0242569
AT3G25610	-0.485507	0.0242856
AT1G18320	1.5217	0.0243166
AT2G32200	-2.58512	0.0243166
AT3G05650	-2.74723	0.0245345
AT5G19040	-0.842132	0.024552
AT2G14878	0.601271	0.0245626
AT3G61270	0.298777	0.0245626
AT4G22670	-0.195465	0.0245626
AT5G66640	-1.01175	0.0246132
AT3G22142	-2.92224	0.0247017
AT4G37790	-0.29891	0.0247224
AT2G02620	0.846741	0.0248789
AT3G48390	-1.28753	0.0248801
AT1G79320	0.842563	0.0249223
AT5G59450	-0.353764	0.0249303
AT1G01480	-0.861589	0.025144
AT1G22500	0.510347	0.025144
AT5G28630	-0.763932	0.0253798
AT3G20570	-0.575326	0.0255032
AT3G09710	0.42835	0.0258402
AT4G26640	-0.32106	0.0259596
AT5G66780	-1.6648	0.0259596
AT3G19010	-0.344643	0.0262185
AT2G40000	-0.666509	0.0262536
AT3G55120	-0.297659	0.0262536
AT1G08290	-0.635592	0.0263681
AT1G01010	-0.258216	0.0263783
AT4G35060	0.319547	0.0264411
AT1G72230	0.376284	0.0264696
AT1G55350	-0.205726	0.0265151
AT5G66820	0.283725	0.02654
AT1G69930	-2.72167	0.0267136
AT4G01380	-1.4936	0.0269431
AT2G45300	-0.228749	0.0271405
AT3G24460	0.398055	0.027164
AT4G38340	0.448614	0.027164
AT3G03660	-0.780147	0.0272446
AT5G05890	0.352225	0.0272446
AT3G42860	0.615214	0.0273008
AT3G52500	-0.3174	0.0274724
AT1G10480	-0.453841	0.0275107
AT2G46680	0.482475	0.0275107
AT3G13330	-0.214159	0.0275107
AT3G48680	0.268876	0.0275555
AT5G10970	0.602551	0.0276928
AT5G25170	-0.457343	0.0277464
AT5G48412	0.541427	0.0277827
AT1G22540	0.459288	0.0277945
AT4G12570	0.303347	0.0278903
AT1G32960	-0.942027	0.0279317
AT3G46950	-0.544276	0.0281509
AT1G04570	-0.833264	0.0281939
AT3G51480	0.523322	0.028266
AT3G52920	0.307447	0.0282848
AT5G25930	-0.480195	0.0282848
AT1G24620	0.639672	0.0283935
AT1G59620	-0.958887	0.0283935
AT3G49580	1.1137	0.0283985
AT3G02360	-0.198387	0.0284309
AT1G27300	0.339877	0.0285863
AT2G34470	0.218554	0.0285863
AT5G02320	-0.542342	0.0285863
AT5G08790	-0.453637	0.0285863
AT4G23680	-0.701187	0.028614
AT1G77310	0.540853	0.0286878
AT5G55120	-0.266319	0.0286878
AT3G52535	1.57273	0.0287865
AT2G24720	-0.530795	0.0288992
AT1G58602	-1.26199	0.0289014
AT3G27490	0.840437	0.028946
AT4G17030	-0.629538	0.0290181
AT5G10410	-0.436243	0.0290803
AT5G65640	0.367847	0.0291063
AT3G61420	0.355091	0.0292595
AT2G44460	-1.92235	0.02927
AT1G48100	1.23163	0.0292953
AT4G18425	-0.782617	0.0292953
AT3G52190	0.376666	0.0293632
AT3G57170	0.38603	0.0293632
AT4G12720	-0.387022	0.0293632
AT4G39670	-0.668326	0.0295251
AT2G34140	-0.562506	0.0295587
AT1G18390	-0.302943	0.0296448
AT5G43450	-0.893129	0.0298406
AT1G67160	-0.955038	0.0300361
AT2G18690	-0.480367	0.0300361
AT1G19730	0.49356	0.0300874
AT5G08500	-0.265083	0.0303173
AT5G62940	-0.802102	0.030353
AT1G01090	0.224122	0.0304289
AT4G34390	-0.382908	0.0307572
AT5G60990	-0.287212	0.0307572
AT1G62262	0.568865	0.0307928
AT1G77885	0.401805	0.0307937
AT5G38420	-7.82312	0.0307937
AT2G10940	-4.94871	0.030829
AT1G63800	0.369053	0.030909
AT1G75380	0.298692	0.0309302
AT4G19925	-0.993611	0.0310703
AT2G22000	0.487392	0.0312443
AT1G15900	-1.43918	0.0312464
AT1G17830	-0.767234	0.0312464
AT5G47720	-0.256821	0.0313233
AT5G58660	0.760096	0.0313233
AT5G38200	-0.758434	0.0314223
AT1G17880	0.238384	0.0314995
AT5G65840	0.420301	0.0314995
AT5G50360	-2.57353	0.0315859
AT1G78840	-2.17262	0.0315917
AT1G65970	-0.55283	0.0316217
AT5G51760	1.95282	0.0316278
AT1G80840	-1.28983	0.0316522
AT2G37090	-0.613329	0.0316522
AT3G17790	-1.04093	0.0316742
AT1G27730	-0.561173	0.0317143
AT2G28720	0.300973	0.0317143
AT5G66520	1.58881	0.0317143
AT2G19810	0.629395	0.031747
AT4G26270	-0.336045	0.031747
AT5G65925	0.75453	0.031747
AT2G22140	1.62127	0.0317964
AT3G63010	0.255467	0.0319629
AT5G61020	-0.173269	0.0319629
AT4G35110	-0.369374	0.0321279
AT1G12630	2.08677	0.0321917
AT5G64560	0.437726	0.0322635
AT1G01660	-0.9429	0.032281
AT5G49540	0.290335	0.032281
AT2G28270	-2.1852	0.0323603
AT1G50060	-0.511514	0.0324605
AT5G44690	-1.75499	0.0324677
AT4G30280	-0.651398	0.0326039
AT1G04635	-0.858953	0.0327131
AT3G09950	0.90469	0.0327131
AT1G11450	-0.601032	0.0328609
AT1G43800	1.3402	0.0329469
AT1G64200	0.349392	0.0329469
AT3G29330	1.24365	0.0329469
AT2G25460	-0.644997	0.0330498
AT1G49320	0.5148	0.0330568
AT1G79200	-0.398795	0.0330904
ATCG00350	-1.0093	0.0331529
AT1G24430	-0.453572	0.0332376
AT1G26450	-0.503293	0.033495
AT1G70830	-3.1403	0.0335198
AT3G01310	0.253851	0.0335198
AT5G47950	0.548401	0.0335198
AT3G48210	0.357178	0.0337406
AT1G71696	-0.294586	0.0338188
AT5G24550	-3.74007	0.0339
AT2G38820	-0.685588	0.0339694
AT3G23920	0.240767	0.033994
AT3G13433	-0.827879	0.034148
AT4G14630	-0.423251	0.034148
AT4G35270	0.325058	0.0342054
AT3G48710	-0.289327	0.0342382
AT4G18700	0.216342	0.0342404
AT1G23560	0.547016	0.0342519
AT1G13470	-5.9409	0.0343173
AT1G16060	0.429569	0.0344198
AT2G44380	0.494638	0.0345519
AT3G52570	0.51759	0.034607
AT1G19140	-0.276266	0.0347084
AT3G45430	0.896924	0.034975
AT5G17760	-0.367328	0.035005
AT5G17350	-0.714206	0.0350575
AT3G21550	-0.716371	0.03516
AT1G15490	0.290745	0.0353381
AT2G29110	-1.36319	0.0353381
AT2G31880	-0.288597	0.0353381
AT5G60340	0.286538	0.0353381
AT1G19396	3.58968	0.0353794
AT1G29910	-3.68292	0.0354003
AT5G22780	-0.225698	0.0356056
AT5G42840	0.751357	0.0356056
AT5G51410	0.257418	0.0356132
AT1G01630	0.305995	0.0357525
AT1G01140	-0.814723	0.0357864
AT2G26420	0.476691	0.0358105
AT2G29750	0.390943	0.035885
AT1G10740	-0.302288	0.0360267
AT5G60210	0.355749	0.0360952
AT1G04800	-7.29304	0.0361064
AT1G65500	-1.18851	0.0361064
AT1G56060	-1.66504	0.0361418
AT4G32650	0.326843	0.0361812
AT1G07700	0.411098	0.0362835
AT2G01880	0.581285	0.0363254
AT2G37810	-1.40873	0.036595
AT1G74840	0.224089	0.0368476
AT1G21080	-0.213791	0.036874
AT5G04930	-0.316624	0.0369368
AT3G47160	0.473957	0.0369614
AT5G65350	1.28659	0.0372857
AT5G27380	-0.230091	0.0372993
AT1G18500	-0.218586	0.0373024
AT1G32928	-1.23514	0.0374433
AT4G21865	-0.664928	0.0374433
AT4G26400	-0.380499	0.0375878
AT1G43020	0.753591	0.037607
AT2G23700	0.359164	0.037607
AT3G15095	0.222265	0.037607
AT5G44020	0.441257	0.037607
AT5G41550	-0.666964	0.0377344
AT2G03810	0.362842	0.0377403
AT5G66816	0.564318	0.0377403
AT3G10120	-0.493516	0.0377698
AT1G08890	0.458525	0.0378342
AT1G51140	0.354524	0.0378342
AT5G53250	0.584818	0.0378342
AT5G55580	-0.60873	0.037941
AT4G22214	1.0589	0.0379421
AT5G15960	0.751702	0.0379746
AT3G28930	-0.636318	0.0380172
AT5G04885	-0.411385	0.0381536
AT4G31950	-1.2248	0.038287
AT1G12780	-0.388687	0.0383344
AT3G08670	0.234676	0.0383474
AT1G74500	0.369544	0.038367
AT2G26040	0.553691	0.0383711
AT4G39070	0.410354	0.0383711
AT1G19250	0.831139	0.0384296
AT4G37640	-0.285525	0.0384532
AT1G20160	-0.687422	0.0385363
AT5G39160	-1.07058	0.0385363
AT1G27470	-0.207424	0.0386487
AT2G31180	-0.491233	0.0386616
AT3G61220	-0.321973	0.0388469
AT3G49930	0.87652	0.0389107
AT4G36945	-0.548675	0.038967
AT2G33170	-0.295738	0.0391076
AT3G61190	-0.541848	0.0391554
AT4G18930	0.283879	0.0396
AT2G16380	-0.581006	0.0397475
AT2G46650	-0.28725	0.0397475
AT3G47630	-0.394664	0.0397654
AT2G34650	-0.546449	0.0399104
AT5G53220	0.594503	0.0399546
AT1G75830	-3.03693	0.039973
AT3G04720	-0.483467	0.039973
AT3G15115	0.621268	0.039973
AT4G23050	0.327726	0.039973
ATMG00020	-0.33529	0.039973
AT4G10265	1.98051	0.0399826
AT4G17730	0.34489	0.0402126
AT1G61050	0.519247	0.0402527
AT3G57030	-0.510614	0.0404892
AT3G52780	2.43881	0.0405094
AT1G14210	-0.268621	0.0405477
AT1G07795	-0.986677	0.0407471
AT4G31290	0.398248	0.0407471
AT1G73150	0.447014	0.0407853
AT1G71270	0.222802	0.0408382
AT3G45160	-0.511456	0.0408382
AT4G23190	-0.4751	0.0408382
AT2G28350	0.309694	0.0408676
AT5G41180	-0.309583	0.0411419
AT1G69530	-0.305748	0.0411834
AT1G17620	0.261644	0.0413798
AT1G05350	0.336482	0.041518
AT1G61590	0.639398	0.0417238
AT1G70420	-0.597627	0.0417238
AT4G15330	0.486629	0.0417238
AT3G60070	-0.370964	0.0417477
AT3G53600	-0.940742	0.0419458
AT4G10500	-0.391806	0.0419458
AT2G23100	0.57787	0.0419478
AT3G08940	-1.50481	0.0419814
AT3G20395	2.90092	0.0420647
AT4G19230	0.508093	0.0421794
AT5G37660	-0.508156	0.0422218
AT2G25620	-0.24069	0.0424963
AT3G09220	-0.394869	0.0425316
AT3G03910	0.642526	0.0427593
AT5G38410	-5.12342	0.042899
AT4G37030	-0.630509	0.0429146
AT3G45680	-1.17131	0.0431183
AT3G30841	-0.324404	0.0431305
AT2G14750	-0.230088	0.0431656
AT4G18970	-4.13121	0.0432757
AT4G23540	-0.266543	0.0433214
AT5G51310	-0.455137	0.0433214
AT2G23300	0.349864	0.0433794
AT5G38940	-0.321555	0.0436681
AT1G59730	-0.694833	0.0437126
AT2G45660	-0.386763	0.0437126
AT4G03420	-0.482392	0.0437126
AT3G21140	-0.298583	0.0437808
AT1G75410	0.294298	0.0437964
AT3G24510	-1.21818	0.0437964
AT4G33150	0.300591	0.0438187
AT5G44190	1.1593	0.0438187
AT3G44430	0.415948	0.0438803
AT4G33810	-1.20258	0.0440783
AT5G40980	-0.435633	0.0440783
AT1G44608	0.663097	0.0441275
AT2G35150	-0.885862	0.0441911
AT3G54220	0.322705	0.0441911
AT1G24020	-2.42981	0.0444097
AT5G51580	0.402495	0.0444097
AT3G15518	-0.699732	0.044427
AT5G18860	0.399452	0.0444529
AT5G65260	0.280329	0.0444868
AT1G17200	-0.871082	0.0447493
AT5G53110	0.406331	0.0447493
AT2G30210	0.355656	0.0449149
AT4G09760	0.397536	0.0450523
AT1G61430	-0.604848	0.0452559
AT3G55620	-0.198925	0.0452559
AT1G66470	0.429145	0.0452811
AT4G27610	0.343772	0.0454013
AT5G03340	-0.217995	0.0454013
AT5G49290	1.26462	0.0454013
AT1G76340	0.281004	0.0454771
AT4G35030	0.319806	0.0454771
AT5G22640	-0.287635	0.0457303
AT2G16580	0.599031	0.0457329
AT2G16890	-0.317393	0.0457329
AT5G46870	0.567169	0.0457329
AT3G50920	-0.481509	0.0458544
AT4G30650	0.382857	0.0458544
AT5G61150	-0.173308	0.0459211
AT4G01780	-1.37292	0.045926
AT4G24380	-0.646107	0.0459334
AT4G39830	-0.567012	0.0460336
AT3G46680	1.67553	0.0461925
AT5G40760	-0.176486	0.0461925
AT5G52860	1.61871	0.0461925
AT3G55230	0.417837	0.0463237
AT1G77350	0.29731	0.0463379
AT3G51100	0.312315	0.0464453
AT1G26250	-0.292493	0.0466144
AT2G40460	-0.568035	0.0466144
AT1G34460	-1.25297	0.0467159
AT4G00400	0.511511	0.0468982
AT3G51770	0.199879	0.0469293
AT5G51810	1.19825	0.0469293
AT2G31200	-0.295268	0.0469414
AT2G24260	-0.26785	0.0470136
AT4G10370	0.45789	0.0470136
AT4G33070	0.856276	0.0470136
AT4G39890	-0.484391	0.0470136
AT2G39200	0.446003	0.0471865
AT1G28170	0.627321	0.0475769
AT5G47040	-0.207053	0.0475769
AT5G02810	0.313882	0.0476833
AT1G02270	0.355502	0.0477747
AT3G29180	-0.224915	0.0477889
AT4G22110	0.41391	0.0477889
AT1G12260	-0.802976	0.0479247
AT3G48530	0.263188	0.0479982
AT3G51640	0.284909	0.0481135
AT5G40210	0.720321	0.0481135
AT1G04425	-0.735687	0.0482052
AT1G11440	0.485582	0.0482052
AT3G08760	-0.344009	0.0482052
AT5G64070	-0.183918	0.0482899
AT1G72130	0.304627	0.0483899
AT1G23390	0.482052	0.0485509
AT2G15390	-0.358217	0.0485509
AT5G48175	1.04588	0.0485991
AT4G21326	-0.564912	0.0489069
AT2G35940	0.311174	0.0489734
AT1G55920	-0.381831	0.0489832
AT1G15415	-1.49378	0.0490152
AT5G01240	-0.399589	0.0490152
AT1G13610	-1.12244	0.0491147
AT3G59340	1.18789	0.0492415
AT1G33055	1.64951	0.0492575
AT3G54120	-0.49404	0.0494843
AT5G10625	-0.541786	0.0494843
AT5G59520	-1.47298	0.0494968
AT3G45600	0.256941	0.0495754
AT2G35980	-1.12358	0.0496016
AT3G48410	0.415803	0.0496473
AT3G13310	-0.24435	0.0498137
AT3G60450	-0.215638	0.0498137
AT5G25370	-0.723706	0.0498137
AT5G57610	0.300504	0.0498137
[truncated: 3 more rows]
