# Supplementary material for: Network Walking charts transcriptional dynamics of nitrogen signaling by integrating validated and predicted genome-wide interactions
Source: Nat Commun. 2019 Apr 5;10:1569. doi: 10.1038/s41467-019-09522-1 (PMC6451032; doi:10.1038/s41467-019-09522-1)
Supplement: Supplementary file 8 — Supplementary Data 5 [file 41467_2019_9522_MOESM8_ESM.xlsx]

## Sheet: Supplementary Data 5
Gene Ontology terms enriched in the cumulative direct regulated targets of 33 N-early response TFs identified in root cells using TARGET
GO Term	Description	All direct TF targets of 33 TFs (FDR corrected p-value)	Root NxTime direct targets of 18 TFs in DFG (FDR corrected p-value)
GO:0010035	response to inorganic substance	1.4e-19	2.4e-21
GO:0010038	response to metal ion	1.9e-18	5.9e-18
GO:0042221	response to chemical	4.9e-17	6e-18
GO:0050896	response to stimulus	7.2e-16	2.2e-17
GO:0006950	response to stress	6e-15	4.1e-17
GO:0046686	response to cadmium ion	6e-15	2.2e-14
GO:0006970	response to osmotic stress	1.9e-13	4.3e-16
GO:0009628	response to abiotic stimulus	3.5e-13	5.3e-16
GO:0044237	cellular metabolic process	4.3e-13	7e-12
GO:1901564	organonitrogen compound metabolic process	1.1e-12	1.4e-11
GO:0071704	organic substance metabolic process	4.4e-12	2.7e-11
GO:1901700	response to oxygen-containing compound	5.1e-12	1.5e-13
GO:0044238	primary metabolic process	7e-12	3.1e-11
GO:0008152	metabolic process	5.7e-11	6.1e-10
GO:0009987	cellular process	6.8e-11	3.6e-10
GO:0009651	response to salt stress	8e-11	3.6e-13
GO:0019538	protein metabolic process	1.8e-10	4.5e-10
GO:0044710	single-organism metabolic process	8.1e-10	1.1e-07
GO:0044267	cellular protein metabolic process	1e-09	3.8e-09
GO:0010033	response to organic substance	1.2e-09	9.7e-11
GO:0001101	response to acid chemical	3e-09	5.1e-11
GO:0044699	single-organism process	3.2e-09	1.8e-08
GO:0043436	oxoacid metabolic process	3.4e-09	4.4e-08
GO:0006793	phosphorus metabolic process	3.6e-09	5.4e-07
GO:0044281	small molecule metabolic process	3.6e-09	8e-07
GO:0009719	response to endogenous stimulus	5.2e-09	5e-10
GO:0006807	nitrogen compound metabolic process	7.3e-09	4.8e-08
GO:0006082	organic acid metabolic process	7.3e-09	1.2e-07
GO:0006796	phosphate-containing compound metabolic process	7.3e-09	1.2e-06
GO:0009605	response to external stimulus	7.4e-09	1.9e-09
GO:0044763	single-organism cellular process	1.2e-08	2.7e-08
GO:1901566	organonitrogen compound biosynthetic process	2.3e-08	5.7e-08
GO:1901576	organic substance biosynthetic process	2.9e-08	1.1e-07
GO:0009725	response to hormone	3.4e-08	4.6e-09
GO:0044249	cellular biosynthetic process	5.8e-08	9.6e-08
GO:0044248	cellular catabolic process	6.8e-08	1.8e-08
GO:0009058	biosynthetic process	8e-08	2.4e-07
GO:0019752	carboxylic acid metabolic process	1.2e-07	1.8e-07
GO:0006518	peptide metabolic process	1.8e-07	2e-08
GO:0044260	cellular macromolecule metabolic process	2.9e-07	2.3e-07
GO:0009056	catabolic process	3.2e-07	9.6e-08
GO:0043207	response to external biotic stimulus	3.3e-07	8.4e-08
GO:0043170	macromolecule metabolic process	3.3e-07	2.8e-07
GO:0051707	response to other organism	3.8e-07	9.6e-08
GO:0009607	response to biotic stimulus	8.7e-07	2.3e-07
GO:0097305	response to alcohol	9.4e-07	1.1e-06
GO:0009266	response to temperature stimulus	1e-06	1.2e-06
GO:0051704	multi-organism process	1.5e-06	1.1e-07
GO:0009737	response to abscisic acid	1.5e-06	1.7e-06
GO:0043043	peptide biosynthetic process	1.6e-06	2.1e-07
GO:0010467	gene expression	2.1e-06	3.1e-07
GO:0006412	translation	2.3e-06	3e-07
GO:0007154	cell communication	2.6e-06	2.1e-06
GO:0043603	cellular amide metabolic process	3.6e-06	3.9e-07
GO:0034641	cellular nitrogen compound metabolic process	3.6e-06	6.4e-06
GO:0006811	ion transport	3.8e-06	1.8e-05
GO:0006979	response to oxidative stress	4.1e-06	6.7e-07
GO:0006952	defense response	4.1e-06	2e-06
GO:1901605	alpha-amino acid metabolic process	6.4e-06	6.6e-06
GO:0016310	phosphorylation	7.7e-06	0.00012
GO:0006520	cellular amino acid metabolic process	1.6e-05	7.2e-05
GO:0044271	cellular nitrogen compound biosynthetic process	1.9e-05	2.1e-05
GO:0006812	cation transport	2.3e-05	0.00012
GO:0051179	localization	2.7e-05	6.2e-05
GO:0043604	amide biosynthetic process	3.4e-05	3.6e-06
GO:0033993	response to lipid	3.4e-05	9.5e-06
GO:0006468	protein phosphorylation	3.4e-05	0.0001
GO:0009617	response to bacterium	3.7e-05	4e-06
GO:0006810	transport	4.3e-05	0.00013
GO:1901565	organonitrogen compound catabolic process	4.5e-05	1.8e-05
GO:0006464	cellular protein modification process	4.5e-05	0.00032
GO:0036211	protein modification process	4.5e-05	0.00032
GO:1990267	response to transition metal nanoparticle	5.7e-05	7.8e-05
GO:0000302	response to reactive oxygen species	6.6e-05	9.2e-05
GO:0051234	establishment of localization	8.7e-05	0.00022
GO:0055086	nucleobase-containing small molecule metabolic process	9.6e-05	0.0031
GO:0015672	monovalent inorganic cation transport	9.8e-05	0.00056
GO:0051716	cellular response to stimulus	0.00013	2.3e-05
GO:0044270	cellular nitrogen compound catabolic process	0.00015	0.00029
GO:0044712	single-organism catabolic process	0.00017	6e-05
GO:0031667	response to nutrient levels	0.00018	0.00019
GO:1901135	carbohydrate derivative metabolic process	0.0002	0.0026
GO:0044767	single-organism developmental process	0.00021	1.7e-05
GO:0023052	signaling	0.00023	0.00016
GO:0044700	single organism signaling	0.00024	0.00017
GO:0009408	response to heat	0.00024	0.00018
GO:0046700	heterocycle catabolic process	0.00024	0.00048
GO:1901360	organic cyclic compound metabolic process	0.00024	0.00062
GO:0007165	signal transduction	0.00025	0.00015
GO:0071495	cellular response to endogenous stimulus	0.00027	6.5e-05
GO:0022613	ribonucleoprotein complex biogenesis	0.00027	0.00053
GO:1901575	organic substance catabolic process	0.00028	1.6e-05
GO:0009059	macromolecule biosynthetic process	0.00028	9.7e-05
GO:0071310	cellular response to organic substance	0.00029	2.4e-05
GO:0065007	biological regulation	0.00029	0.00011
GO:0019439	aromatic compound catabolic process	0.00029	0.0004
GO:0034645	cellular macromolecule biosynthetic process	0.00031	7e-05
GO:0006725	cellular aromatic compound metabolic process	0.00031	0.0009
GO:0002376	immune system process	0.00032	5.1e-05
GO:0032502	developmental process	0.00032	5.5e-05
GO:0048731	system development	0.00032	6e-05
GO:0032870	cellular response to hormone stimulus	0.00037	0.0001
GO:0046394	carboxylic acid biosynthetic process	0.00038	0.00092
GO:0008652	cellular amino acid biosynthetic process	0.00041	0.0013
GO:0030001	metal ion transport	0.00045	0.0033
GO:0048856	anatomical structure development	0.00049	5.7e-05
GO:0070887	cellular response to chemical stimulus	0.00049	0.00012
GO:1901607	alpha-amino acid biosynthetic process	0.00049	0.00015
GO:0009755	hormone-mediated signaling pathway	0.00059	0.00022
GO:0044711	single-organism biosynthetic process	0.00063	0.0059
GO:0006955	immune response	0.00069	8.4e-05
GO:0098655	cation transmembrane transport	0.00069	0.0019
GO:0031669	cellular response to nutrient levels	0.00071	0.00045
GO:0050789	regulation of biological process	0.00072	0.00018
GO:0009414	response to water deprivation	0.00073	3.9e-05
GO:1901361	organic cyclic compound catabolic process	0.00073	0.0009
GO:0032501	multicellular organismal process	0.00078	8.4e-05
GO:0050794	regulation of cellular process	0.00082	0.00016
GO:0009611	response to wounding	0.00083	0.00027
GO:0009991	response to extracellular stimulus	0.00083	0.001
GO:0009409	response to cold	0.00089	0.00092
GO:0007275	multicellular organism development	0.00091	0.0001
GO:0098662	inorganic cation transmembrane transport	0.00094	0.0036
GO:0044707	single-multicellular organism process	0.00096	0.00012
GO:0009415	response to water	0.001	5.7e-05
GO:1901606	alpha-amino acid catabolic process	0.001	0.00029
GO:0006790	sulfur compound metabolic process	0.001	0.0038
GO:0098542	defense response to other organism	0.0011	0.00045
GO:0042594	response to starvation	0.0011	0.00076
GO:0015031	protein transport	0.0011	0.00094
GO:0006753	nucleoside phosphate metabolic process	0.0011	0.028
GO:0008104	protein localization	0.0013	0.00097
GO:0019748	secondary metabolic process	0.0013	0.0067
GO:0007568	aging	0.0014	9.1e-05
GO:0009117	nucleotide metabolic process	0.0014	0.025
GO:1901362	organic cyclic compound biosynthetic process	0.0015	0.0034
GO:0006139	nucleobase-containing compound metabolic process	0.0016	0.0029
GO:0046483	heterocycle metabolic process	0.0016	0.003
GO:0045087	innate immune response	0.0019	0.00028
GO:0051641	cellular localization	0.0019	0.00064
GO:0009698	phenylpropanoid metabolic process	0.0019	0.009
GO:0016053	organic acid biosynthetic process	0.002	0.0027
GO:0010043	response to zinc ion	0.002	0.013
GO:0034220	ion transmembrane transport	0.0022	0.0029
GO:0071496	cellular response to external stimulus	0.0024	0.0018
GO:0042742	defense response to bacterium	0.0025	0.00086
GO:0045184	establishment of protein localization	0.0025	0.002
GO:0046907	intracellular transport	0.0027	0.0019
GO:0008219	cell death	0.0029	0.0004
GO:0033036	macromolecule localization	0.0029	0.0016
GO:0016070	RNA metabolic process	0.003	0.0016
GO:0019438	aromatic compound biosynthetic process	0.0031	0.0084
GO:0043412	macromolecule modification	0.0031	0.014
GO:0048513	animal organ development	0.0032	0.0029
GO:0006397	mRNA processing	0.0032	0.0038
GO:0035556	intracellular signal transduction	0.0033	0.0025
GO:0009225	nucleotide-sugar metabolic process	0.0033	0.0037
GO:0006813	potassium ion transport	0.0033	0.015
GO:0031668	cellular response to extracellular stimulus	0.0034	0.0027
GO:0009636	response to toxic substance	0.0035	0.01
GO:0009751	response to salicylic acid	0.0036	0.0012
GO:0055080	cation homeostasis	0.0036	0.0084
GO:0009753	response to jasmonic acid	0.004	0.00063
GO:0009267	cellular response to starvation	0.004	0.0033
GO:0071702	organic substance transport	0.004	0.004
GO:0034655	nucleobase-containing compound catabolic process	0.004	0.0074
GO:0044723	single-organism carbohydrate metabolic process	0.004	0.023
GO:0022622	root system development	0.0042	0.00063
GO:0044282	small molecule catabolic process	0.0042	0.006
GO:0006401	RNA catabolic process	0.0043	0.016
GO:0008037	cell recognition	0.0044	0.0075
GO:0009699	phenylpropanoid biosynthetic process	0.0045	0.02
GO:0016049	cell growth	0.0046	0.005
GO:0048364	root development	0.0048	0.00077
GO:0016071	mRNA metabolic process	0.0048	0.0039
GO:0048519	negative regulation of biological process	0.0051	0.0013
GO:0051649	establishment of localization in cell	0.0052	0.0032
GO:0009620	response to fungus	0.0053	0.0026
GO:0042254	ribosome biogenesis	0.0056	0.018
GO:0098660	inorganic ion transmembrane transport	0.0059	0.012
GO:0019637	organophosphate metabolic process	0.0059	0.063
GO:0010243	response to organonitrogen compound	0.0062	0.0053
GO:0000160	phosphorelay signal transduction system	0.0062	0.0074
GO:0034654	nucleobase-containing compound biosynthetic process	0.0064	0.0083
GO:0048544	recognition of pollen	0.0066	0.012
GO:0071804	cellular potassium ion transport	0.0066	0.036
GO:0071805	potassium ion transmembrane transport	0.0066	0.036
GO:0014070	response to organic cyclic compound	0.0067	0.0029
GO:0055085	transmembrane transport	0.0069	0.015
GO:0055114	oxidation-reduction process	0.0075	0.021
GO:0018193	peptidyl-amino acid modification	0.0077	0.095
GO:0009791	post-embryonic development	0.0084	0.0035
GO:0016311	dephosphorylation	0.0086	0.022
GO:1901657	glycosyl compound metabolic process	0.0086	0.022
GO:0009064	glutamine family amino acid metabolic process	0.0088	0.002
GO:0012501	programmed cell death	0.0089	0.001
GO:0071826	ribonucleoprotein complex subunit organization	0.0094	0.015
GO:0070727	cellular macromolecule localization	0.0096	0.0061
GO:0018130	heterocycle biosynthetic process	0.0098	0.017
GO:1901701	cellular response to oxygen-containing compound	0.011	0.0031
GO:0009723	response to ethylene	0.011	0.0031
GO:0051171	regulation of nitrogen compound metabolic process	0.012	0.0064
GO:0044419	interspecies interaction between organisms	0.012	0.01
GO:0022618	ribonucleoprotein complex assembly	0.012	0.02
GO:0042273	ribosomal large subunit biogenesis	0.012	0.021
GO:0030003	cellular cation homeostasis	0.012	0.035
GO:0043648	dicarboxylic acid metabolic process	0.013	0.0083
GO:0016054	organic acid catabolic process	0.013	0.0089
GO:0006396	RNA processing	0.013	0.012
GO:0072521	purine-containing compound metabolic process	0.013	0.02
GO:0009116	nucleoside metabolic process	0.013	0.034
GO:0032787	monocarboxylic acid metabolic process	0.014	0.017
GO:0019693	ribose phosphate metabolic process	0.014	0.039
GO:0009889	regulation of biosynthetic process	0.015	0.0074
GO:0044403	symbiosis, encompassing mutualism through parasitism	0.015	0.013
GO:0009226	nucleotide-sugar biosynthetic process	0.015	0.026
GO:0009259	ribonucleotide metabolic process	0.015	0.038
GO:0009404	toxin metabolic process	0.015	0.039
GO:0055065	metal ion homeostasis	0.015	0.041
GO:0031326	regulation of cellular biosynthetic process	0.016	0.0066
GO:0071369	cellular response to ethylene stimulus	0.017	0.014
GO:0034660	ncRNA metabolic process	0.017	0.023
GO:0010260	organ senescence	0.018	0.0031
GO:0010150	leaf senescence	0.018	0.0031
GO:0015849	organic acid transport	0.018	0.0061
GO:0031323	regulation of cellular metabolic process	0.018	0.0078
GO:2000112	regulation of cellular macromolecule biosynthetic process	0.018	0.0085
GO:0006470	protein dephosphorylation	0.018	0.026
GO:0048366	leaf development	0.019	0.0022
GO:0099402	plant organ development	0.019	0.0023
GO:0080134	regulation of response to stress	0.019	0.0024
GO:0000398	mRNA splicing, via spliceosome	0.019	0.0066
GO:0044283	small molecule biosynthetic process	0.019	0.021
GO:0071840	cellular component organization or biogenesis	0.019	0.028
GO:0006402	mRNA catabolic process	0.019	0.066
GO:0048523	negative regulation of cellular process	0.02	0.004
GO:0006886	intracellular protein transport	0.02	0.019
GO:0009119	ribonucleoside metabolic process	0.02	0.032
GO:0042744	hydrogen peroxide catabolic process	0.02	0.059
GO:1901293	nucleoside phosphate biosynthetic process	0.02	0.32
GO:1901698	response to nitrogen compound	0.021	0.0059
GO:0034613	cellular protein localization	0.021	0.017
GO:0010311	lateral root formation	0.021	0.027
GO:0009890	negative regulation of biosynthetic process	0.022	0.012
GO:0009069	serine family amino acid metabolic process	0.022	0.038
GO:0046777	protein autophosphorylation	0.022	0.063
GO:0006508	proteolysis	0.023	0.0059
GO:0010556	regulation of macromolecule biosynthetic process	0.023	0.011
GO:0040007	growth	0.023	0.028
GO:0009311	oligosaccharide metabolic process	0.023	0.061
GO:0043933	macromolecular complex subunit organization	0.023	0.08
GO:0010200	response to chitin	0.024	0.031
GO:0009407	toxin catabolic process	0.024	0.076
GO:0090487	secondary metabolite catabolic process	0.024	0.076
GO:0009165	nucleotide biosynthetic process	0.024	0.28
GO:0031324	negative regulation of cellular metabolic process	0.025	0.013
GO:0048583	regulation of response to stimulus	0.027	0.0025
GO:0006414	translational elongation	0.027	0.0074
GO:0098771	inorganic ion homeostasis	0.027	0.035
GO:0000902	cell morphogenesis	0.028	0.031
GO:0071215	cellular response to abscisic acid stimulus	0.028	0.047
GO:0097306	cellular response to alcohol	0.028	0.047
GO:0005975	carbohydrate metabolic process	0.028	0.059
GO:0010558	negative regulation of macromolecule biosynthetic process	0.029	0.013
GO:0044265	cellular macromolecule catabolic process	0.029	0.013
GO:2000113	negative regulation of cellular macromolecule biosynthetic process	0.029	0.014
GO:0009873	ethylene-activated signaling pathway	0.03	0.028
GO:0033554	cellular response to stress	0.031	0.0094
GO:0031327	negative regulation of cellular biosynthetic process	0.031	0.012
GO:0006816	calcium ion transport	0.031	0.014
GO:0006541	glutamine metabolic process	0.031	0.014
GO:1905039	carboxylic acid transmembrane transport	0.031	0.014
GO:1903825	organic acid transmembrane transport	0.031	0.014
GO:0009161	ribonucleoside monophosphate metabolic process	0.031	0.066
GO:0016051	carbohydrate biosynthetic process	0.031	0.19
GO:0055067	monovalent inorganic cation homeostasis	0.032	0.029
GO:0009123	nucleoside monophosphate metabolic process	0.032	0.087
GO:0006865	amino acid transport	0.034	0.013
GO:0015992	proton transport	0.034	0.028
GO:0006818	hydrogen transport	0.034	0.028
GO:0051128	regulation of cellular component organization	0.034	0.038
GO:0042743	hydrogen peroxide metabolic process	0.034	0.094
GO:0009624	response to nematode	0.035	0.095
GO:0080090	regulation of primary metabolic process	0.036	0.02
GO:0051252	regulation of RNA metabolic process	0.036	0.02
GO:0019219	regulation of nucleobase-containing compound metabolic process	0.036	0.022
GO:0050801	ion homeostasis	0.036	0.06
GO:0031347	regulation of defense response	0.037	0.011
GO:0009743	response to carbohydrate	0.037	0.025
GO:0030004	cellular monovalent inorganic cation homeostasis	0.037	0.062
GO:0009738	abscisic acid-activated signaling pathway	0.037	0.072
GO:0044764	multi-organism cellular process	0.038	0.028
GO:0065008	regulation of biological quality	0.039	0.02
GO:0009808	lignin metabolic process	0.039	0.024
GO:0048528	post-embryonic root development	0.039	0.028
GO:0071214	cellular response to abiotic stimulus	0.039	0.031
GO:0009809	lignin biosynthetic process	0.039	0.031
GO:0006163	purine nucleotide metabolic process	0.039	0.047
GO:0016036	cellular response to phosphate starvation	0.039	0.066
GO:0030641	regulation of cellular pH	0.04	0.023
GO:0051453	regulation of intracellular pH	0.04	0.023
GO:0050793	regulation of developmental process	0.04	0.024
GO:0051253	negative regulation of RNA metabolic process	0.04	0.028
GO:0005996	monosaccharide metabolic process	0.04	0.1
GO:0000027	ribosomal large subunit assembly	0.04	0.1
GO:0010468	regulation of gene expression	0.041	0.021
GO:0072593	reactive oxygen species metabolic process	0.041	0.048
GO:0045892	negative regulation of transcription, DNA-templated	0.042	0.033
GO:0048608	reproductive structure development	0.043	0.028
GO:0061458	reproductive system development	0.043	0.028
GO:1902679	negative regulation of RNA biosynthetic process	0.043	0.031
GO:1903507	negative regulation of nucleic acid-templated transcription	0.043	0.031
GO:0055076	transition metal ion homeostasis	0.043	0.08
GO:0071229	cellular response to acid chemical	0.044	0.028
GO:0010154	fruit development	0.044	0.031
GO:0010228	vegetative to reproductive phase transition of meristem	0.044	0.061
GO:0006873	cellular ion homeostasis	0.044	0.12
GO:0031348	negative regulation of defense response	0.045	0.019
GO:0010016	shoot system morphogenesis	0.045	0.026
GO:0009150	purine ribonucleotide metabolic process	0.045	0.055
GO:1901137	carbohydrate derivative biosynthetic process	0.045	0.22
GO:0044272	sulfur compound biosynthetic process	0.046	0.025
GO:0050832	defense response to fungus	0.047	0.028
GO:0045927	positive regulation of growth	0.049	0.028
GO:1901136	carbohydrate derivative catabolic process	0.049	0.046
GO:0071705	nitrogen compound transport	0.049	0.047
GO:0006544	glycine metabolic process	0.049	0.12
GO:0018205	peptidyl-lysine modification	0.049	0.19
GO:0051172	negative regulation of nitrogen compound metabolic process	0.05	0.021
GO:0045934	negative regulation of nucleobase-containing compound metabolic process	0.05	0.031
GO:0006914	autophagy	0.05	0.042
GO:0042542	response to hydrogen peroxide	0.05	0.042
GO:0009167	purine ribonucleoside monophosphate metabolic process	0.054	0.039
GO:0009126	purine nucleoside monophosphate metabolic process	0.054	0.039
GO:0019222	regulation of metabolic process	0.058	0.031
GO:0009653	anatomical structure morphogenesis	0.058	0.033
GO:0009072	aromatic amino acid family metabolic process	0.058	0.044
GO:0032774	RNA biosynthetic process	0.059	0.028
GO:0006355	regulation of transcription, DNA-templated	0.059	0.032
GO:0052546	cell wall pectin metabolic process	0.061	0.035
GO:0043069	negative regulation of programmed cell death	0.061	0.035
GO:0046395	carboxylic acid catabolic process	0.062	0.049
GO:2000026	regulation of multicellular organismal development	0.063	0.024
GO:0006351	transcription, DNA-templated	0.063	0.03
GO:0003333	amino acid transmembrane transport	0.063	0.032
GO:2001141	regulation of RNA biosynthetic process	0.063	0.034
GO:1903506	regulation of nucleic acid-templated transcription	0.063	0.034
GO:0009084	glutamine family amino acid biosynthetic process	0.065	0.03
GO:0071248	cellular response to metal ion	0.065	0.03
GO:0097659	nucleic acid-templated transcription	0.066	0.031
GO:0090351	seedling development	0.072	0.033
GO:0008380	RNA splicing	0.074	0.04
GO:0052542	defense response by callose deposition	0.075	0.044
GO:0010540	basipetal auxin transport	0.075	0.044
GO:0009814	defense response, incompatible interaction	0.077	0.025
GO:0044262	cellular carbohydrate metabolic process	0.081	0.036
GO:0048589	developmental growth	0.087	0.032
GO:0009746	response to hexose	0.087	0.035
GO:0060560	developmental growth involved in morphogenesis	0.089	0.045
GO:0000003	reproduction	0.09	0.037
GO:0003006	developmental process involved in reproduction	0.09	0.04
GO:0060255	regulation of macromolecule metabolic process	0.09	0.048
GO:0048367	shoot system development	0.092	0.027
GO:0045333	cellular respiration	0.092	0.045
GO:0009057	macromolecule catabolic process	0.096	0.028
GO:0010015	root morphogenesis	0.1	0.038
GO:0051239	regulation of multicellular organismal process	0.1	0.043
GO:0034050	host programmed cell death induced by symbiont	0.11	0.035
GO:0022414	reproductive process	0.11	0.045
GO:0080167	response to karrikin	0.11	0.048
GO:0006475	internal protein amino acid acetylation	0.11	0.049
GO:0009626	plant-type hypersensitive response	0.12	0.04
GO:0030029	actin filament-based process	0.14	0.045
