# Supplementary material for: Network Walking charts transcriptional dynamics of nitrogen signaling by integrating validated and predicted genome-wide interactions
Source: Nat Commun. 2019 Apr 5;10:1569. doi: 10.1038/s41467-019-09522-1 (PMC6451032; doi:10.1038/s41467-019-09522-1)
Supplement: Supplementary file 9 — Supplementary Data 6 [file 41467_2019_9522_MOESM9_ESM.xlsx]

## Sheet: Supplementary Data 6
Enrichment of known TF cis-binding motifs in promoter and gene features of direct regulated TF targets identified in root cells using TARGET
			Promoter									Gene Body
			2kb-1kb			1kb-500bp			500bp-TSS			5'UTR			CDS			Introns			3'UTR
Gene ID	TF	Motif Source	All Targets	Induced Targets	Repressed Targets	All Targets	Induced Targets	Repressed Targets	All Targets	Induced Targets	Repressed Targets	All Targets	Induced Targets	Repressed Targets	All Targets	Induced Targets	Repressed Targets	All Targets	Induced Targets	Repressed Targets	All Targets	Induced Targets	Repressed Targets
AT2G33550	ASR3	ampDAP	0.9962	1	1	0.9962	1	1	0.9962	0.44512	1	0.9962	8.1243e-05	1	0.9962	1	1	0.9962	1	1	0.9962	1	1
AT2G33550	ASR3	DAP	0.9962	1	1	0.9962	1	1	0.9962	0.91608	1	0.9962	7.1232e-08	1	0.9962	1	1	0.9962	1	1	0.79744	1	0.45575
AT4G36540	BEE2	CisBP-M0161	0.455467	0.21288	1	0.0268345	0.9225	0.21288	0.17612	0.17017	1	0.0960867	0.21288	1	0.024528	1	0.0042798	0.5567	1	1	0.17612	1	0.9288
AT2G42280	FBH4	DAP	0.08885	0.01098	1	0.029386	0.0068409	1	2.457e-07	7.6034e-13	1	1.0325e-05	1.02895e-10	1	0.000439133	1	1.224e-05	0.08885	0.74456	1	0.029386	1	0.24291
AT5G15830	bZIP3	DAP	0.745733	1	1	0.689733	1	1	0.5964	0.016809	1	0.745733	1	1	0.053508	1	0.002688	0.745733	1	1	0.9379	1	1
AT4G27950	CRF4	ampDAP	0.9194	1	1	0.58555	1	1	0.756955	1	1	1.7745e-08	1.18654e-13	1	0.9194	1	1	0.9194	1	1	0.756955	1	1
AT4G27950	CRF4	DAP	0.9194	1	1	0.756955	1	1	0.302295	0.6513	1	8.05e-07	3.8096e-10	1	0.9194	1	1	0.9194	1	1	0.756955	1	1
AT4G27950	CRF4	CisBP-M0033	0.9194	1	1	0.9194	1	1	0.756955	1	1	1.6695e-15	3.69558e-30	1	0.9194	1	1	0.9194	1	1	0.58555	1	1
AT5G58900	DIV1	ampDAP	0.06937	0.42462	1	0.2177	0.0055923	1	0.0842625	1.6335e-07	1	1.736e-07	6.0256e-19	1	0.514015	1	2.4912e-05	0.290055	0.28082	1	0.062496	0.47345	1
AT5G58900	DIV1	DAP	0.04557	0.0035068	1	0.0842625	0.000110032	1	0.0228993	1.64216e-08	1	0.0001834	1.00494e-15	1	0.8835	1	0.07794	0.132207	1	1	0.453367	1	1
AT5G47230	ERF5	ampDAP	0.771	1	1	0.771	1	1	0.9994	1	1	0.350175	0.357984	1	1.491e-05	0.056278	0.00307086	0.31955	1	1	0.705409	1	1
AT5G47230	ERF5	CisBP-M0039	0.9994	1	1	0.9994	1	1	0.705409	1	1	0.0005817	0.00027228	1	9.996e-11	4.7334e-10	0.126133	0.9994	1	1	0.92288	1	1
AT5G47230	ERF5	DAP	0.771	1	1	0.9994	1	1	0.9994	1	1	0.289842	0.66325	1	0.0005817	1	0.00019024	0.350175	0.72556	1	0.353267	1	1
AT4G37790	HAT22	DAP	0.4704	1	1	0.126971	1	0.0042846	0.181503	1	0.0005648	0.053802	1	0.00062985	0.789932	1	1	0.015414	1	0.22847	0.36195	1	1
AT4G37790	HAT22	SongABA	0.27755	1	1	0.026082	1	0.0011115	0.510883	1	0.150414	0.173343	1	4.5551e-05	0.9644	1	1	0.0137655	1	0.037485	0.36195	1	1
AT4G37790	HAT22	SongMock	0.27755	1	1	0.0665	1	0.0282276	0.4704	1	0.203776	0.10266	1	3.91818e-06	0.9644	1	1	0.0137655	1	0.050456	0.4704	1	1
AT2G22430	HB6	ampDAP	0.0007635	0.000826	1	0.0131587	0.0431915	1	0.0008617	0.00031758	1	2.385e-05	2.7537e-10	1	0.755485	1	1	0.03805	0.8229	1	0.00236568	0.87324	0.4336
AT2G22430	HB6	CisBP-M0843	5.10125e-06	0.00125686	0.0594	6.02e-07	4.392e-06	0.133776	6.18333e-06	3.26784e-09	1	1.8585e-07	9.0045e-15	1	0.9191	1	1	0.00419696	1	0.09065	0.00173268	0.072504	1
AT2G22430	HB6	DAP	8.61e-05	0.0132582	0.276906	0.000189636	0.0867	0.167486	8.24444e-05	1.79242e-08	1	8.84333e-07	5.999e-17	1	0.37905	1	1	0.00211167	0.264063	0.98235	0.000702917	0.374781	0.166568
AT2G22430	HB6	SongABA	0.0134167	0.0222264	1	0.0130676	1	1	0.0007635	2.847e-09	1	6.43125e-05	6.33666e-10	1	0.329121	1	1	0.589379	1	1	0.00573125	1	0.216392
AT2G22430	HB6	SongMock	0.00124929	0.079248	1	1	0.00206325	0.124215	0.00109725	1.22283e-08	1	6.18333e-06	7.9628e-14	1	0.517672	1	1	0.482097	1	1	0.00173268	1	0.209205
AT1G68670	HHO2	ampDAP	1	1	1	1	1	1	1	1	1	5.733e-05	1	3.13026e-11	1	1	1	1	1	1	1	1	1
AT1G68670	HHO2	CisBP-M1321	1	1	1	1	1	1	1	1	1	1	1	0.654	1	1	1	1	1	1	1	1	1
AT1G68670	HHO2	DAP	1	1	1	1	1	1	1	1	1	1	1	0.018327	1	1	1	1	1	1	1	1	1
AT1G25550	HHO3	ampDAP	1	1	1	1	1	1	1	1	1	1	1	1	1	1	1	1	1	1	1	1	1
AT1G25550	HHO3	CisBP-M1320	1	1	1	1	1	1	1	1	1	1	1	1	1	1	1	1	1	1	1	1	1
AT1G25550	HHO3	DAP	1	1	1	1	1	1	1	1	1	1	1	1	1	1	1	1	1	1	1	1	1
AT5G62020	HSFB2A	DAP	0.657569	1	1	0.657569	1	1	0.657569	1	0.00179452	0.0001498	1	1.53384e-15	0.657569	1	1	0.657569	1	1	0.657569	1	1
AT5G62020	HSFB2A	PBM	0.657569	1	1	0.657569	1	1	0.616	1	0.053	0.024857	1	5.184e-08	0.657569	0.169272	1	0.657569	1	1	0.8276	1	1
AT1G09540	MYB61	ampDAP	0.000647033	0.00047472	1	0.188031	0.032889	1	1.5995e-11	3.765e-22	1	3.024e-26	7.5992e-36	1	0.0009414	0.00214566	1	0.0734364	0.0166257	1	0.0734364	0.1905	1
AT1G09540	MYB61	DAP	0.00577422	0.041418	1	0.3404	0.160871	1	4.85333e-12	1.52204e-23	1	2.17e-19	1.99692e-30	1	0.00012152	0.00202561	0.88984	0.188031	0.160871	1	0.00411425	0.0166257	1
AT5G07680	NAC4	ampDAP	0.79002	1	1	0.7287	1	1	0.7287	1	1	0.4899	0.43952	1	0.55755	1	1	0.55755	1	1	0.55755	1	1
AT5G07680	NAC4	CisBP-M1405	0.357525	1	1	0.357525	0.046998	1	0.660927	0.5488	1	0.357525	1	1	0.357525	1	1	0.4899	1	1	0.47586	1	1
AT5G07680	NAC4	DAP	0.79002	1	1	0.7287	1	1	0.8408	1	1	0.7287	1	1	0.79002	1	1	0.746859	1	1	0.746859	1	1
AT1G69490	NAP	ampDAP	0.027447	0.0089072	1	0.418031	0.585	1	0.0590975	0.33	1	0.0715131	0.228222	1	3.409e-05	0.014076	0.055046	0.00124399	0.37381	0.167872	0.09729	0.9255	1
AT1G69490	NAP	CisBP-M1401	0.861774	1	1	0.93156	1	1	0.0008649	0.0090465	1	0.544017	1	1	8.1165e-06	8.092e-05	0.51464	0.497947	1	1	0.9906	1	1
AT1G69490	NAP	DAP	0.0007777	0.00362934	1	0.00066444	0.0180355	1	8.1165e-06	2.34066e-06	1	6.8775e-05	4.1779e-06	1	0.00274167	0.110385	1	0.2912	1	1	0.0344782	0.53784	1
AT1G13260	RAV1	ampDAP	0.965475	1	1	0.7911	1	1	0.301906	1	1	0.0719727	1	9.0639e-12	0.5145	1	1.47763e-05	0.042474	0.00032085	1	0.0447907	1	1
AT1G13260	RAV1	CisBP-M0077	0.9998	0.199376	1	0.9998	0.631605	1	0.9998	0.169671	1	0.5596	1	1	0.0004137	1	1.07688e-19	0.002212	1	0.00529834	0.3304	1	1
AT1G13260	RAV1	CisBP-M0078	0.9998	1	1	0.9998	1	1	0.9998	1	1	0.377779	1	0.74688	0.26775	1	1.2012e-05	0.673278	1	1	0.710675	1	1
AT1G13260	RAV1	CisBP-M2375/2866	0.9998	1	1	0.9998	1	1	0.965475	1	1	0.591245	1	0.0007141	0.021833	1	4.00724e-13	0.160188	0.0562036	1	0.00524265	1	0.11991
AT1G13260	RAV1	CisBP-M2376/2867	0.9998	1	1	0.9998	0.79191	1	0.876207	0.440088	1	0.160188	1	0.2747	2.0538e-05	1	1.1336e-10	0.104615	1	0.016668	0.763156	1	1
AT1G13260	RAV1	DAP	0.763156	1	1	0.95914	1	1	0.75012	1	1	0.021833	1	4.91344e-13	0.148745	1	3.10075e-08	0.0719727	4.84652e-05	1	0.0447907	0.99634	1
AT1G35560	TCP23	PBM	0.2079	0.25402	1	0.2079	1	1	0.10605	0.095774	1	0.3349	1	1	0.3349	1	1	0.115885	1	0.25402	0.2079	1	0.95238
AT5G65210	TGA1	ampDAP	0.809719	1	1	0.5096	1	1	0.124558	2.87056e-05	1	0.468067	1	1	0.519556	1	0.296448	0.56945	1	1	0.56945	1	1
AT5G65210	TGA1	CisBP-M0273	0.8392	1	1	0.544667	1	1	0.5096	0.000197902	1	0.519556	1	1	0.359987	1	7.4195e-05	0.5096	0.0909	1	0.711648	1	1
AT5G65210	TGA1	CisBP-M2381	0.795308	1	1	0.519556	1	1	0.468067	0.000130464	1	0.468067	1	1	0.5096	1	0.0349401	0.5096	0.87749	1	0.56945	1	1
AT5G65210	TGA1	DAP	0.544667	1	1	0.5096	1	1	0.092904	0.0035958	1	0.5096	1	1	0.544667	1	0.114856	0.519556	1	1	0.519556	1	1
AT5G10030	TGA4	ampDAP	0.968205	1	1	0.34832	1	1	0.00766395	6.8094e-05	1	0.0597712	0.00057494	1	0.0251475	1	0.06817	0.347954	1	1	0.304675	1	1
AT5G10030	TGA4	CisBP-M0271	0.877333	1	1	0.304675	0.290895	1	0.03255	3.65351e-06	1	0.304675	0.00084841	1	0.0251475	1	0.0048816	0.877333	1	1	0.74235	1	1
AT5G10030	TGA4	DAP	0.9941	1	1	0.34832	1	1	0.0251475	1.32258e-06	1	0.018193	6.116e-05	1	0.00766395	1	0.041055	0.968205	1	1	0.304675	1	1
AT3G18990	VRN1	ampDAP	7.25667e-05	1.16955e-05	1	3.18733e-06	7.4412e-08	1	3.647e-07	2.7918e-14	1	4.9e-14	1.36612e-14	0.3096	0.6171	1	1	0.00154192	0.005314	1	0.0929982	0.78816	1
AT3G18990	VRN1	DAP	2.9435e-05	9.5352e-06	1	4.284e-05	8.5514e-05	1	0.000699	2.73e-07	1	0.00378467	0.00082068	1	0.566138	1	1	0.074466	0.65467	1	0.296567	0.22325	1
AT4G31800	WRKY18	ampDAP	0.0165107	1	0.354276	0.0165107	1	0.346902	3.67733e-14	1.66155e-11	0.0034452	1.883e-08	0.00134608	0.00050274	0.344035	1	1	0.350583	1	1	0.27216	0.93753	1
AT4G31800	WRKY18	CisBP-M1694	0.0293354	0.87618	1	0.0421225	1	0.19252	1.918e-14	6.0912e-09	2.87196e-05	6.96e-07	0.0070938	0.0059752	0.000371467	1	0.00062736	0.379344	1	1	0.538031	1	1
AT4G31800	WRKY18	DAP	0.0321627	1	1	0.0321627	1	1	1.2908e-16	6.5856e-12	3.22932e-05	4.5584e-08	0.0002877	0.0061146	0.0963035	1	0.346902	0.288267	1	1	0.343891	1	1
AT4G31800	WRKY18	PBM	0.112062	1	1	0.178758	1	1	4.71333e-07	2.83709e-05	0.283491	0.00034195	0.6328	0.0332346	0.0146776	1	0.00156216	0.695333	1	1	0.9287	1	1
