# Supplementary material for: Network Walking charts transcriptional dynamics of nitrogen signaling by integrating validated and predicted genome-wide interactions
Source: Nat Commun. 2019 Apr 5;10:1569. doi: 10.1038/s41467-019-09522-1 (PMC6451032; doi:10.1038/s41467-019-09522-1)
Supplement: Supplementary file 10 — Supplementary Data 7 [file 41467_2019_9522_MOESM10_ESM.xlsx]

## Sheet: Supplementary Data 7
Enrichment of known TF cis-binding motifs in 500bp promoter of direct regulated TF targets identified in root cells after DHS filtering
GeneID	TF	Motif Source	Induced Targets	Repressed Targets
AT2G33550	ASR3	DAP	0.01117	0.9591
AT2G33550	ASR3	ampDAP	0.0004311	0.8794
AT4G36540	BEE2	CisBP-M0161	0.03177	0.8699
AT2G42280	FBH4	DAP	7.845e-16	0.7091
AT5G15830	bZIP3	DAP	0.00217	0.9798
AT4G27950	CRF4	DAP	0.5323	0.1466
AT4G27950	CRF4	ampDAP	0.5783	0.2523
AT4G27950	CRF4	CisBP-M0033	0.5781	0.2175
AT5G58900	DIV1	DAP	1.506e-09	0.9919
AT5G58900	DIV1	ampDAP	1.083e-09	1
AT5G47230	ERF5	DAP	0.9063	0.6096
AT5G47230	ERF5	ampDAP	0.7418	0.9136
AT5G47230	ERF5	CisBP-M0039	0.2992	0.5621
AT4G37790	HAT22	DAP	0.9359	2.466e-06
AT4G37790	HAT22	SongABA	0.9967	0.001235
AT4G37790	HAT22	SongMock	0.9967	0.006254
AT2G22430	HB6	DAP	4.877e-10	0.8108
AT2G22430	HB6	ampDAP	4.282e-06	0.4281
AT2G22430	HB6	CisBP-M0843	1.151e-10	0.8592
AT2G22430	HB6	SongABA	1.165e-09	0.9699
AT2G22430	HB6	SongMock	2.226e-09	0.9498
AT1G68670	HHO2	DAP	0.9359	0.02459
AT1G68670	HHO2	ampDAP	0.6237	0.004262
AT1G68670	HHO2	CisBP-M1321	0.8604	0.8225
AT1G25550	HHO3	DAP	0.6782	0.9345
AT1G25550	HHO3	ampDAP	0.5747	0.89
AT1G25550	HHO3	CisBP-M1320	0.6457	1
AT5G62020	HSFB2A	DAP	0.9982	1.439e-05
AT5G62020	HSFB2A	PBM	0.9936	0.001019
AT1G09540	MYB61	DAP	7.209e-32	0.9976
AT1G09540	MYB61	ampDAP	1.583e-29	0.9925
AT5G07680	NAC4	DAP	0.08696	0.9522
AT5G07680	NAC4	ampDAP	0.2056	0.5939
AT5G07680	NAC4	CisBP-M1405	0.00806	0.5418
AT1G69490	NAP	DAP	1.157e-08	0.1111
AT1G69490	NAP	ampDAP	0.01382	0.4045
AT1G69490	NAP	CisBP-M1401	4.081e-05	0.3582
AT1G13260	RAV1	DAP	0.9811	0.0001003
AT1G13260	RAV1	ampDAP	0.737	0.001547
AT1G13260	RAV1	CisBP-M0077	0.1453	0.9996
AT1G13260	RAV1	CisBP-M0078	0.9921	0.4845
AT1G13260	RAV1	CisBP-M2375/2866	0.9511	0.01079
AT1G13260	RAV1	CisBP-M2376/2867	0.1162	0.651
AT1G35560	TCP23	PBM	0.04952	0.8888
AT5G65210	TGA1	DAP	9.514e-05	0.7287
AT5G65210	TGA1	ampDAP	1.225e-06	0.9569
AT5G65210	TGA1	CisBP-M0273	2.459e-06	0.9997
AT5G65210	TGA1	CisBP-M2381	4.056e-05	0.9946
AT5G10030	TGA4	DAP	1.1e-07	0.9555
AT5G10030	TGA4	ampDAP	6.761e-06	0.6982
AT5G10030	TGA4	CisBP-M0271	1.078e-07	0.9605
AT3G18990	VRN1	DAP	7.207e-11	0.9976
AT3G18990	VRN1	ampDAP	2.167e-19	0.9518
AT4G31800	WRKY18	DAP	1.575e-10	4.504e-07
AT4G31800	WRKY18	ampDAP	1.144e-11	4.055e-06
AT4G31800	WRKY18	PBM	3.26e-05	0.0005315
AT4G31800	WRKY18	CisBP-M1694	3.084e-10	5.786e-07
