# Supplementary material for: Network Walking charts transcriptional dynamics of nitrogen signaling by integrating validated and predicted genome-wide interactions
Source: Nat Commun. 2019 Apr 5;10:1569. doi: 10.1038/s41467-019-09522-1 (PMC6451032; doi:10.1038/s41467-019-09522-1)
Supplement: Supplementary file 11 — Supplementary Data 8 [file 41467_2019_9522_MOESM11_ESM.xlsx]

## Sheet: Supplementary Data 8
Summary of the 80 cis-binding motif clusters of Arabidopsis generated by the RSAT matrix-clustering tool
Cluster	# Motifs	# of TFs	Consensus	Family
1	9	6	mtsCAwCAkawa	B3-RAV
2	16	10	wdwmcAGCTGkCawrr	bZIP/B3-RAV
3	75	43	wwwwwwwyAATtAwTrawtwwwww	Homeobox
4	24	15	wramTTwCCaAAWawGGaAAgww	MADS
5	2	1	csCGCTGAGsy	MYB (CDC5)
6	49	35	arttsrCACGTGyrr	bZIP/bHLH/BZR
7	56	30	wmrwrdwtGmTGACGTsrcaaw	bZIP
8	67	49	sscGCCGmCawrw	AP2EREBP
9	24	16	wkcTTCTAGAAgcTTCywkw	HSF
10	10	7	TwwwyktTTTTGGCGsGAAAattwtwkt	E2F-DP
11	19	10	twAGATATTTttwtw	MYB-related
12	130	75	ycdccdccdccgcCrCCGmCrymrycrycryc	AP2EREBP
13	91	46	wddawwwaaaaAAGTCAACgmywdktmaaa	WRKY
14	13	8	wytyyksCGrawtttyCGsmrr	LOBAS2
15	85	53	aagrTtrCkTgwwchwcAmGywAyyty	NAC
16	29	16	rwwaaadwwwwGGATAAgrwwwwd	GEBP/MYB/MYB-related
17	30	17	wdgtgGGgmCCAChw	TCP
18	8	7	mTCAmCAmsw	N/A
19	16	15	twayACGymAyyt	NAC
20	20	12	ttwttwwTTTTGTCkTtTtstk	C2H2/RWP-RK
21	54	39	wytyaGATyygrwtytrr	G2-like/C2C2-GATA/ARRB
22	31	18	wwwwdtCCGTACaawwwhr	SBP/AP2EREB
23	8	6	ahwtytCCGGCGahrdy	Trihelix/AP2EREBP/C3H
24	5	3	ttdkCmACTTGCaw	bHLH
25	34	23	wwrGAATmTTCbwttytytw	G2-Like/MYB-HB-Like
26	2	1	waCCTgsAGaAcAwr	C2H2 (WIP5)
27	54	30	waaaaaaaaraaaarAAAAAGtaaawwwwaa	C2C2-DOF/B3-REM
28	34	21	yAamwwwwrTAACsGwhwtwwwww	MYB
29	58	40	ywyhwmawyyyyyACCwAmywhhwhmhhwhh	MYB
30	13	10	yACCTAAYky	MYB
31	16	12	ddakAGTGwrrktgw	C2H2
32	10	6	wwwwwwtWTTTACygywdtww	Trihelix
33	15	13	waaCkTTwwcg	C2C2-DOF
34	13	7	GGGTTTArrrwTTAGGGywtakkktttagGG	MYB-related
35	6	4	CTCTCTCTCTCTCTCTCTCTCTCTCTCTCT	BBRBPC
36	6	6	CATsATCmTCATCaTCaTCaTCaTCAT	C2C2-GATA
37	14	9	awwTwaAAATTyRAAwt	CPP/ARID
38	13	7	kawwwwwwtm	AT-HOOK
39	25	20	ywhrwkdtgvCACGTGwchhwcaygykcy	bHLH
40	3	3	CCyTAGGGCw	MYB-related/SRS
41	2	1	TATAwtATATrGTtTw	ARID (HMGB15)
42	7	4	kkgCaCrrwTyyCgAGRhraa	AP2EREBP
43	7	6	wyyhcACGCKCytyy	CAMTA/FAR1
44	4	4	kGTGGGhCCCACrwshwatgkwkkkmyyay	TCP
45	5	3	ahatrCATGCAwrya	ABI-VP1
46	3	3	rbwwgAasw	C2H2/Homeobox
47	3	3	twrrwwwArTTAGGyad	MYB
48	4	4	TTGAAAACa	N/A
49	3	2	rwttTAAcyayRGTTArkktwtaacm	Trihelix
50	2	2	yCCGGrww	LOBAS2
51	5	4	srwtmAATCTyrrCCGTysrwTytwh	C2C2-CO-like/C2C2-GATA
52	3	2	vCAACArAwawhAyctkraaaw	C2H2/B3-RAV
53	2	1	gyGaCkyTTCrtcTTCCyy	RWP-RK (RKD2)
54	5	3	adatwcawTGwAyctrgaCry	EIL
55	2	2	GRCCGTTr	EIL/MYB
56	2	2	gGAAATCw	C2H2/G2-like
57	2	2	ygaarwCGAwgwCGw	C2H2
58	2	1	aCCTtCmCCRGwTraamCYt	C2H2 (STOP1)
59	2	2	wkwAGTArT	NAC/C2H2
60	4	4	awmywaAACCrsww	Trihelix
61	3	2	tTGTCAGAarwywca	GRF
62	3	3	tywayrwwwam	C2C2-YABBY/B3-RAV
63	2	2	dACCrGTw	bHLH/MYB
64	2	2	tgaTGrTGAwgawrad	B3-REM (AT5G18090)
65	1	1	kTTTTwTT	CSD (CSP4)
66	1	1	sktwwgataSGGTTaCGGtt	MYB (MYB77)
67	1	1	twcsGTRSACCasCa	DBP (AT3G51470)
68	1	1	sCGyGtrdraavCGyGTk	CAMTA (CAMTA5)
69	1	1	TTATwA	ARID (AT5G18090)
70	1	1	kGTCGACm	B3-ARF (ETT)
71	1	1	gGCkCGGTCAA	WRKY (ZAP1)
72	1	1	CAAGCA	B3-REM (AT5G25475)
73	1	1	ssrrmygyGTCAGa	GRF (GRF6)
74	1	1	sGAATATkCCwtkwkswcwbskrtmtrwy	G2-like (PHL4)
75	1	1	TtrAATATyaTTGGTTTArArtTAtaraAA	FAR1 (FRS9)
76	1	1	gcaGCAGCAgcrgsv	RWP-RK (NLP4)
77	1	1	awwCGmATwaT	zf-HD (HB32)
78	1	1	CTAGCTAG	SRS (STY1)
79	1	1	CAAGTCATATTCGACTCCAAAACACTAACC	C2C2-YABBY (CRC)
80	1	1	yATkrACCGsCGGTymATr	FLO_LFY (LFY)
