# Supplementary material for: Network Walking charts transcriptional dynamics of nitrogen signaling by integrating validated and predicted genome-wide interactions
Source: Nat Commun. 2019 Apr 5;10:1569. doi: 10.1038/s41467-019-09522-1 (PMC6451032; doi:10.1038/s41467-019-09522-1)
Supplement: Supplementary file 12 — Supplementary Data 9 [file 41467_2019_9522_MOESM12_ESM.xlsx]

## Sheet: Supplementary Data 9
Arabidopsis TF cis-binding motifs enriched in each of the 80 cis-clusters
a_m####_GeneName_MotifSource_TF Family
cluster_1	cluster_2	cluster_3	cluster_4	cluster_5	cluster_6	cluster_7	cluster_8	cluster_9	cluster_10	cluster_11	cluster_12	cluster_13	cluster_14	cluster_15	cluster_16	cluster_17	cluster_18	cluster_19	cluster_20	cluster_21	cluster_22	cluster_23	cluster_24	cluster_25	cluster_26	cluster_27	cluster_28	cluster_29	cluster_30	cluster_31	cluster_32	cluster_33	cluster_34	cluster_35	cluster_36	cluster_37	cluster_38	cluster_39	cluster_40	cluster_41	cluster_42	cluster_43	cluster_44	cluster_45	cluster_46	cluster_47	cluster_48	cluster_49	cluster_50
a_m279_HAP3_DAP_CCAAT	a_m6_NGA4_DAP_B3-RAV	a_m1148_HB22_CisBP_HOMEOBOX	a_m1170_SEP3_CisBP_MADS	a_m1184_CDC5_CisBP_MYB	a_m1071_bZIP68_CisBP_BZIP	a_m1090_bZIP63_CisBP_BZIP	a_m1245_AT4G00270_CisBP_GEBP	a_m357_HSF3_ampDAP_HSF	a_m1124_E2FE_CisBP_E2F-DP	a_m1188_EPR1_CisBP_MYB-RELATED	a_m39_At1g77640_DAP_AP2EREBP	a_m781_WRKY7_ampDAP_WRKY	a_m404_LBD23_DAP_LOBAS2	a_m610_ATAF1_DAP_NAC	a_m271_At1g74370_DAP_Empty	a_m1246_TCP24_CisBP_TCP	a_m275_TZF9_DAP_C3H	a_m578_NAC047_ampDAP_NAC	a_m661_NLP7_DAP_RWP-RK	a_m211_GATA11_DAP_C2C2-GATA	a_m1008_SMZ_CisBP_AP2EREBP	a_m272_At5g08750_DAP_Empty	a_m804_bHLH122_DAP_BHLH	a_m894_KAN4_PBM_G2-LIKE_MYB-HB-LIKE	a_m265_WIP5_DAP_C2H2	a_m207_dof43_DAP_C2C2-DOF	a_m431_MYB105_DAP_MYB	a_m510_AT1G18960_DAP_MYB-RELATED	a_m920_TOE2_2_PBM_AP2EREBP	a_m263_STZ_ampDAP_C2H2	a_m704_AT1G76880_DAP_TRIHELIX	a_m921_TOE2_3ary_PBM_AP2EREBP	a_m705_AT2G33550_DAP_TRIHELIX	a_m153_BPC1_ampDAP_BBR-BPC	a_m264_TF3A_DAP_C2H2	a_m150_At1g76110_ampDAP_ARID	a_m1036_HMGA_CisBP_HMG	a_m300_FAR1_ampDAP_FAR1	a_m978_STY1_PBM_SRS	a_m145_AT1G04880_DAP_ARID	a_m12_AIL7_DAP_AP2EREBP	a_m1105_CAMTA3_CisBP_CAMTA	a_m695_TCP1_DAP_TCP	a_m5_FUS3_DAP_B3-ABI3-VP1	a_m1145_HB1_CisBP_HOMEOBOX	a_m426_BOS1_DAP_MYB	a_m326_At3g13040_DAP_G2-LIKE_MYB-HB-LIKE	a_m709_AT3G25990_DAP_TRIHELIX	a_m403_LBD19_ampDAP_LOBAS2
a_m416_AGL42_DAP_MADS	a_m1028_RAV1_CisBP_B3-RAV	a_m790_HB33_DAP_ZF-HD	a_m1177_SHP1_CisBP_MADS	a_m1185_CDC5_CisBP_MYB	a_m1083_GBF2_CisBP_BZIP	a_m856_bZIP42_ampDAP_BZIP	a_m910_DREB2C_PBM_AP2EREBP	a_m952_HSFB2A_2_PBM_HSF	a_m295_E2FC_DAP_E2F-DP	a_m882_CCA1_PBM_MYB-RELATED	a_m48_At4g31060_DAP_AP2EREBP	a_m752_WRKY31_DAP_WRKY	a_m405_LBD23_ampDAP_LOBAS2	a_m577_NAC047_DAP_NAC	a_m335_AT1G66420_DAP_GEBP	a_m698_TCP24_DAP_TCP	a_m276_U2AF35B_DAP_C3H	a_m611_ATAF1_ampDAP_NAC	a_m244_IDD11_DAP_C2H2	a_m214_GATA14_DAP_C2C2-GATA	a_m919_TOE2_PBM_AP2EREBP	a_m55_At5g67000_DAP_AP2EREBP	a_m805_bHLH122_ampDAP_BHLH	a_m951_HSFB2A_PBM_HSF	a_m266_WIP5_ampDAP_C2H2	a_m209_dof45_DAP_C2C2-DOF	a_m458_MYB3R1_ampDAP_MYB	a_m653_AT1G24250_DAP_Empty	a_m923_TOE1_2_PBM_AP2EREBP	a_m940_ZAT14_PBM_C2H2	a_m274_EMB1789_DAP_C3H	a_m924_TOE1_3ary_PBM_AP2EREBP	a_m706_AT2G33550_ampDAP_TRIHELIX	a_m154_BPC5_DAP_BBR-BPC	a_m216_GATA16_DAP_C2C2-GATA	a_m148_AT2G17410_DAP_ARID	a_m926_WOX13_2_PBM_HOMEOBOX	a_m166_BZR1_DAP_BZR	a_m1187_TRFL5_CisBP_MYB-RELATED	a_m146_AT1G04880_ampDAP_ARID	a_m13_AIL7_ampDAP_AP2EREBP	a_m1106_AT5G64220_CisBP_CAMTA	a_m684_At2g45680_DAP_TCP	a_m1039_LEC2_CisBP_B3-ABI3-VP1	a_m1095_ZFP5_CisBP_C2H2	a_m438_MYB116_DAP_MYB	a_m280_NFYB4_DAP_CCAAT	a_m710_AT3G25990_ampDAP_TRIHELIX	a_m977_LBD16_PBM_LOBAS2
a_m1034_EDF3_CisBP_B3-RAV	a_m1030_RAV1_CisBP_B3-RAV	a_m352_WOX11_DAP_HOMEOBOX	a_m1178_AG_CisBP_MADS		a_m1065_BIM1_CisBP_BHLH	a_m855_bZIP42_DAP_BZIP	a_m913_ORA47_PBM_AP2EREBP	a_m953_HSFC1_PBM_HSF	a_m293_E2FA_DAP_E2F-DP	a_m884_RVE1_PBM_MYB-RELATED	a_m133_RAP21_ampDAP_AP2EREBP	a_m774_WRKY6_DAP_WRKY	a_m397_ASL18_ampDAP_LOBAS2	a_m583_NAC055_DAP_NAC	a_m528_At2g38090_DAP_MYB	a_m701_TCP3_ampDAP_TCP	a_m270_At1g70910_DAP_C3H	a_m1226_NAC2_CisBP_NAC	a_m258_SGR5_DAP_C2H2	a_m212_GATA12_DAP_C2C2-GATA	a_m922_TOE1_PBM_AP2EREBP	a_m717_At3g14180_DAP_TRIHELIX	a_m806_bHLH130_DAP_BHLH	a_m954_HSFC1_2_PBM_HSF		a_m208_dof43_ampDAP_C2C2-DOF	a_m460_MYB3R5_DAP_MYB	a_m505_MYB96_DAP_MYB	a_m1218_MYB24_CisBP_MYB	a_m941_ZAT18_PBM_C2H2	a_m715_AT5G47660_DAP_TRIHELIX	a_m946_Dof5.7_PBM_C2C2-DOF	a_m511_AT1G72740_DAP_MYB-RELATED	a_m155_BPC5_ampDAP_BBR-BPC	a_m215_GATA15_DAP_C2C2-GATA	a_m287_TSO1_DAP_CPP	a_m971_AHL12_2_PBM_AT-HOOK	a_m801_bHLH104_DAP_BHLH	a_m1221_TRB2_CisBP_MYB-RELATED		a_m1019_ANT_CisBP_AP2EREBP	a_m1128_FHY3_CisBP_FAR1	a_m690_TCP14_DAP_TCP	a_m1038_LEC2_CisBP_B3-ABI3-VP1	a_m1097_ZFP8_CisBP_C2H2	a_m482_MYB62_DAP_MYB	a_m237_At2g41835_DAP_C2H2	a_m718_GT1_DAP_TRIHELIX
a_m1035_EDF3_CisBP_B3-RAV	a_m1032_RAV1_CisBP_B3-RAV	a_m785_HB23_ampDAP_HOMEOBOX	a_m1179_AG_CisBP_MADS		a_m1045_POC1_CisBP_BHLH	a_m857_bZIP43_DAP_BZIP	a_m995_ORA47_CisBP_AP2EREBP	a_m355_HSF21_DAP_HSF	a_m294_E2FA_ampDAP_E2F-DP	a_m551_RVE1_ampDAP_MYB-RELATED	a_m82_DREB2_DAP_AP2EREBP	a_m766_WRKY47_DAP_WRKY	a_m401_LBD18_ampDAP_LOBAS2	a_m807_bHLH157_DAP_BHLH	a_m536_At5g08520_DAP_MYB	a_m688_PTF1_DAP_TCP	a_m238_At2g48100_DAP_C2H2	a_m963_NAC055_PBM_NAC	a_m259_SGR5_ampDAP_C2H2	a_m220_GATA1_ampDAP_C2C2-GATA	a_m665_SPL11_DAP_SBP	a_m130_RAP211_ampDAP_AP2EREBP	a_m818_bHLH80_DAP_BHLH	a_m1215_KAN_CisBP_G2-LIKE_MYB-HB-LIKE		a_m210_dof45_ampDAP_C2C2-DOF	a_m457_MYB3R1_DAP_MYB	a_m453_MYB30_ampDAP_MYB	a_m874_MYB52_2_PBM_MYB	a_m939_ZAT6_PBM_C2H2	a_m716_AT5G47660_ampDAP_TRIHELIX	a_m1114_DOF2.4_CisBP_C2C2-DOF	a_m552_TBP3_DAP_MYB-RELATED	a_m152_BPC1_DAP_BBR-BPC	a_m228_ZML2_DAP_C2C2-GATA	a_m282_AT2G20110_ampDAP_CPP	a_m967_AHL20_PBM_AT-HOOK	a_m812_bHLH34_ampDAP_BHLH			a_m125_PLT1_ampDAP_AP2EREBP	a_m277_CAMTA1_DAP_CAMTA	a_m696_TCP20_DAP_TCP	a_m1040_ABI3_CisBP_B3-ABI3-VP1			a_m647_AT1G63040_DAP_AP2EREBP
a_m989_TEM1_CisBP_B3-RAV	a_m937_ZAT2_PBM_C2H2	a_m789_HB25_ampDAP_ZF-HD	a_m1182_SEP1_CisBP_MADS		a_m1078_ABI5_CisBP_BZIP	a_m821_ABI5_DAP_BZIP	a_m997_RAP2.4_CisBP_AP2EREBP	a_m652_AT1G23810_DAP_Empty	a_m289_DEL1_DAP_E2F-DP	a_m546_LCL1_DAP_MYB-RELATED	a_m102_ERF38_DAP_AP2EREBP	a_m758_WRKY42_DAP_WRKY	a_m400_LBD18_DAP_LOBAS2	a_m572_NAC042_DAP_NAC	a_m336_AT4G00250_DAP_GEBP	a_m689_PTF1_ampDAP_TCP	a_m417_AGL55_DAP_MADS	a_m965_NAC046_PBM_NAC	a_m235_At1g14580_DAP_C2H2	a_m223_GATA4_DAP_C2C2-GATA	a_m1232_SPL14_CisBP_SBP	a_m711_AT3G58630_DAP_TRIHELIX	a_m819_bHLH80_ampDAP_BHLH	a_m895_KAN4_2_PBM_G2-LIKE_MYB-HB-LIKE		a_m178_AT3G52440_DAP_C2C2-DOF	a_m459_MYB3R4_DAP_MYB	a_m423_Y13_DAP_MYB	a_m877_MYB46_2_PBM_MYB	a_m1102_RBE_CisBP_C2H2	a_m719_GT2_DAP_TRIHELIX	a_m945_DAG2_PBM_C2C2-DOF	a_m553_TBP3_ampDAP_MYB-RELATED	a_m156_BPC6_DAP_BBR-BPC	a_m219_GATA1_DAP_C2C2-GATA	a_m284_SOL1_ampDAP_CPP	a_m969_AHL20_3ary_PBM_AT-HOOK	a_m796_BIM1_ampDAP_BHLH			a_m126_PLT3_DAP_AP2EREBP	a_m499_MYB88_ampDAP_MYB		a_m1041_FUS3_CisBP_B3-ABI3-VP1
a_m994_TEM2_CisBP_B3-RAV	a_m938_At4g35610_PBM_C2H2	a_m788_HB25_DAP_ZF-HD	a_m1173_SEP4_CisBP_MADS		a_m1081_GBF3_CisBP_BZIP	a_m859_bZIP44_ampDAP_BZIP	a_m918_DEAR3_2_PBM_AP2EREBP	a_m363_HSFA6A_DAP_HSF	a_m290_DEL1_ampDAP_E2F-DP	a_m548_LHY1_DAP_MYB-RELATED	a_m15_AT1G01250_ampDAP_AP2EREBP	a_m759_WRKY42_ampDAP_WRKY	a_m398_LBD13_DAP_LOBAS2	a_m603_NAC094_DAP_NAC	a_m522_At1g19000_DAP_MYB-RELATED	a_m700_TCP3_DAP_TCP	a_m420_FEM111_DAP_MADS	a_m1227_NAC079_CisBP_NAC	a_m256_NUC_DAP_C2H2	a_m213_GATA12_ampDAP_C2C2-GATA	a_m1236_AT1G76580_CisBP_SBP	a_m712_AT3G58630_ampDAP_TRIHELIX		a_m896_KAN1_PBM_G2-LIKE_MYB-HB-LIKE		a_m191_At4g38000_ampDAP_C2C2-DOF	a_m486_MYB65_ampDAP_MYB	a_m424_Y13_ampDAP_MYB	a_m881_MYB55_2_PBM_MYB	a_m1101_AT5G04390_CisBP_C2H2	a_m1169_AT5G47660_CisBP_TRIHELIX	a_m1121_OBP4_CisBP_C2C2-DOF	a_m512_AT1G72740_ampDAP_MYB-RELATED	a_m649_FRS9_DAP_FAR1	a_m226_ZML1_DAP_C2C2-GATA	a_m281_AT2G20110_DAP_CPP	a_m974_AHL25_2_PBM_AT-HOOK	a_m798_BIM2_ampDAP_BHLH			a_m1018_ANT_CisBP_AP2EREBP	a_m299_FAR1_DAP_FAR1
a_m1027_RAV1_CisBP_B3-RAV	a_m848_VIP1_ampDAP_BZIP	a_m786_HB24_DAP_ZF-HD	a_m1171_SEP4_CisBP_MADS		a_m1085_GBF1_CisBP_BZIP	a_m860_bZIP48_DAP_BZIP	a_m959_ETT_PBM_B3-ARF	a_m371_HSFC1_ampDAP_HSF	a_m292_DEL2_ampDAP_E2F-DP	a_m648_AT2G28920_DAP_Empty	a_m47_At4g28140_ampDAP_AP2EREBP	a_m767_WRKY47_ampDAP_WRKY	a_m399_LBD13_ampDAP_LOBAS2	a_m609_AT3G12910_DAP_NAC	a_m523_At1g19000_ampDAP_MYB-RELATED	a_m691_TCP16_DAP_TCP	a_m961_REM1_PBM_B3-REM	a_m966_NAC058_PBM_NAC	a_m253_JKD_DAP_C2H2	a_m224_GATA6_DAP_C2C2-GATA	a_m671_SPL1_ampDAP_SBP	a_m713_AT5G05550_DAP_TRIHELIX		a_m308_AT2G40260_ampDAP_G2-LIKE_MYB-HB-LIKE		a_m187_At1g64620_ampDAP_C2C2-DOF	a_m488_MYB70_DAP_MYB	a_m452_MYB30_DAP_MYB	a_m880_MYB55_PBM_MYB	a_m1100_AT3G53600_CisBP_C2H2	a_m897_At5g28300_PBM_TRIHELIX	a_m1122_OBP4_CisBP_C2C2-DOF	a_m517_AT4G12670_ampDAP_MYB-RELATED			a_m283_SOL1_DAP_CPP	a_m970_AHL12_PBM_AT-HOOK	a_m1062_DYT1_CisBP_BHLH			a_m124_PLT1_DAP_AP2EREBP	a_m498_MYB88_DAP_MYB
a_m1029_RAV1_CisBP_B3-RAV	a_m864_bZIP52_DAP_BZIP	a_m787_HB24_ampDAP_ZF-HD	a_m1172_SEP4_CisBP_MADS		a_m1073_ABF1_CisBP_BZIP	a_m830_GBF6_ampDAP_BZIP	a_m1017_AT4G32800_CisBP_AP2EREBP	a_m368_HSFB3_ampDAP_HSF	a_m291_DEL2_DAP_E2F-DP	a_m529_At3g09600_DAP_MYB-RELATED	a_m20_AT1G44830_DAP_AP2EREBP	a_m747_WRKY28_ampDAP_WRKY	a_m396_ASL18_DAP_LOBAS2	a_m607_NAC103_ampDAP_NAC	a_m527_At1g74840_ampDAP_MYB-RELATED	a_m699_TCP24_ampDAP_TCP	a_m962_REM1_2_PBM_B3-REM	a_m621_NAM_ampDAP_NAC	a_m254_MGP_DAP_C2H2	a_m221_GATA20_DAP_C2C2-GATA	a_m675_SPL5_ampDAP_SBP	a_m714_AT5G05550_ampDAP_TRIHELIX		a_m302_AT1G49560_DAP_G2-LIKE_MYB-HB-LIKE		a_m269_AT5G63260_ampDAP_C3H	a_m492_MYB77_DAP_MYB	a_m471_MYB55_DAP_MYB	a_m1210_MYB4_CisBP_MYB	a_m1103_RHL41_CisBP_C2H2	a_m720_GT2_ampDAP_TRIHELIX	a_m873_MYB52_PBM_MYB	a_m516_AT4G12670_DAP_MYB-RELATED			a_m285_TCX2_DAP_CPP	a_m972_AHL12_3ary_PBM_AT-HOOK	a_m721_GT3a_DAP_TRIHELIX
a_m1031_RAV1_CisBP_B3-RAV	a_m865_bZIP52_ampDAP_BZIP	a_m791_HB33_ampDAP_ZF-HD	a_m410_AGL15_DAP_MADS		a_m1254_BES1_CisBP_BZR	a_m853_bZIP28_DAP_BZIP	a_m912_At1g77200_PBM_AP2EREBP	a_m367_HSFB3_DAP_HSF	a_m143_ARF16_DAP_B3-ARF	a_m541_At5g52660_ampDAP_MYB-RELATED	a_m64_CEJ1_DAP_AP2EREBP	a_m763_WRKY45_ampDAP_WRKY	a_m402_LBD19_DAP_LOBAS2	a_m560_NAC011_DAP_NAC	a_m539_At5g47390_ampDAP_MYB-RELATED	a_m693_TCP17_DAP_TCP		a_m622_NAP_DAP_NAC	a_m247_IDD2_ampDAP_C2H2	a_m222_GATA20_ampDAP_C2C2-GATA	a_m666_SPL13_DAP_SBP			a_m67_CRF10_ampDAP_AP2EREBP		a_m197_DAG2_DAP_C2C2-DOF	a_m252_JGL_DAP_C2H2	a_m506_MYB96_ampDAP_MYB	a_m879_MYB111_2_PBM_MYB	a_m1104_AZF1_CisBP_C2H2	a_m722_GTL1_DAP_TRIHELIX	a_m1112_AT1G29160_CisBP_C2C2-DOF	a_m679_SRS7_ampDAP_SRS			a_m286_TCX2_ampDAP_CPP	a_m975_AHL25_3ary_PBM_AT-HOOK	a_m808_bHLH18_DAP_BHLH
	a_m847_VIP1_DAP_BZIP	a_m793_HB34_ampDAP_ZF-HD	a_m413_AGL16_ampDAP_MADS		a_m162_At4g18890_DAP_BZR	a_m822_ABI5_ampDAP_BZIP	a_m911_DREB2C_2_PBM_AP2EREBP	a_m365_HSFA6B_DAP_HSF	a_m7_REM16_DAP_B3-REM	a_m549_LHY1_ampDAP_MYB-RELATED	a_m73_DEAR2_DAP_AP2EREBP	a_m777_WRKY71_DAP_WRKY	a_m406_LBD2_DAP_LOBAS2	a_m626_NTL8_DAP_NAC	a_m531_At3g11280_DAP_MYB	a_m694_TCP17_ampDAP_TCP		a_m1228_NAC083_CisBP_NAC	a_m251_IDD7_DAP_C2H2	a_m217_GATA19_DAP_C2C2-GATA	a_m676_SPL9_DAP_SBP			a_m316_At1g68670_DAP_G2-LIKE_MYB-HB-LIKE		a_m268_AT5G63260_DAP_C3H	a_m1204_MYB77_CisBP_MYB	a_m479_MYB60_DAP_MYB	a_m876_MYB46_PBM_MYB	a_m1096_STZ_CisBP_C2H2	a_m723_GTL1_ampDAP_TRIHELIX	a_m947_Dof5.7_2_PBM_C2C2-DOF	a_m554_TRP1_DAP_MYB-RELATED			a_m394_WLIM2A_DAP_LIM	a_m968_AHL20_2_PBM_AT-HOOK	a_m817_bHLH77_DAP_BHLH
	a_m851_bZIP18_DAP_BZIP	a_m784_HB23_DAP_HOMEOBOX	a_m1174_SVP_CisBP_MADS		a_m160_At1g78700_DAP_BZR	a_m823_AREB3_DAP_BZIP	a_m915_DEAR4_PBM_AP2EREBP	a_m645_AGL95_DAP_MADS		a_m547_LCL1_ampDAP_MYB-RELATED	a_m32_At1g19210_ampDAP_AP2EREBP	a_m764_WRKY46_DAP_WRKY	a_m407_LBD2_ampDAP_LOBAS2	a_m558_NAC004_ampDAP_NAC	a_m518_AT5G56840_DAP_MYB-RELATED	a_m1252_AT5G51910_CisBP_TCP		a_m1229_NAC092_CisBP_NAC	a_m245_IDD11_ampDAP_C2H2	a_m218_GATA19_ampDAP_C2C2-GATA	a_m668_SPL15_DAP_SBP			a_m321_At2g03500_ampDAP_G2-LIKE_MYB-HB-LIKE		a_m172_AT1G47655_DAP_C2C2-DOF	a_m465_MYB44_ampDAP_MYB	a_m504_MYB94_DAP_MYB	a_m878_MYB111_PBM_MYB	a_m1098_AZF2_CisBP_C2H2		a_m1120_TMO6_CisBP_C2C2-DOF	a_m678_SRS7_DAP_SRS			a_m1108_AT2G20110_CisBP_CPP	a_m973_AHL25_PBM_AT-HOOK	a_m1054_PIL5_CisBP_BHLH
	a_m869_bZIP69_DAP_BZIP	a_m792_HB34_DAP_ZF-HD	a_m1180_FLC_CisBP_MADS		a_m163_At4g18890_ampDAP_BZR	a_m824_AREB3_ampDAP_BZIP	a_m1009_AT4G16750_CisBP_AP2EREBP	a_m655_AT2G01818_DAP_PLATZ		a_m533_At4g01280_DAP_MYB-RELATED	a_m38_At1g75490_ampDAP_AP2EREBP	a_m765_WRKY46_ampDAP_WRKY	a_m273_CDM1_ampDAP_C3H	a_m559_NAC005_DAP_NAC	a_m520_AT5G61620_DAP_MYB-RELATED	a_m685_At2g45680_ampDAP_TCP		a_m1230_NAC100_CisBP_NAC	a_m255_MGP_ampDAP_C2H2	a_m1139_GATA9_CisBP_C2C2-GATA	a_m673_SPL3_ampDAP_SBP			a_m315_At1g25550_ampDAP_G2-LIKE_MYB-HB-LIKE		a_m1117_cdf3_CisBP_C2C2-DOF	a_m470_MYB52_DAP_MYB	a_m449_MYB23_DAP_MYB	a_m476_MYB57_ampDAP_MYB	a_m234_AZF1_ampDAP_C2H2		a_m1116_AT3G45610_CisBP_C2C2-DOF	a_m555_TRP2_DAP_MYB-RELATED			a_m1110_SOL1_CisBP_CPP	a_m1037_AT4G17950_CisBP_AT-HOOK	a_m800_PIF7_DAP_BHLH
	a_m870_bZIP69_ampDAP_BZIP	a_m147_AT1G20910_DAP_ARID	a_m411_AGL15_ampDAP_MADS		a_m164_At4g36780_DAP_BZR	a_m826_GBF3_ampDAP_BZIP	a_m1015_CBF3_CisBP_AP2EREBP	a_m664_AT3G09735_DAP_S1FA-LIKE		a_m540_At5g52660_DAP_MYB-RELATED	a_m44_At4g16750_DAP_AP2EREBP	a_m772_WRKY65_DAP_WRKY	a_m515_AT3G10580_ampDAP_MYB-RELATED	a_m301_FHA2_DAP_FHA	a_m535_At5g05790_DAP_MYB	a_m702_TCP7_DAP_TCP		a_m1087_OBF5_CisBP_BZIP	a_m248_IDD4_DAP_C2H2	a_m1135_GATA6_CisBP_C2C2-GATA	a_m677_SPL9_ampDAP_SBP			a_m303_AT1G49560_ampDAP_G2-LIKE_MYB-HB-LIKE		a_m1113_AT1G64620_CisBP_C2C2-DOF	a_m489_MYB73_DAP_MYB	a_m496_MYB83_DAP_MYB	a_m875_MYB59_PBM_MYB	a_m1099_ZAT7_CisBP_C2H2		a_m1118_DOF4.7_CisBP_C2C2-DOF	a_m556_TRP2_ampDAP_MYB-RELATED			a_m1109_AT3G04850_CisBP_CPP	a_m1156_HB12_CisBP_HOMEOBOX	a_m799_BIM3_DAP_BHLH
	a_m852_bZIP18_ampDAP_BZIP	a_m149_At1g76110_DAP_ARID	a_m414_AGL25_DAP_MADS		a_m1059_bHLH104_CisBP_BHLH	a_m849_bZIP16_DAP_BZIP	a_m1000_HRD_CisBP_AP2EREBP	a_m362_HSFA1E_ampDAP_HSF		a_m545_EPR1_ampDAP_MYB-RELATED	a_m74_DEAR2_ampDAP_AP2EREBP	a_m872_AT3G42860_DAP_ZF-GRF		a_m606_NAC103_DAP_NAC	a_m543_At5g58900_ampDAP_MYB	a_m686_At5g08330_DAP_TCP		a_m1222_NAC025_CisBP_NAC	a_m236_At1g14580_ampDAP_C2H2	a_m1140_GATA3_CisBP_C2C2-GATA	a_m667_SPL14_DAP_SBP			a_m313_At1g13300_DAP_G2-LIKE_MYB-HB-LIKE		a_m1119_CDF2_CisBP_C2C2-DOF	a_m1213_MYB33_CisBP_MYB	a_m462_MYB41_DAP_MYB		a_m230_AT3G46070_DAP_C2H2		a_m1115_ADOF2_CisBP_C2C2-DOF				a_m1111_AT4G29000_CisBP_CPP		a_m795_BIM1_DAP_BHLH
	a_m1077_AT2G21230_CisBP_BZIP	a_m1159_ATML1_CisBP_HOMEOBOX	a_m409_AGL13_DAP_MADS		a_m1050_ZCW32_CisBP_BHLH	a_m868_bZIP68_DAP_BZIP	a_m996_AT1G75490_CisBP_AP2EREBP	a_m369_HSFB4_DAP_HSF		a_m530_At3g09600_ampDAP_MYB-RELATED	a_m75_DEAR3_DAP_AP2EREBP	a_m740_WRKY25_DAP_WRKY		a_m635_SND3_ampDAP_NAC	a_m514_AT3G10580_DAP_MYB-RELATED	a_m687_At5g08330_ampDAP_TCP		a_m1224_NST1_CisBP_NAC	a_m250_IDD5_ampDAP_C2H2	a_m1141_GATA7_CisBP_C2C2-GATA	a_m670_SPL1_DAP_SBP			a_m320_At2g03500_DAP_G2-LIKE_MYB-HB-LIKE		a_m173_AT1G47655_ampDAP_C2C2-DOF	a_m437_MYB113_DAP_MYB	a_m434_MYB107_ampDAP_MYB		a_m240_At5g04390_DAP_C2H2		a_m1123_DOF5.6_CisBP_C2C2-DOF						a_m797_BIM2_DAP_BHLH
	a_m1079_AT2G40620_CisBP_BZIP	a_m1146_EDT1_CisBP_HOMEOBOX	a_m419_AGL6_DAP_MADS		a_m1064_SPT_CisBP_BHLH	a_m825_GBF3_DAP_BZIP	a_m144_ARF2_DAP_B3-ARF	a_m361_HSFA1E_DAP_HSF		a_m534_At4g01280_ampDAP_MYB-RELATED	a_m79_DREB19_DAP_AP2EREBP	a_m743_WRKY26_ampDAP_WRKY		a_m638_VND2_ampDAP_NAC	a_m525_At1g49010_ampDAP_MYB	a_m697_TCP20_ampDAP_TCP		a_m964_NAC055_2_PBM_NAC	a_m257_NUC_ampDAP_C2H2	a_m1134_GATA1_CisBP_C2C2-GATA	a_m1234_SPL11_CisBP_SBP			a_m314_At1g25550_DAP_G2-LIKE_MYB-HB-LIKE		a_m654_BBX31_DAP_ZF-B-BOX	a_m454_MYB33_DAP_MYB	a_m466_MYB49_DAP_MYB		a_m262_STZ_DAP_C2H2								a_m814_bHLH69_DAP_BHLH
		a_m1157_ANL2_CisBP_HOMEOBOX	a_m412_AGL16_DAP_MADS		a_m1074_ABF1_CisBP_BZIP	a_m850_bZIP16_ampDAP_BZIP	a_m1042_ARF8_CisBP_B3-ARF	a_m366_HSFA6B_ampDAP_HSF		a_m544_EPR1_DAP_MYB-RELATED	a_m45_At4g16750_ampDAP_AP2EREBP	a_m754_WRKY33_DAP_WRKY		a_m643_VND6_DAP_NAC	a_m532_At3g11280_ampDAP_MYB	a_m682_At1g72010_DAP_TCP			a_m242_At5g66730_DAP_C2H2	a_m1137_GATA4_CisBP_C2C2-GATA	a_m674_SPL5_DAP_SBP			a_m309_AT4G37180_DAP_G2-LIKE_MYB-HB-LIKE		a_m196_COG1_ampDAP_C2C2-DOF	a_m494_MYB81_DAP_MYB	a_m472_MYB55_ampDAP_MYB										a_m1075_ABF1_CisBP_BZIP
		a_m382_EDT1_DAP_HOMEOBOX	a_m422_SVP_ampDAP_MADS		a_m1070_ILR3_CisBP_BHLH	a_m831_HY5_ampDAP_BZIP	a_m142_MP_DAP_B3-ARF	a_m159_AT1G10720_DAP_BSD		a_m513_AT3G10113_DAP_MYB-RELATED	a_m77_DEAR5_DAP_AP2EREBP	a_m755_WRKY3_DAP_WRKY		a_m590_NAC070_DAP_NAC	a_m524_At1g49010_DAP_MYB	a_m683_At1g72010_ampDAP_TCP			a_m243_At5g66730_ampDAP_C2H2	a_m1138_GATA26_CisBP_C2C2-GATA	a_m809_bHLH28_DAP_BHLH			a_m310_AT4G37180_ampDAP_G2-LIKE_MYB-HB-LIKE		a_m189_At3g45610_ampDAP_C2C2-DOF	a_m707_AT3G10030_DAP_TRIHELIX	a_m503_MYB93_ampDAP_MYB										a_m820_ABF2_DAP_BZIP
		a_m338_ANL2_ampDAP_HOMEOBOX	a_m418_AGL63_DAP_MADS		a_m1063_BEE2_CisBP_BHLH	a_m861_bZIP48_ampDAP_BZIP	a_m906_RAP2.6_3ary_PBM_AP2EREBP	a_m359_HSF7_DAP_HSF		a_m550_RVE1_DAP_MYB-RELATED	a_m17_AT1G12630_ampDAP_AP2EREBP	a_m734_WRKY21_DAP_WRKY		a_m630_SMB_DAP_NAC	a_m519_AT5G56840_ampDAP_MYB-RELATED	a_m680_At1g69690_DAP_TCP			a_m246_IDD2_DAP_C2H2	a_m1132_GATA15_CisBP_C2C2-GATA	a_m930_SPL1_PBM_SBP			a_m306_AT2G38300_DAP_G2-LIKE_MYB-HB-LIKE		a_m204_dof24_DAP_C2C2-DOF	a_m708_AT3G10030_ampDAP_TRIHELIX	a_m425_Y19_DAP_MYB										a_m811_bHLH34_DAP_BHLH
		a_m348_HDG7_DAP_HOMEOBOX	a_m1176_AP3_CisBP_MADS		a_m1048_MYC2_CisBP_BHLH	a_m829_GBF6_DAP_BZIP	a_m1013_FTQ4_CisBP_AP2EREBP	a_m360_HSF7_ampDAP_HSF			a_m23_AT1G77200_DAP_AP2EREBP	a_m727_WRKY15_DAP_WRKY		a_m600_NAC087_ampDAP_NAC	a_m538_At5g47390_DAP_MYB-RELATED	a_m681_At1g69690_ampDAP_TCP			a_m249_IDD5_DAP_C2H2	a_m1136_GATA8_CisBP_C2C2-GATA	a_m1143_RGL2_CisBP_GRAS			a_m331_KAN2_ampDAP_G2-LIKE_MYB-HB-LIKE		a_m198_DAG2_ampDAP_C2C2-DOF	a_m440_MYB118_DAP_MYB	a_m469_MYB51_DAP_MYB										a_m810_bHLH31_DAP_BHLH
		a_m337_ANL2_DAP_HOMEOBOX	a_m1181_AGL15_CisBP_MADS		a_m1060_MYC4_CisBP_BHLH	a_m866_bZIP53_DAP_BZIP	a_m909_DDF1_PBM_AP2EREBP	a_m370_HSFC1_DAP_HSF			a_m802_bHLH10_DAP_BHLH	a_m748_WRKY29_DAP_WRKY		a_m567_NAC020_DAP_NAC	a_m542_At5g58900_DAP_MYB	a_m1249_TCP20_CisBP_TCP				a_m1142_GATA27_CisBP_C2C2-GATA	a_m1235_SPL4_CisBP_SBP			a_m319_At2g01060_ampDAP_G2-LIKE_MYB-HB-LIKE		a_m202_OBP4_DAP_C2C2-DOF	a_m507_MYB98_DAP_MYB	a_m484_MYB63_DAP_MYB										a_m815_bHLH74_DAP_BHLH
		a_m389_HDG1_DAP_HOMEOBOX	a_m421_SVP_DAP_MADS		a_m1053_PIL5_CisBP_BHLH	a_m858_bZIP44_DAP_BZIP	a_m1166_LBD4_CisBP_LOBAS2	a_m364_HSFA6A_ampDAP_HSF			a_m26_AT3G16280_ampDAP_AP2EREBP	a_m731_WRKY18_DAP_WRKY		a_m571_NAC038_ampDAP_NAC	a_m1211_AT5G04760_CisBP_MYB	a_m1247_TCP3_CisBP_TCP				a_m887_ARR11_2_PBM_ARRB	a_m1240_SPL7_CisBP_SBP			a_m323_At3g04030_ampDAP_G2-LIKE_MYB-HB-LIKE		a_m3_AT5G60130_DAP_B3-REM	a_m441_MYB118_ampDAP_MYB	a_m433_MYB107_DAP_MYB										a_m1046_POC1_CisBP_BHLH
		a_m390_HDG1_ampDAP_HOMEOBOX	a_m1183_PI_CisBP_MADS		a_m1051_BIM2_CisBP_BHLH	a_m867_bZIP53_ampDAP_BZIP	a_m1243_ASIL1_CisBP_TRIHELIX	a_m356_HSF3_DAP_HSF			a_m28_AT3G60490_DAP_AP2EREBP	a_m769_WRKY50_ampDAP_WRKY		a_m620_NAM_DAP_NAC	a_m1214_AT5G08520_CisBP_MYB	a_m692_TCP16_ampDAP_TCP				a_m890_ARR14_2_PBM_ARRB	a_m932_SPL7_PBM_SBP			a_m312_AT5G45580_ampDAP_G2-LIKE_MYB-HB-LIKE		a_m4_AT5G60130_ampDAP_B3-REM	a_m443_MYB119_ampDAP_MYB	a_m232_AT4G26030_DAP_C2H2										a_m1047_POC1_CisBP_BHLH
		a_m392_WUS1_DAP_HOMEOBOX	a_m415_AGL25_ampDAP_MADS		a_m1066_BIM3_CisBP_BHLH	a_m854_bZIP3_DAP_BZIP	a_m1010_ERF6_CisBP_AP2EREBP	a_m358_HSF6_DAP_HSF			a_m141_TINY_DAP_AP2EREBP	a_m768_WRKY50_DAP_WRKY		a_m623_NAP_ampDAP_NAC	a_m1193_AT1G74840_CisBP_MYB-RELATED	a_m1250_TCP16_CisBP_TCP				a_m1131_TIFY2A_CisBP_C2C2-GATA	a_m1238_SPL5_CisBP_SBP			a_m324_At3g12730_DAP_G2-LIKE_MYB-HB-LIKE		a_m174_AT1G69570_DAP_C2C2-DOF	a_m1207_MYB98_CisBP_MYB	a_m501_MYB92_ampDAP_MYB										a_m1089_HY5_CisBP_BZIP
		a_m393_WUS1_ampDAP_HOMEOBOX			a_m1055_PIF4_CisBP_BHLH	a_m827_GBF5_DAP_BZIP	a_m1244_AT4G00238_CisBP_GEBP				a_m34_At1g22810_ampDAP_AP2EREBP	a_m732_WRKY18_ampDAP_WRKY		a_m616_CUC3_DAP_NAC	a_m1189_AT1G19000_CisBP_MYB-RELATED	a_m1251_TCP2_CisBP_TCP				a_m1133_TIFY2B_CisBP_C2C2-GATA	a_m1239_SPL12_CisBP_SBP			a_m307_AT2G40260_DAP_G2-LIKE_MYB-HB-LIKE		a_m175_AT1G69570_ampDAP_C2C2-DOF	a_m442_MYB119_DAP_MYB	a_m456_MYB39_ampDAP_MYB										a_m1255_BZR1_CisBP_BZR
		a_m925_WOX13_PBM_HOMEOBOX			a_m816_bHLH74_ampDAP_BHLH	a_m828_GBF5_ampDAP_BZIP	a_m135_RAP26_ampDAP_AP2EREBP				a_m49_At4g31060_ampDAP_AP2EREBP	a_m757_WRKY40_ampDAP_WRKY		a_m584_NAC057_DAP_NAC	a_m1219_AT5G47390_CisBP_MYB-RELATED	a_m948_TCP15_PBM_TCP				a_m885_RVE1_2_PBM_MYB-RELATED	a_m672_SPL3_DAP_SBP			a_m391_PDF2_DAP_HOMEOBOX		a_m206_dof42_DAP_C2C2-DOF	a_m448_MYB1_DAP_MYB	a_m487_MYB67_DAP_MYB
		a_m1155_HAT3_CisBP_HOMEOBOX			a_m1084_ABF3_CisBP_BZIP	a_m836_TGA2_DAP_BZIP	a_m907_ERF1_PBM_AP2EREBP				a_m14_AT1G01250_DAP_AP2EREBP	a_m762_WRKY45_DAP_WRKY		a_m570_NAC038_DAP_NAC	a_m537_At5g08520_ampDAP_MYB	a_m949_TCP23_PBM_TCP				a_m888_ARR11_3ary_PBM_ARRB	a_m931_SPL1_2_PBM_SBP			a_m330_KAN2_DAP_G2-LIKE_MYB-HB-LIKE		a_m205_dof24_ampDAP_C2C2-DOF	a_m464_MYB44_DAP_MYB	a_m446_MYB13_ampDAP_MYB
		a_m1160_WOX13_CisBP_HOMEOBOX			a_m1044_POC1_CisBP_BHLH	a_m863_bZIP50_ampDAP_BZIP	a_m1005_AT3G23230_CisBP_AP2EREBP				a_m51_At4g32800_ampDAP_AP2EREBP	a_m771_WRKY59_DAP_WRKY		a_m587_NAC058_ampDAP_NAC	a_m521_AT5G61620_ampDAP_MYB-RELATED	a_m950_TCP16_PBM_TCP				a_m891_ARR14_3ary_PBM_ARRB	a_m1231_SPL8_CisBP_SBP			a_m305_AT2G20400_ampDAP_G2-LIKE_MYB-HB-LIKE		a_m177_AT2G28810_ampDAP_C2C2-DOF	a_m429_MYB101_DAP_MYB	a_m478_MYB58_ampDAP_MYB
		a_m1164_HB5_CisBP_HOMEOBOX			a_m1043_AT1G01260_CisBP_BHLH	a_m839_TGA3_ampDAP_BZIP	a_m1003_ERF4_CisBP_AP2EREBP				a_m29_AT3G60490_ampDAP_AP2EREBP	a_m741_WRKY25_ampDAP_WRKY		a_m575_NAC046_DAP_NAC	a_m526_At1g74840_DAP_MYB-RELATED	a_m1248_MEE35_CisBP_TCP				a_m942_GATA12_PBM_C2C2-GATA	a_m1237_SPL3_CisBP_SBP			a_m329_At5g29000_DAP_G2-LIKE_MYB-HB-LIKE		a_m267_AT3G12130_ampDAP_C3H	a_m430_MYB101_ampDAP_MYB	a_m502_MYB93_DAP_MYB
		a_m928_HB12_PBM_HOMEOBOX			a_m1056_bHLH34_CisBP_BHLH	a_m833_TGA10_ampDAP_BZIP	a_m1012_CRF2_CisBP_AP2EREBP				a_m50_At4g32800_DAP_AP2EREBP	a_m775_WRKY6_ampDAP_WRKY		a_m597_NAC083_DAP_NAC		a_m1253_TCP5_CisBP_TCP				a_m1129_GATA10_CisBP_C2C2-GATA	a_m1233_SPL14_CisBP_SBP			a_m318_At2g01060_DAP_G2-LIKE_MYB-HB-LIKE		a_m184_Adof1_DAP_C2C2-DOF	a_m485_MYB65_DAP_MYB	a_m1199_MYB15_CisBP_MYB
		a_m1151_HAT5_CisBP_HOMEOBOX			a_m1058_UNE10_CisBP_BHLH	a_m838_TGA3_DAP_BZIP	a_m1016_CRF4_CisBP_AP2EREBP				a_m63_CBF4_ampDAP_AP2EREBP	a_m756_WRKY40_DAP_WRKY		a_m599_NAC087_DAP_NAC						a_m1130_GATA11_CisBP_C2C2-GATA	a_m669_SPL15_ampDAP_SBP			a_m322_At3g04030_DAP_G2-LIKE_MYB-HB-LIKE		a_m183_AT5G66940_ampDAP_C2C2-DOF	a_m495_MYB81_ampDAP_MYB	a_m1202_MYB84_CisBP_MYB
		a_m929_HB51_PBM_HOMEOBOX			a_m981_PIF5_PBM_BHLH	a_m842_TGA5_DAP_BZIP	a_m901_RAP2.3_PBM_AP2EREBP				a_m59_CBF2_ampDAP_AP2EREBP	a_m782_WRKY8_DAP_WRKY		a_m595_NAC079_DAP_NAC						a_m1220_ARR18_CisBP_ARRB				a_m325_At3g12730_ampDAP_G2-LIKE_MYB-HB-LIKE		a_m185_Adof1_ampDAP_C2C2-DOF	a_m474_MYB56_ampDAP_MYB	a_m450_MYB27_DAP_MYB
		a_m943_YAB1_PBM_C2C2-YABBY			a_m1069_AT5G48560_CisBP_BHLH	a_m832_TGA10_DAP_BZIP	a_m914_ORA47_2_PBM_AP2EREBP				a_m62_CBF4_DAP_AP2EREBP	a_m738_WRKY24_DAP_WRKY		a_m602_NAC092_ampDAP_NAC						a_m886_ARR11_PBM_ARRB				a_m311_AT5G45580_DAP_G2-LIKE_MYB-HB-LIKE		a_m179_AT3G52440_ampDAP_C2C2-DOF	a_m432_MYB105_ampDAP_MYB	a_m451_MYB27_ampDAP_MYB
		a_m170_CRC_DAP_C2C2-YABBY			a_m982_PIF4_PBM_BHLH	a_m843_TGA6_DAP_BZIP	a_m916_DEAR4_2_PBM_AP2EREBP				a_m1014_CBF3_CisBP_AP2EREBP	a_m761_WRKY43_ampDAP_WRKY		a_m588_NAC062_DAP_NAC						a_m883_CCA1_2_PBM_MYB-RELATED				a_m328_At3g24120_ampDAP_G2-LIKE_MYB-HB-LIKE		a_m193_CDF3_DAP_C2C2-DOF	a_m473_MYB56_DAP_MYB	a_m475_MYB57_DAP_MYB
		a_m944_YAB5_PBM_C2C2-YABBY			a_m1061_MYC4_CisBP_BHLH	a_m844_TGA6_ampDAP_BZIP	a_m898_RRTF1_PBM_AP2EREBP				a_m61_CBF3_ampDAP_AP2EREBP	a_m783_WRKY8_ampDAP_WRKY		a_m629_NTM2_DAP_NAC						a_m1209_ARR10_CisBP_ARRB						a_m181_AT5G02460_ampDAP_C2C2-DOF		a_m439_MYB116_ampDAP_MYB
		a_m1161_HB16_CisBP_HOMEOBOX			a_m983_MYC4_PBM_BHLH	a_m834_TGA1_DAP_BZIP	a_m904_RAP2.6_PBM_AP2EREBP				a_m78_DEAR5_ampDAP_AP2EREBP	a_m730_WRKY17_ampDAP_WRKY		a_m557_NAC004_DAP_NAC						a_m889_ARR14_PBM_ARRB						a_m186_At1g64620_DAP_C2C2-DOF		a_m483_MYB62_ampDAP_MYB
		a_m927_HB15_PBM_HOMEOBOX			a_m1049_MYC2_CisBP_BHLH	a_m841_TGA4_ampDAP_BZIP	a_m1002_RAP2.2_CisBP_AP2EREBP				a_m24_AT1G77200_ampDAP_AP2EREBP	a_m760_WRKY43_DAP_WRKY		a_m627_NTM1_DAP_NAC						a_m327_At3g24120_DAP_G2-LIKE_MYB-HB-LIKE						a_m203_OBP4_ampDAP_C2C2-DOF		a_m497_MYB83_ampDAP_MYB
		a_m1163_HB5_CisBP_HOMEOBOX			a_m980_MYC2_PBM_BHLH	a_m835_TGA1_ampDAP_BZIP	a_m991_RAP2.6_CisBP_AP2EREBP				a_m56_CBF1_DAP_AP2EREBP	a_m729_WRKY17_DAP_WRKY		a_m596_NAC079_ampDAP_NAC						a_m893_GLK1_2_PBM_G2-LIKE_MYB-HB-LIKE						a_m200_OBP3_DAP_C2C2-DOF		a_m428_MS188_ampDAP_MYB
		a_m345_HB53_ampDAP_HOMEOBOX			a_m1068_MYC3_CisBP_BHLH	a_m862_bZIP50_DAP_BZIP	a_m1020_AT5G07580_CisBP_AP2EREBP				a_m43_At2g44940_ampDAP_AP2EREBP	a_m724_WRKY11_DAP_WRKY		a_m624_NST1_DAP_NAC						a_m1186_HRS1_CisBP_G2-LIKE_MYB-HB-LIKE						a_m188_At3g45610_DAP_C2C2-DOF		a_m468_MYB4_DAP_MYB
		a_m340_HB21_DAP_HOMEOBOX			a_m984_MYC3_PBM_BHLH	a_m958_bZIP60_2_PBM_BZIP	a_m1011_ERF1_CisBP_AP2EREBP				a_m803_bHLH10_ampDAP_BHLH	a_m780_WRKY7_DAP_WRKY		a_m636_VND1_DAP_NAC						a_m317_At1g68670_ampDAP_G2-LIKE_MYB-HB-LIKE						a_m194_CDF3_ampDAP_C2C2-DOF		a_m435_MYB10_DAP_MYB
		a_m343_HB40_ampDAP_HOMEOBOX			a_m1057_PIF5_CisBP_BHLH	a_m955_TGA2_PBM_BZIP	a_m1026_CRF3_CisBP_AP2EREBP				a_m65_CEJ1_ampDAP_AP2EREBP	a_m770_WRKY55_DAP_WRKY		a_m594_NAC075_DAP_NAC						a_m1197_AT3G13040_CisBP_G2-LIKE_MYB-HB-LIKE						a_m628_NTM1_ampDAP_NAC		a_m480_MYB61_DAP_MYB
		a_m350_LMI1_ampDAP_HOMEOBOX			a_m976_PIF3_PBM_BHLH	a_m957_bZIP60_PBM_BZIP	a_m988_AT1G22985_CisBP_AP2EREBP				a_m76_DEAR3_ampDAP_AP2EREBP	a_m728_WRKY15_ampDAP_WRKY		a_m632_SND2_DAP_NAC						a_m1205_ARR2_CisBP_ARRB						a_m192_At5g62940_DAP_C2C2-DOF		a_m445_MYB13_DAP_MYB
		a_m381_HB7_DAP_HOMEOBOX			a_m1052_AT2G18300_CisBP_BHLH	a_m1144_KNAT6_CisBP_HOMEOBOX	a_m999_AT2G33710_CisBP_AP2EREBP				a_m25_AT3G16280_DAP_AP2EREBP	a_m773_WRKY65_ampDAP_WRKY		a_m633_SND2_ampDAP_NAC						a_m1212_AT5G05090_CisBP_G2-LIKE_MYB-HB-LIKE						a_m195_COG1_DAP_C2C2-DOF		a_m447_MYB17_ampDAP_MYB
		a_m372_HAT2_DAP_HOMEOBOX			a_m1067_MYC3_CisBP_BHLH	a_m1162_KNAT3_CisBP_HOMEOBOX	a_m1023_ERF2_CisBP_AP2EREBP				a_m42_At2g44940_DAP_AP2EREBP	a_m733_WRKY20_DAP_WRKY		a_m634_SND3_DAP_NAC						a_m1206_APRR2_CisBP_G2-LIKE_MYB-HB-LIKE						a_m659_REM19_DAP_B3-REM		a_m500_MYB92_DAP_MYB
		a_m385_HAT22_DAP_HOMEOBOX			a_m1072_ABF2_CisBP_BZIP	a_m956_TGA2_2_PBM_BZIP	a_m1024_ERF5_CisBP_AP2EREBP				a_m31_At1g19210_DAP_AP2EREBP	a_m753_WRKY31_ampDAP_WRKY		a_m580_NAC050_ampDAP_NAC						a_m1196_AT3G04030_CisBP_G2-LIKE_MYB-HB-LIKE						a_m1175_SOC1_CisBP_MADS		a_m1190_MYB3_CisBP_MYB
		a_m1147_HB6_CisBP_HOMEOBOX			a_m165_At4g36780_ampDAP_BZR	a_m1080_BZIP17_CisBP_BZIP	a_m987_WIN1_CisBP_AP2EREBP				a_m35_At1g36060_DAP_AP2EREBP	a_m746_WRKY28_DAP_WRKY		a_m592_NAC071_DAP_NAC						a_m1216_MYR1_CisBP_G2-LIKE_MYB-HB-LIKE						a_m660_REM19_ampDAP_B3-REM		a_m509_MYB99_ampDAP_MYB
		a_m347_HB5_ampDAP_HOMEOBOX			a_m161_At1g78700_ampDAP_BZR	a_m845_TGA9_DAP_BZIP	a_m1021_Rap2.6L_CisBP_AP2EREBP				a_m36_At1g36060_ampDAP_AP2EREBP	a_m749_WRKY29_ampDAP_WRKY		a_m593_NAC071_ampDAP_NAC						a_m1195_ARR14_CisBP_ARRB						a_m9_VRN1_ampDAP_B3-REM		a_m477_MYB58_DAP_MYB
		a_m1150_HB7_CisBP_HOMEOBOX			a_m157_BAM8_DAP_BZR	a_m1092_TGA1_CisBP_BZIP	a_m990_ERF11_CisBP_AP2EREBP				a_m132_RAP21_DAP_AP2EREBP	a_m735_WRKY21_ampDAP_WRKY		a_m640_VND3_ampDAP_NAC						a_m1198_ARR1_CisBP_ARRB						a_m201_OBP3_ampDAP_C2C2-DOF		a_m481_MYB61_ampDAP_MYB
		a_m1149_HB4_CisBP_HOMEOBOX			a_m158_BAM8_ampDAP_BZR	a_m837_TGA2_ampDAP_BZIP	a_m1006_ERF1_CisBP_AP2EREBP				a_m22_AT1G71450_ampDAP_AP2EREBP	a_m779_WRKY75_ampDAP_WRKY		a_m639_VND3_DAP_NAC						a_m1200_AT3G24120_CisBP_G2-LIKE_MYB-HB-LIKE						a_m199_OBP1_DAP_C2C2-DOF		a_m463_MYB43_DAP_MYB
		a_m1158_HAT1_CisBP_HOMEOBOX				a_m840_TGA4_DAP_BZIP	a_m1022_AT5G43410_CisBP_AP2EREBP				a_m80_DREB19_ampDAP_AP2EREBP	a_m736_WRKY22_DAP_WRKY		a_m631_SMB_ampDAP_NAC						a_m1191_AT1G25550_CisBP_G2-LIKE_MYB-HB-LIKE						a_m176_AT2G28810_DAP_C2C2-DOF		a_m508_MYB99_DAP_MYB
		a_m379_HB6_DAP_HOMEOBOX				a_m846_TGA9_ampDAP_BZIP	a_m1004_ERF7_CisBP_AP2EREBP				a_m83_DREB2_ampDAP_AP2EREBP	a_m745_WRKY27_ampDAP_WRKY		a_m642_VND4_ampDAP_NAC						a_m1192_AT1G68670_CisBP_G2-LIKE_MYB-HB-LIKE						a_m180_AT5G02460_DAP_C2C2-DOF		a_m461_MYB40_DAP_MYB
		a_m378_HB20_ampDAP_HOMEOBOX				a_m1088_TGA4_CisBP_BZIP	a_m993_ERF8_CisBP_AP2EREBP				a_m71_DDF1_ampDAP_AP2EREBP	a_m737_WRKY22_ampDAP_WRKY		a_m604_NAC096_DAP_NAC						a_m1208_PHR1_CisBP_G2-LIKE_MYB-HB-LIKE						a_m182_AT5G66940_DAP_C2C2-DOF		a_m427_MS188_DAP_MYB
		a_m380_HB6_ampDAP_HOMEOBOX				a_m1086_TGA2_CisBP_BZIP	a_m998_ERF15_CisBP_AP2EREBP				a_m138_Rap210_DAP_AP2EREBP	a_m744_WRKY27_DAP_WRKY		a_m612_CUC1_DAP_NAC						a_m1194_AT2G01060_CisBP_G2-LIKE_MYB-HB-LIKE						a_m190_At4g38000_DAP_C2C2-DOF		a_m444_MYB121_DAP_MYB
		a_m346_HB5_DAP_HOMEOBOX				a_m1091_TGA1_CisBP_BZIP	a_m1025_AT5G51190_CisBP_AP2EREBP				a_m139_Rap210_ampDAP_AP2EREBP	a_m742_WRKY26_DAP_WRKY		a_m573_NAC045_DAP_NAC						a_m1217_PHL1_CisBP_G2-LIKE_MYB-HB-LIKE						a_m8_VRN1_DAP_B3-REM		a_m436_MYB10_ampDAP_MYB
		a_m373_HB13_DAP_HOMEOBOX				a_m1076_AT1G77920_CisBP_BZIP	a_m908_ERF1_2_PBM_AP2EREBP				a_m60_CBF3_DAP_AP2EREBP	a_m751_WRKY30_ampDAP_WRKY		a_m574_NAC045_ampDAP_NAC														a_m455_MYB39_DAP_MYB
		a_m344_HB53_DAP_HOMEOBOX				a_m1082_TGA6_CisBP_BZIP	a_m905_RAP2.6_2_PBM_AP2EREBP				a_m57_CBF1_ampDAP_AP2EREBP	a_m778_WRKY75_DAP_WRKY		a_m563_NAC016_DAP_NAC														a_m467_MYB49_ampDAP_MYB
		a_m387_HAT5_DAP_HOMEOBOX					a_m917_DEAR3_PBM_AP2EREBP				a_m58_CBF2_DAP_AP2EREBP	a_m739_WRKY24_ampDAP_WRKY		a_m564_NAC016_ampDAP_NAC														a_m490_MYB74_DAP_MYB
		a_m374_HB13_ampDAP_HOMEOBOX					a_m986_ORA59_CisBP_AP2EREBP				a_m70_DDF1_DAP_AP2EREBP	a_m776_WRKY70_DAP_WRKY		a_m625_NST1_ampDAP_NAC														a_m491_MYB74_ampDAP_MYB
		a_m377_HB20_DAP_HOMEOBOX					a_m99_ERF1_ampDAP_AP2EREBP				a_m72_DDF2_DAP_AP2EREBP	a_m725_WRKY14_DAP_WRKY		a_m641_VND4_DAP_NAC
		a_m375_HB18_DAP_HOMEOBOX					a_m1007_ERF1_CisBP_AP2EREBP				a_m27_AT3G57600_DAP_AP2EREBP	a_m726_WRKY14_ampDAP_WRKY		a_m637_VND2_DAP_NAC
		a_m376_HB18_ampDAP_HOMEOBOX					a_m985_ERF1_PBM_AP2EREBP				a_m46_At4g28140_DAP_AP2EREBP	a_m1277_WRKY30_CisBP_WRKY		a_m644_VND6_ampDAP_NAC
		a_m384_HAT1_ampDAP_HOMEOBOX					a_m1001_ERF13_CisBP_AP2EREBP				a_m81_DREB26_DAP_AP2EREBP	a_m1269_WRKY23_CisBP_WRKY		a_m598_NAC083_ampDAP_NAC
		a_m386_HAT2_ampDAP_HOMEOBOX					a_m992_ERF3_CisBP_AP2EREBP				a_m16_AT1G12630_DAP_AP2EREBP	a_m935_WRKY45_PBM_WRKY		a_m601_NAC092_DAP_NAC
		a_m1153_HAT5_CisBP_HOMEOBOX					a_m903_RAP2.3_3ary_PBM_AP2EREBP				a_m54_At5g65130_ampDAP_AP2EREBP	a_m934_WRKY12_PBM_WRKY		a_m561_NAC013_DAP_NAC
		a_m388_HAT5_ampDAP_HOMEOBOX					a_m902_RAP2.3_2_PBM_AP2EREBP				a_m87_ERF105_ampDAP_AP2EREBP	a_m936_WRKY38_PBM_WRKY		a_m608_AT1G19040_DAP_NAC
		a_m1152_HAT5_CisBP_HOMEOBOX					a_m899_RRTF1_2_PBM_AP2EREBP				a_m30_AT4G18450_DAP_AP2EREBP	a_m933_WRKY18_PBM_WRKY		a_m568_NAC028_DAP_NAC
		a_m349_LMI1_DAP_HOMEOBOX					a_m900_RRTF1_3ary_PBM_AP2EREBP				a_m97_ERF15_ampDAP_AP2EREBP	a_m1260_WRKY40_CisBP_WRKY		a_m579_NAC050_DAP_NAC
		a_m341_HB21_ampDAP_HOMEOBOX									a_m100_ERF2_DAP_AP2EREBP	a_m1275_WRKY62_CisBP_WRKY		a_m576_NAC046_ampDAP_NAC
		a_m342_HB40_DAP_HOMEOBOX									a_m113_ERF7_DAP_AP2EREBP	a_m1276_WRKY75_CisBP_WRKY		a_m591_NAC070_ampDAP_NAC
		a_m658_AT2G31460_DAP_B3-DUF313									a_m88_ERF10_DAP_AP2EREBP	a_m1258_WRKY63_CisBP_WRKY		a_m586_NAC058_DAP_NAC
		a_m1093_HB9_CisBP_HOMEOBOX									a_m120_ESE1_ampDAP_AP2EREBP	a_m1265_WRKY25_CisBP_WRKY		a_m615_CUC2_ampDAP_NAC
		a_m1094_HB9_CisBP_HOMEOBOX									a_m84_ERF104_DAP_AP2EREBP	a_m1281_WRKY2_CisBP_WRKY		a_m617_CUC3_ampDAP_NAC
		a_m383_HAT1_DAP_HOMEOBOX									a_m353_3XHMGBOX1_DAP_HMG	a_m1223_NAP_CisBP_NAC		a_m566_NAC017_ampDAP_NAC
		a_m339_HB15_DAP_HOMEOBOX									a_m21_AT1G71450_DAP_AP2EREBP	a_m1278_WRKY8_CisBP_WRKY		a_m562_NAC013_ampDAP_NAC
		a_m351_PHV_DAP_HOMEOBOX									a_m112_ERF73_ampDAP_AP2EREBP	a_m1280_WRKY27_CisBP_WRKY		a_m618_NAC2_DAP_NAC
											a_m114_ERF7_ampDAP_AP2EREBP	a_m1267_WRKY33_CisBP_WRKY		a_m581_NAC053_DAP_NAC
											a_m101_ERF2_ampDAP_AP2EREBP	a_m1279_WRKY48_CisBP_WRKY		a_m582_NAC053_ampDAP_NAC
											a_m104_ERF3_ampDAP_AP2EREBP	a_m1270_WRKY22_CisBP_WRKY		a_m619_NAC2_ampDAP_NAC
											a_m871_AT5G23930_DAP_MTERF	a_m1272_WRKY29_CisBP_WRKY		a_m589_NAC062_ampDAP_NAC
											a_m128_PUCHI_ampDAP_AP2EREBP	a_m1266_WRKY21_CisBP_WRKY		a_m605_NAC096_ampDAP_NAC
											a_m98_ERF1_DAP_AP2EREBP	a_m1259_WRKY57_CisBP_WRKY		a_m569_NAC034_DAP_NAC
											a_m408_LOB_DAP_LOBAS2	a_m1263_WRKY17_CisBP_WRKY		a_m613_CUC1_ampDAP_NAC
											a_m105_ERF48_DAP_AP2EREBP	a_m1274_WRKY18_CisBP_WRKY		a_m585_NAC057_ampDAP_NAC
											a_m140_SHN3_DAP_AP2EREBP	a_m1282_WRKY51_CisBP_WRKY		a_m565_NAC017_DAP_NAC
											a_m395_AS2_DAP_LOBAS2	a_m1271_WRKY47_CisBP_WRKY		a_m614_CUC2_DAP_NAC
											a_m109_ERF5_ampDAP_AP2EREBP	a_m750_WRKY30_DAP_WRKY
											a_m131_RAP212_DAP_AP2EREBP	a_m1264_WRKY60_CisBP_WRKY
											a_m117_ERF9_DAP_AP2EREBP	a_m1268_WRKY43_CisBP_WRKY
											a_m68_CRF4_DAP_AP2EREBP	a_m1273_WRKY11_CisBP_WRKY
											a_m10_ABR1_DAP_AP2EREBP	a_m1257_WRKY14_CisBP_WRKY
											a_m89_ERF10_ampDAP_AP2EREBP	a_m1262_WRKY15_CisBP_WRKY
											a_m41_At2g33710_ampDAP_AP2EREBP
											a_m121_ESE3_DAP_AP2EREBP
											a_m123_LEP_DAP_AP2EREBP
											a_m90_ERF115_DAP_AP2EREBP
											a_m354_3XHMGBOX1_ampDAP_HMG
											a_m33_At1g22810_DAP_AP2EREBP
											a_m52_At5g18450_DAP_AP2EREBP
											a_m129_RAP211_DAP_AP2EREBP
											a_m96_ERF15_DAP_AP2EREBP
											a_m122_ESE3_ampDAP_AP2EREBP
											a_m19_AT1G28160_ampDAP_AP2EREBP
											a_m115_ERF8_DAP_AP2EREBP
											a_m95_ERF13_ampDAP_AP2EREBP
											a_m106_ERF4_DAP_AP2EREBP
											a_m119_ESE1_DAP_AP2EREBP
											a_m85_ERF104_ampDAP_AP2EREBP
											a_m108_ERF5_DAP_AP2EREBP
											a_m69_CRF4_ampDAP_AP2EREBP
											a_m66_CRF10_DAP_AP2EREBP
											a_m127_PUCHI_DAP_AP2EREBP
											a_m18_AT1G28160_DAP_AP2EREBP
											a_m103_ERF3_DAP_AP2EREBP
											a_m92_ERF11_DAP_AP2EREBP
											a_m134_RAP26_DAP_AP2EREBP
											a_m40_At2g33710_DAP_AP2EREBP
											a_m37_At1g75490_DAP_AP2EREBP
											a_m53_At5g65130_DAP_AP2EREBP
											a_m136_RRTF1_DAP_AP2EREBP
											a_m91_ERF115_ampDAP_AP2EREBP
											a_m86_ERF105_DAP_AP2EREBP
											a_m94_ERF13_DAP_AP2EREBP
											a_m107_ERF4_ampDAP_AP2EREBP
											a_m93_ERF11_ampDAP_AP2EREBP
											a_m110_ERF6_DAP_AP2EREBP
											a_m111_ERF73_DAP_AP2EREBP
											a_m116_ERF8_ampDAP_AP2EREBP
											a_m118_ERF9_ampDAP_AP2EREBP
											a_m11_ABR1_ampDAP_AP2EREBP
											a_m137_RRTF1_ampDAP_AP2EREBP
[truncated: 30 more columns]
