# Supplementary material for: Network Walking charts transcriptional dynamics of nitrogen signaling by integrating validated and predicted genome-wide interactions
Source: Nat Commun. 2019 Apr 5;10:1569. doi: 10.1038/s41467-019-09522-1 (PMC6451032; doi:10.1038/s41467-019-09522-1)
Supplement: Supplementary file 13 — Supplementary Data 10 [file 41467_2019_9522_MOESM13_ESM.xlsx]

## Sheet: Supplementary Data 10
Time-inferred DFG network of N-response in whole roots pruned for precision using TF-targets validated in root cells using TARGET
TF	Target	Edge Score
AT4G25210	AT4G13940	54.252
AT4G36540	AT4G13940	44.818
AT1G22070	AT4G13940	43.241
AT1G74650	AT4G13940	41.889
AT3G12977	AT4G13940	40.273
AT4G25560	AT4G13940	36.952
AT5G61590	AT4G13940	36.93
AT5G60890	AT5G17920	35.823
AT2G27050	AT4G13940	35.7
AT2G22850	AT4G13940	34.976
AT2G38300	AT5G17920	34.68
AT4G16141	AT4G13940	33.328
AT3G18990	AT4G13940	33.258
AT5G46590	AT4G13940	32.913
AT3G56970	AT4G13940	32.63
AT4G13480	AT4G13940	32.522
AT1G34180	AT1G77760	32.479
AT1G49560	AT1G77760	31.808
AT3G02830	AT5G17920	31.166
AT1G66600	AT5G17920	31.026
AT1G18570	AT4G13940	30.429
AT1G76580	AT5G17920	29.707
AT2G18060	AT1G77760	29.57
AT1G49560	AT3G01420	29.357
AT5G07680	AT4G13940	29.336
AT4G36540	AT5G53460	29.137
AT4G13480	AT5G17920	28.647
AT4G36060	AT5G17920	28.555
AT1G18570	AT5G17920	28.15
AT4G36060	AT4G13940	28.101
AT5G61420	AT3G28510	27.835
AT1G74650	AT5G17920	26.983
AT5G66730	AT5G17920	26.384
AT1G74650	AT3G28510	26.217
AT4G36540	AT2G15620	25.86
AT2G47260	AT3G28510	25.466
AT1G34180	AT4G13940	25.271
AT5G61420	AT2G15620	24.969
AT2G40260	AT2G15620	24.248
AT1G68670	AT4G13940	24.06
AT5G49300	AT5G17920	23.095
AT5G06800	AT4G13940	23.072
AT1G31320	AT1G77760	22.824
AT1G76580	AT4G13940	22.732
AT1G67310	AT3G01420	22.601
AT1G66600	AT4G13940	22.576
AT5G49300	AT2G15620	22.547
AT2G22850	AT5G17920	22.185
AT5G62430	AT1G77760	22.112
AT1G80730	AT5G17920	22.016
AT3G01220	AT5G17920	21.821
AT4G00238	AT4G13940	21.642
AT1G80730	AT4G13940	21.53
AT5G49300	AT4G13940	21.381
AT2G27050	AT3G28510	21.357
AT5G40880	AT4G05320	21.081
AT5G56840	AT5G17920	21.048
AT3G11260	AT4G13940	20.917
AT4G02640	AT5G17920	20.86
AT1G67310	AT4G13940	20.753
AT1G31320	AT4G13940	20.738
AT2G28810	AT4G13940	20.497
AT1G19350	AT3G28510	20.352
AT2G27050	AT3G01420	20.192
AT1G61660	AT5G17920	20.11
AT3G61830	AT4G13940	20.094
AT5G59450	AT5G17920	20.008
AT2G22850	AT3G28510	19.823
AT4G28610	AT1G77760	19.777
AT1G49560	AT5G17920	19.751
AT3G12977	AT5G17920	19.695
AT4G35040	AT5G17920	19.617
AT3G53200	AT5G17920	19.446
AT3G16350	AT4G13940	19.032
AT5G46590	AT3G28510	19.02
AT5G29000	AT4G13940	19
AT3G24310	AT4G13940	18.982
AT5G65790	AT5G17920	18.748
AT1G31320	AT2G15620	18.602
AT3G02830	AT4G13940	18.573
AT1G68880	AT4G13940	18.552
AT1G67710	AT5G17920	18.438
AT4G36540	AT5G17920	18.341
AT4G36540	AT4G30190	18.313
AT2G27050	AT5G17920	18.277
AT2G38300	AT3G01420	18.112
AT3G49760	AT5G17920	18.106
AT3G51910	AT4G05320	17.951
AT3G01220	AT3G01420	17.937
AT3G16870	AT4G05320	17.923
AT1G32510	AT4G13940	17.78
AT1G74650	AT5G53460	17.7
AT5G18270	AT1G77760	17.642
AT3G02830	AT1G77760	17.508
AT1G67310	AT1G77760	17.459
AT1G75080	AT4G13940	17.337
AT2G22200	AT4G13940	17.223
AT2G17150	AT4G13940	17.176
AT5G61420	AT4G13940	17.146
AT2G40260	AT4G13940	17.047
AT3G24310	AT4G30190	17.046
AT4G24060	AT5G17920	16.984
AT3G53200	AT2G15620	16.872
AT1G49560	AT4G13940	16.796
AT4G39780	AT5G17920	16.749
AT3G53200	AT3G28510	16.494
AT5G10970	AT5G17920	16.469
AT1G31320	AT3G01420	16.436
AT3G17609	AT4G13940	16.338
AT4G35040	AT4G13940	16.33
AT4G36540	AT1G59870	16.308
AT2G27050	AT1G77760	16.094
AT5G61420	AT3G01420	16.049
AT4G16141	AT3G28510	15.979
AT4G36540	AT3G60750	15.964
AT5G49300	AT3G28510	15.958
AT1G61660	AT3G28510	15.947
AT4G37540	AT5G17920	15.929
AT3G47640	AT4G13940	15.924
AT2G18060	AT4G05320	15.625
AT5G28650	AT4G13940	15.511
AT2G30250	AT1G77760	15.51
AT3G18990	AT5G17920	15.464
AT1G66600	AT5G53460	15.42
AT5G40880	AT4G13940	15.067
AT3G56970	AT5G17920	15.046
AT5G49300	AT1G77760	15.04
AT5G66730	AT3G28510	14.916
AT3G61830	AT1G26250	14.909
AT4G16141	AT1G26250	14.887
AT3G12977	AT4G05320	14.819
AT4G24060	AT3G28510	14.811
AT1G74650	AT4G05320	14.617
AT1G07640	AT4G13940	14.576
AT2G25000	AT3G01420	14.522
AT4G36540	AT3G28510	14.485
AT1G49560	AT4G05320	14.427
AT1G31320	AT3G28510	14.373
AT4G37180	AT3G28510	14.341
AT5G56270	AT5G17920	14.136
AT2G17150	AT5G17920	13.945
AT3G12977	AT2G30490	13.944
AT4G25210	AT5G17920	13.883
AT5G56270	AT4G13940	13.856
AT4G36540	AT3G01420	13.818
AT2G28550	AT3G28510	13.817
AT5G46590	AT1G07890	13.766
AT3G24310	AT2G15620	13.72
AT5G61420	AT5G53460	13.681
AT2G18060	AT3G01420	13.606
AT4G36060	AT3G01420	13.592
AT2G23760	AT2G15620	13.576
AT4G12750	AT4G13940	13.39
AT1G74650	AT1G22410	13.285
AT4G36540	AT4G05320	13.235
AT4G25560	AT5G17920	13.233
AT4G36540	AT3G04120	13.219
AT3G51910	AT2G15620	13.167
AT1G74650	AT3G01420	13.06
AT2G47260	AT1G77760	13.05
AT3G56970	AT3G28510	12.969
AT1G51140	AT3G01420	12.951
AT3G12977	AT2G37040	12.91
AT4G35040	AT5G53460	12.896
AT2G30250	AT4G13940	12.816
AT3G01220	AT1G66200	12.801
AT5G61590	AT3G28510	12.707
AT3G24310	AT5G53460	12.699
AT3G44290	AT4G05320	12.676
AT2G40260	AT3G01420	12.626
AT5G56840	AT1G77760	12.61
AT5G59450	AT3G28510	12.519
AT4G39780	AT5G53460	12.502
AT1G74080	AT4G13940	12.498
AT3G02830	AT2G37040	12.449
AT5G18270	AT5G17920	12.444
AT5G37260	AT3G01420	12.395
AT2G40260	AT1G26250	12.371
AT4G13480	AT1G77760	12.271
AT2G18060	AT5G17920	12.238
AT1G76580	AT1G26250	12.202
AT5G07680	AT3G28510	12.193
AT5G61420	AT1G77760	12.139
AT2G22850	AT1G77760	12.123
AT5G28650	AT4G05320	12.073
AT5G61420	AT3G60750	12.034
AT2G16400	AT4G13940	12.01
AT1G66600	AT2G15620	11.982
AT1G34180	AT1G26250	11.981
AT5G56270	AT1G26250	11.957
AT5G28770	AT5G17920	11.929
AT5G06110	AT4G13940	11.921
AT5G10030	AT4G13940	11.906
AT1G74650	AT2G37040	11.894
AT4G25560	AT5G53460	11.875
AT4G25210	AT1G07890	11.866
AT5G60890	AT3G28510	11.857
AT2G22850	AT3G04120	11.816
AT2G25000	AT1G26250	11.8
AT2G40260	AT5G53460	11.762
AT5G18270	AT2G15620	11.596
AT1G66600	AT1G77760	11.593
AT5G56270	AT1G66200	11.535
AT3G54990	AT4G13940	11.533
AT4G36540	AT1G08090	11.529
AT4G36540	AT1G77760	11.505
AT4G36540	AT2G30750	11.448
AT1G32510	AT3G28510	11.404
AT3G54990	AT4G05320	11.401
AT5G65790	AT4G13940	11.305
AT4G25560	AT2G15620	11.278
AT3G01220	AT4G13940	11.276
AT1G76580	AT5G41670	11.263
AT3G51910	AT4G13940	11.215
AT1G74080	AT1G26250	11.211
AT4G36540	AT1G44800	11.203
AT4G36540	AT2G30490	11.119
AT3G10500	AT5G17920	11.102
AT1G74080	AT1G77760	11.071
AT3G53200	AT5G53460	11.07
AT3G61830	AT5G17920	11.009
AT2G25000	AT4G13940	11.005
AT1G69490	AT5G53460	10.958
AT1G32510	AT4G05320	10.932
AT4G28610	AT4G13940	10.923
AT3G53200	AT4G13940	10.9
AT1G09540	AT4G13940	10.896
AT2G25000	AT4G13930	10.876
AT2G40260	AT5G41670	10.874
AT1G66600	AT3G28510	10.852
AT2G43000	AT4G13940	10.788
AT5G07680	AT5G17920	10.778
AT1G67310	AT1G66200	10.777
AT1G76580	AT2G15620	10.763
AT5G03680	AT1G26250	10.756
AT4G28610	AT2G15620	10.736
AT2G28550	AT4G13940	10.734
AT2G38300	AT2G30490	10.734
AT2G18060	AT2G30490	10.722
AT4G39780	AT4G13940	10.68
AT2G22850	AT4G13930	10.626
AT2G40260	AT2G30750	10.615
AT5G29000	AT3G28510	10.55
AT2G38300	AT4G30190	10.546
AT4G36540	AT2G36880	10.519
AT1G32510	AT5G41670	10.496
AT5G40880	AT2G30490	10.474
AT2G43000	AT2G30490	10.408
AT4G13480	AT2G15620	10.405
AT2G41835	AT4G05320	10.333
AT2G18060	AT1G08090	10.309
AT5G56840	AT3G01420	10.245
AT3G53200	AT1G66200	10.217
AT5G40880	AT5G53460	10.183
AT5G61420	AT5G17920	10.179
AT2G25900	AT5G17920	10.163
AT3G56970	AT1G07890	10.16
AT5G13180	AT4G13940	10.156
AT4G37180	AT4G30190	10.146
AT2G22850	AT4G05320	10.139
AT3G18990	AT2G30490	10.123
AT1G14410	AT4G13940	10.122
AT1G22070	AT5G17920	10.12
AT2G38300	AT2G15620	10.084
AT5G10030	AT5G17920	10.036
AT3G18990	AT1G77760	9.9608
AT3G11260	AT4G05320	9.9516
AT1G80730	AT2G15620	9.9482
AT3G51910	AT4G30190	9.9403
AT3G12977	AT2G36880	9.9006
AT1G67710	AT3G60750	9.8971
AT4G36540	AT5G17330	9.8628
AT2G18060	AT3G60750	9.8583
AT2G47070	AT1G77760	9.8322
AT5G28770	AT3G28510	9.7967
AT3G25890	AT4G13940	9.7548
AT4G37790	AT1G26250	9.7453
AT4G13480	AT3G28510	9.7429
AT1G74080	AT2G36530	9.7398
AT5G57660	AT1G77760	9.718
AT5G10030	AT3G28510	9.6574
AT4G37180	AT1G07890	9.6393
AT5G56840	AT5G41670	9.638
AT3G53200	AT3G60750	9.6369
AT4G25210	AT5G53460	9.6233
AT1G31320	AT1G26250	9.6185
AT4G36540	AT1G26390	9.617
AT3G24310	AT5G17920	9.6088
AT3G17609	AT3G28510	9.6033
AT1G74650	AT5G37600	9.5932
AT4G36540	AT1G66200	9.5888
AT2G40260	AT1G66200	9.587
AT5G61590	AT5G17920	9.5738
AT1G74650	AT1G59870	9.5072
AT3G21430	AT5G17920	9.5011
AT1G80730	AT1G77760	9.4096
AT3G24310	AT2G37040	9.3697
AT4G36540	AT5G41670	9.3378
AT2G18060	AT4G30190	9.3017
AT4G25210	AT4G05320	9.2864
AT4G36540	AT2G37040	9.2819
AT4G00238	AT5G53460	9.2796
AT1G74650	AT2G15620	9.2763
AT4G36540	AT1G51680	9.2389
AT1G66600	AT3G60750	9.2242
AT5G10970	AT4G13940	9.1545
AT5G37260	AT4G13940	9.1497
AT3G61850	AT4G13940	9.1369
AT3G18990	AT1G22410	9.1141
AT5G52830	AT4G05320	9.066
AT4G25210	AT5G41670	9.0453
AT3G53200	AT1G07890	9.0438
AT2G43000	AT3G01420	9.0388
AT4G24060	AT4G13940	9.037
AT4G36540	AT1G07890	9.0191
AT1G67710	AT4G05320	8.9934
AT5G03150	AT5G17920	8.9622
AT2G22850	AT2G36880	8.9526
AT2G40970	AT5G17920	8.9515
AT3G10800	AT4G13940	8.9374
AT5G03680	AT4G05320	8.9314
AT1G49560	AT1G07890	8.9214
AT2G40970	AT2G15620	8.9201
AT4G36540	AT4G26970	8.8743
AT4G02640	AT4G30190	8.8601
AT3G12977	AT3G01420	8.8559
AT2G22850	AT3G01420	8.8541
AT1G49560	AT3G60750	8.8512
AT3G21430	AT1G07890	8.8489
AT2G22850	AT4G39950	8.7876
AT3G54990	AT2G15620	8.7855
AT2G18060	AT3G28510	8.7423
AT2G25900	AT2G15620	8.7416
AT4G28610	AT4G13930	8.7247
AT3G61850	AT3G28510	8.7131
AT3G56970	AT1G26250	8.6991
AT3G16870	AT3G28510	8.6844
AT5G28770	AT1G66200	8.6839
AT5G46590	AT4G13930	8.6775
AT5G06110	AT5G17920	8.6768
AT3G21430	AT4G13940	8.6678
AT1G68880	AT1G07890	8.6531
AT2G27050	AT2G15620	8.6469
AT1G74650	AT2G30490	8.6261
AT5G28650	AT3G01420	8.619
AT4G36540	AT1G64190	8.5634
AT1G74650	AT4G39950	8.5528
AT4G31800	AT1G77760	8.543
AT2G38300	AT4G05320	8.5105
AT3G11260	AT2G30490	8.4825
AT3G10800	AT4G30190	8.4763
AT5G03150	AT1G26250	8.468
AT5G10970	AT3G28510	8.4417
AT2G40260	AT5G37600	8.432
AT3G59580	AT3G28510	8.4292
AT1G67710	AT1G77760	8.3952
AT1G61660	AT5G37600	8.3798
AT5G28650	AT3G28510	8.3748
AT1G13260	AT4G13940	8.3707
AT2G40260	AT3G28510	8.3638
AT4G00940	AT1G66200	8.3577
AT3G24310	AT1G77760	8.3558
AT1G04990	AT5G53460	8.3465
AT5G46590	AT5G03380	8.2637
AT1G31320	AT5G17330	8.2582
AT4G37180	AT4G13940	8.2164
AT2G23760	AT5G41670	8.2162
AT4G12750	AT2G15620	8.2078
AT2G25000	AT4G05320	8.2076
AT5G03150	AT2G15620	8.2043
AT1G49560	AT2G37040	8.1846
AT5G65790	AT3G28510	8.1797
AT5G56840	AT4G30190	8.1715
AT4G28610	AT5G17920	8.171
AT1G49560	AT4G15390	8.1676
AT1G76580	AT1G66200	8.155
AT2G41835	AT2G30490	8.1486
AT5G40880	AT3G28510	8.144
AT5G29000	AT1G66200	8.1418
AT2G40260	AT2G37040	8.141
AT2G47260	AT4G05320	8.1357
AT1G49560	AT2G36880	8.1323
AT4G37790	AT5G37600	8.1303
AT1G19350	AT4G13940	8.1298
AT2G28550	AT5G17920	8.1248
AT5G28650	AT5G53460	8.1247
AT5G66730	AT2G15620	8.1229
AT1G69490	AT4G13940	8.1207
AT1G62990	AT4G05320	8.1015
AT3G61830	AT3G01420	8.0816
AT4G36540	AT4G13930	8.0796
AT4G02640	AT2G15620	8.0656
AT4G37180	AT5G37600	8.0564
AT1G32510	AT1G22410	8.0556
AT3G56970	AT4G13930	8.0314
AT4G36540	AT1G22410	7.9985
AT4G37180	AT5G53460	7.9975
AT3G18990	AT4G05320	7.9973
AT2G18060	AT5G41670	7.9946
AT5G61420	AT3G04120	7.993
AT1G18570	AT5G53460	7.9519
AT1G07640	AT1G66200	7.95
AT5G57660	AT3G01420	7.9287
AT4G36540	AT3G09440	7.9049
AT5G46590	AT2G30490	7.8768
AT2G47070	AT4G13940	7.8753
AT3G17609	AT1G66200	7.8664
AT5G28650	AT2G15620	7.8606
AT3G51910	AT4G13930	7.8512
AT2G22200	AT3G01420	7.85
AT5G59450	AT1G77760	7.8266
AT3G18990	AT3G28510	7.812
AT4G27950	AT5G17920	7.8084
AT3G10500	AT1G07890	7.7834
AT1G76580	AT2G16060	7.7642
AT1G32510	AT5G22630	7.7595
AT2G25000	AT5G17920	7.7555
AT3G24310	AT3G01420	7.7543
AT4G17460	AT5G17920	7.7448
AT4G37790	AT5G17920	7.7011
AT1G14410	AT4G05320	7.6859
AT1G32510	AT4G30190	7.6622
AT5G49300	AT4G30190	7.6509
AT5G49300	AT3G60750	7.6148
AT2G38300	AT3G60750	7.6057
AT2G46270	AT1G26250	7.5976
AT5G03150	AT1G59870	7.5932
AT2G40260	AT3G09440	7.5919
AT2G46270	AT3G28510	7.5888
AT5G07680	AT1G26250	7.5719
AT1G74650	AT2G36880	7.5694
AT3G02830	AT4G05320	7.565
AT1G14410	AT1G07890	7.5583
AT2G40260	AT2G30490	7.5394
AT5G28650	AT4G13930	7.5387
AT5G65790	AT1G77760	7.5367
AT4G25210	AT2G15620	7.5277
AT5G46590	AT3G60750	7.5113
AT5G40880	AT5G17920	7.4959
AT1G07640	AT1G77760	7.4949
AT1G32510	AT4G14960	7.4776
AT4G39780	AT4G05320	7.4703
AT1G13260	AT4G05320	7.4688
AT3G59580	AT5G53460	7.4627
AT5G60890	AT4G05320	7.4616
AT5G56840	AT2G37040	7.4601
AT5G46590	AT4G05320	7.4578
AT3G53200	AT2G30490	7.4522
AT5G03680	AT2G15620	7.442
AT5G65790	AT4G05320	7.4268
AT4G13480	AT1G07890	7.397
AT5G40880	AT1G07890	7.387
AT4G25560	AT3G28510	7.385
AT1G74650	AT1G51680	7.3831
AT1G67310	AT5G17920	7.3699
AT4G12750	AT1G22410	7.3662
AT5G51780	AT3G04120	7.3609
AT1G74080	AT4G30190	7.3468
AT2G38300	AT2G37040	7.3449
AT5G49300	AT1G07890	7.3376
AT5G28650	AT2G36880	7.3321
AT3G07340	AT2G30490	7.325
AT4G36060	AT1G59870	7.3142
AT2G47260	AT1G07890	7.3
AT4G25560	AT3G04120	7.2861
AT2G40260	AT4G39950	7.2717
AT1G31320	AT2G30750	7.2691
AT3G18990	AT1G07890	7.2656
AT4G28610	AT5G53460	7.2642
AT3G02830	AT3G28510	7.2545
AT3G02830	AT1G22410	7.2517
AT1G14410	AT3G28510	7.239
AT5G49300	AT5G53460	7.2353
AT4G36540	AT3G14940	7.2342
AT4G37180	AT2G37040	7.2133
AT5G61420	AT1G26390	7.2108
AT2G22200	AT2G30750	7.1921
AT3G12977	AT4G30190	7.1889
AT4G37180	AT5G17920	7.1843
AT4G36540	AT4G31910	7.1691
AT4G36060	AT1G22410	7.1569
AT1G67710	AT5G37600	7.143
AT1G76580	AT2G36880	7.1258
AT2G25000	AT5G41670	7.1051
AT1G61660	AT1G77760	7.0965
AT2G38300	AT1G22410	7.0958
AT5G10970	AT2G15620	7.088
AT5G06800	AT1G07890	7.0873
AT2G22200	AT5G17920	7.0763
AT4G31800	AT5G53460	7.0712
AT2G25000	AT4G30190	7.07
AT4G02640	AT1G66200	7.0659
AT3G16350	AT3G60750	7.0304
AT2G33550	AT4G30190	7.0267
AT4G36540	AT5G05170	7.0189
AT3G02830	AT1G66200	7.0188
AT1G18570	AT1G51680	7.0144
AT5G61420	AT1G07890	7.0009
AT5G49300	AT1G66200	6.9857
AT2G18060	AT4G32410	6.9701
AT1G74650	AT4G30190	6.9609
AT4G39780	AT3G04120	6.9523
AT3G54990	AT5G53460	6.9519
AT5G10970	AT3G01420	6.9493
AT3G49760	AT4G13940	6.9477
AT1G67710	AT4G30190	6.9474
AT1G51140	AT3G28510	6.934
AT4G36540	AT5G37600	6.9337
AT5G49300	AT4G05320	6.9226
AT3G53200	AT3G04120	6.921
AT2G42280	AT5G17920	6.9145
AT4G36540	AT3G03780	6.9129
AT4G12750	AT3G28510	6.8958
AT5G03680	AT4G30190	6.8938
AT2G33550	AT5G53460	6.8889
AT1G25550	AT4G13940	6.8884
AT1G09540	AT5G17920	6.8851
AT4G36540	AT5G67420	6.8629
AT4G36540	AT4G32410	6.834
AT1G80730	AT2G30490	6.8309
AT4G34000	AT5G17920	6.829
AT4G37180	AT1G08090	6.8273
AT2G25900	AT4G13930	6.8211
AT4G37540	AT5G53460	6.8202
AT1G49560	AT2G27510	6.8202
AT3G01220	AT2G30750	6.8184
AT5G56270	AT2G15620	6.8124
AT3G61830	AT1G77760	6.8103
AT3G16870	AT4G13940	6.8056
AT1G20640	AT3G28510	6.8001
AT3G02830	AT1G08090	6.7874
AT1G49560	AT2G30490	6.7716
AT1G68880	AT4G05320	6.7607
AT1G67710	AT2G37040	6.7333
AT1G66600	AT3G01420	6.7271
AT4G36540	AT1G24280	6.7216
AT2G18060	AT1G59870	6.7107
AT1G34180	AT5G17920	6.6971
AT2G38300	AT4G13940	6.6855
AT1G07640	AT5G37600	6.678
AT1G74650	AT5G13420	6.674
AT4G00238	AT2G30490	6.6621
AT3G16350	AT4G30190	6.6599
AT1G04990	AT5G17920	6.6459
AT5G46590	AT5G17920	6.6414
AT3G59580	AT1G66200	6.6343
AT2G42280	AT3G01420	6.6263
AT1G74650	AT3G04120	6.6225
AT4G36540	AT1G47128	6.6198
AT2G23760	AT2G30490	6.6119
AT1G32510	AT4G13930	6.607
AT3G17609	AT1G26250	6.5875
AT5G57660	AT5G17920	6.5873
AT5G61420	AT1G30510	6.5862
AT1G75080	AT5G17920	6.5685
AT1G62990	AT1G26250	6.5663
AT3G51910	AT5G37600	6.5502
AT3G49760	AT1G77760	6.5439
AT4G37180	AT1G26250	6.5381
AT1G18570	AT3G28510	6.5355
AT3G21430	AT5G41670	6.5336
AT1G31320	AT1G59870	6.5314
AT2G25000	AT5G37600	6.5171
AT4G37790	AT1G14870	6.5061
AT4G37180	AT2G15620	6.5006
AT4G24060	AT2G15620	6.5004
AT2G22850	AT2G16060	6.4966
AT3G11260	AT3G01420	6.4941
AT2G27050	AT2G30490	6.4742
AT5G56270	AT4G30190	6.4673
AT3G01220	AT5G41670	6.4565
AT1G76580	AT5G37600	6.4484
AT2G23760	AT3G60750	6.4339
AT4G36540	AT1G30510	6.4327
AT3G59580	AT4G30190	6.4267
AT3G47640	AT4G30190	6.4105
AT4G00238	AT4G13930	6.4007
AT2G22200	AT5G37600	6.3971
AT3G11260	AT3G28510	6.3926
AT1G51140	AT4G05320	6.3924
AT5G61420	AT1G44800	6.3888
AT1G62990	AT1G77760	6.3831
AT3G25890	AT1G66200	6.3808
AT1G74080	AT3G01420	6.3796
AT2G40260	AT1G08090	6.3739
AT3G51910	AT1G77760	6.3722
AT3G47640	AT2G30490	6.3685
AT4G25560	AT1G66200	6.3664
AT3G25890	AT4G30190	6.365
AT5G06800	AT1G66200	6.3621
AT5G29000	AT2G15620	6.3438
AT1G18570	AT4G13930	6.3422
AT5G46590	AT2G37040	6.3371
AT2G47070	AT3G01420	6.3276
AT4G37180	AT3G60750	6.3249
AT5G06800	AT5G17920	6.3159
AT1G74660	AT3G28510	6.3141
AT3G61830	AT5G13420	6.3124
AT5G49300	AT1G08090	6.3037
AT1G09540	AT1G44800	6.3033
AT4G36540	AT2G27510	6.2867
AT2G38300	AT2G36880	6.2839
AT3G51910	AT2G30490	6.28
AT1G76580	AT1G07890	6.276
AT1G74080	AT3G04120	6.2754
AT3G61830	AT5G41670	6.2679
AT2G22850	AT1G07890	6.2653
AT4G36540	AT3G13610	6.2652
AT3G01220	AT5G37600	6.2622
AT3G21430	AT1G26250	6.256
AT3G54990	AT1G77760	6.2267
AT2G40260	AT2G18160	6.2266
AT1G31320	AT3G04120	6.2157
AT3G25890	AT3G28510	6.2114
AT1G61660	AT3G01420	6.211
AT2G40260	AT1G59870	6.2039
AT2G43140	AT4G13940	6.1942
AT4G25210	AT2G30490	6.1867
AT2G47070	AT1G26250	6.1803
AT4G02640	AT5G53460	6.1716
AT1G61660	AT4G39950	6.1674
AT1G74660	AT2G30490	6.1551
AT5G03150	AT3G28510	6.151
AT2G28550	AT2G15620	6.1462
AT3G59580	AT2G15620	6.1369
AT1G68670	AT3G28510	6.1339
AT3G17609	AT1G07890	6.1267
AT5G60890	AT1G66200	6.1067
AT1G49560	AT1G59870	6.0834
AT1G32510	AT1G07890	6.0771
AT4G39780	AT3G60750	6.0758
AT1G31320	AT2G30490	6.0692
AT5G59450	AT2G15620	6.0591
AT2G22200	AT4G05320	6.0558
AT3G12977	AT1G47128	6.0527
AT5G56270	AT5G13420	6.0397
AT1G51140	AT5G53460	6.0343
AT5G61420	AT4G39950	6.0244
AT5G56270	AT4G05320	6.0198
AT1G07640	AT1G26250	6.0179
AT5G60890	AT2G15620	6.0143
AT3G07340	AT5G53460	6.0062
AT4G24060	AT2G30490	6.0029
AT1G49560	AT1G51680	6.0009
AT1G49560	AT2G16060	5.996
AT5G49300	AT2G36880	5.9921
AT5G18270	AT1G26250	5.9893
AT1G32510	AT5G37600	5.9877
AT2G25900	AT5G37600	5.9868
AT4G00940	AT2G37040	5.9863
AT3G56970	AT3G01420	5.9685
AT5G22570	AT1G66200	5.9672
AT2G22850	AT3G60750	5.9554
AT1G09540	AT1G30510	5.9507
AT4G17460	AT1G66200	5.9376
AT1G13260	AT4G30190	5.9329
AT2G40750	AT1G26250	5.9233
AT2G43140	AT2G15620	5.9199
AT4G39780	AT5G41670	5.9175
AT4G36060	AT5G53460	5.9142
AT1G62990	AT2G16060	5.9077
AT2G38300	AT1G77760	5.9049
AT2G25000	AT2G15620	5.8955
AT4G27950	AT3G01420	5.8841
AT5G06800	AT2G36530	5.8748
AT1G62990	AT4G13940	5.8675
AT5G03680	AT5G67420	5.8654
AT1G74650	AT5G41670	5.8629
AT4G02640	AT1G47128	5.8575
AT2G40260	AT2G36880	5.855
AT2G38300	AT1G30510	5.8514
AT5G06510	AT1G30510	5.8503
AT1G32510	AT2G27510	5.8483
AT1G31320	AT1G26390	5.8434
AT2G43000	AT4G05320	5.8424
AT3G12977	AT4G32950	5.8424
AT3G53200	AT4G13930	5.8423
AT3G24310	AT4G05320	5.8378
AT1G76580	AT2G30490	5.8343
AT2G23760	AT4G30190	5.8332
AT3G51910	AT2G37040	5.8329
AT2G23760	AT5G17920	5.8328
AT4G24060	AT4G05320	5.8286
AT1G32510	AT1G77760	5.8184
AT2G18060	AT1G14870	5.8108
AT5G10030	AT5G53460	5.8063
AT1G62990	AT3G01420	5.8027
AT1G34180	AT3G04120	5.8011
AT1G67710	AT5G53460	5.796
AT3G18990	AT3G04120	5.7711
AT3G51910	AT1G47128	5.7623
AT1G49560	AT2G15620	5.7578
AT1G32510	AT3G03780	5.7558
AT2G42280	AT4G05320	5.74
AT2G47070	AT4G30190	5.7364
AT2G18060	AT1G26250	5.7304
AT4G37180	AT3G01420	5.7236
AT1G74650	AT4G13930	5.7177
AT2G40260	AT3G03780	5.7017
AT3G11260	AT5G22630	5.6962
AT1G62990	AT3G28510	5.6936
AT3G44290	AT2G36530	5.692
AT1G49560	AT4G13930	5.6912
AT1G04990	AT1G77760	5.6907
AT3G25890	AT5G53460	5.6735
AT4G28610	AT3G60750	5.6725
AT4G39780	AT2G36880	5.6721
AT5G22570	AT1G77760	5.6537
AT5G61420	AT5G03380	5.6514
AT1G74660	AT4G02380	5.6487
AT3G01220	AT3G28510	5.6442
AT5G37260	AT3G28510	5.6434
AT2G40260	AT4G26970	5.6385
AT2G40260	AT1G30510	5.6322
AT1G09540	AT1G26250	5.6011
AT1G49560	AT5G67420	5.5958
AT4G36540	AT4G14960	5.5894
AT1G69490	AT3G28510	5.586
AT1G32510	AT5G53460	5.5761
AT5G29000	AT1G26250	5.5743
AT2G18060	AT4G02380	5.5732
AT4G36060	AT4G30190	5.5697
AT3G24310	AT1G26250	5.5675
AT4G39780	AT1G77760	5.5653
AT2G40260	AT1G24280	5.539
AT4G36540	AT2G16060	5.5306
AT4G02640	AT4G05320	5.5281
AT1G61660	AT2G15620	5.5278
AT3G53200	AT5G13420	5.5251
AT2G25900	AT1G77760	5.5195
AT1G76580	AT1G03220	5.5139
AT3G21430	AT5G53460	5.5129
AT3G18990	AT3G29240	5.5054
AT3G01220	AT2G37040	5.5021
AT1G09540	AT2G18160	5.4877
AT2G22200	AT1G08090	5.4858
AT1G04990	AT2G37040	5.4854
AT5G28650	AT2G37040	5.4769
AT4G27950	AT1G59870	5.4725
AT5G06800	AT5G53460	5.4717
AT3G44290	AT1G07890	5.47
AT2G27050	AT4G13930	5.4345
AT4G36540	AT2G47730	5.4315
AT1G72360	AT3G60750	5.4274
AT4G37180	AT4G05320	5.4248
AT5G10970	AT1G26250	5.4225
AT1G62990	AT5G17920	5.4212
AT3G01220	AT1G14870	5.4205
AT1G68670	AT4G13930	5.4122
AT1G76580	AT2G37040	5.4116
AT4G13480	AT2G30750	5.4058
AT4G02640	AT1G07890	5.3902
AT2G17150	AT2G15620	5.3753
AT4G36060	AT2G37040	5.3735
AT3G12977	AT3G60750	5.3644
AT1G74080	AT3G28510	5.3569
AT3G53200	AT1G44800	5.3566
AT1G67710	AT4G13940	5.3451
AT2G23760	AT4G05320	5.3442
AT1G18570	AT3G01420	5.3353
AT4G13480	AT1G18970	5.335
AT3G17609	AT5G41670	5.3303
AT3G11280	AT5G53460	5.3276
AT1G25550	AT3G28510	5.3254
AT1G31320	AT3G60750	5.3246
AT5G28650	AT1G51680	5.3113
AT2G22850	AT4G32410	5.3076
AT2G22850	AT5G41670	5.2998
AT4G39780	AT3G28510	5.2955
AT1G32510	AT1G59870	5.2837
AT1G76580	AT3G60750	5.2828
AT1G76580	AT2G27510	5.2802
AT4G16141	AT2G36530	5.2728
AT5G59450	AT1G22410	5.2626
AT2G22850	AT5G37600	5.2566
AT1G76580	AT5G67420	5.2538
AT2G40260	AT4G30190	5.2237
AT5G52830	AT1G66200	5.219
AT3G51910	AT3G28510	5.2185
AT4G36540	AT3G15730	5.2155
AT1G04990	AT2G30490	5.2117
AT3G53200	AT1G26390	5.2076
AT4G36060	AT4G15390	5.2073
AT3G61830	AT5G53460	5.2021
AT5G28770	AT5G53460	5.2015
AT5G49300	AT5G41670	5.2002
AT1G34180	AT3G28510	5.1978
AT1G66600	AT2G30490	5.1968
AT5G61590	AT3G04120	5.193
AT3G11260	AT2G15620	5.1898
AT5G61590	AT1G26250	5.187
AT5G61590	AT5G41670	5.1775
AT3G61830	AT4G30190	5.175
AT4G36540	AT3G49940	5.1716
AT4G13480	AT1G59870	5.1695
AT3G12977	AT3G09440	5.169
AT5G61420	AT4G30190	5.1665
AT3G11280	AT4G30190	5.1601
AT5G61590	AT1G66200	5.1597
AT4G36540	AT1G18970	5.1566
AT5G59450	AT4G13930	5.1547
AT3G61830	AT1G44800	5.1401
AT1G68880	AT5G17920	5.1378
AT3G24310	AT3G60750	5.1377
AT4G25210	AT3G60750	5.1219
AT5G10030	AT2G15620	5.1191
AT1G13600	AT3G29240	5.1182
AT3G51910	AT4G39950	5.1176
AT2G40260	AT4G13930	5.1085
AT1G49560	AT1G64190	5.1058
AT4G39780	AT3G01420	5.1049
AT3G11260	AT5G53460	5.1022
AT5G07680	AT2G15620	5.0998
AT2G41835	AT2G37040	5.0961
AT4G13480	AT2G36530	5.0885
AT3G12977	AT2G30750	5.0767
AT3G16350	AT5G53460	5.0698
AT3G21430	AT4G32940	5.0688
AT3G53200	AT1G18970	5.067
AT1G04990	AT4G30190	5.0667
AT3G44290	AT3G28510	5.066
AT2G28550	AT1G77760	5.0646
AT3G49760	AT3G28510	5.0631
AT3G51910	AT5G53460	5.0594
AT4G00940	AT1G77760	5.0578
AT1G18570	AT1G66200	5.0561
AT5G61420	AT1G08090	5.0546
AT1G49560	AT4G39950	5.0514
AT4G37790	AT3G60750	5.0513
AT1G67710	AT2G30490	5.0505
AT4G36540	AT1G43710	5.0479
AT2G27050	AT3G04120	5.0467
AT1G74650	AT1G18970	5.0459
AT4G34000	AT4G13940	5.0453
AT4G36540	AT4G15390	5.0377
AT1G32510	AT1G08090	5.0353
AT1G22070	AT3G28510	5.031
AT5G56840	AT5G53460	5.0237
AT5G56840	AT4G13940	5.018
AT5G57660	AT4G13940	5.0167
AT5G59450	AT4G13940	5.0137
AT5G28770	AT1G08090	5.0123
AT1G49560	AT4G32410	5.0112
AT3G44290	AT1G77760	5.0082
AT5G49300	AT2G30490	5.0073
AT3G01220	AT2G15620	5.006
AT5G52830	AT1G44800	5.0042
AT3G46130	AT3G28510	5.0022
AT1G49560	AT1G14870	4.9892
AT4G36540	AT5G04590	4.9885
AT4G36540	AT1G26380	4.9873
AT5G51780	AT4G05320	4.9783
AT2G16400	AT4G02380	4.9749
AT1G32510	AT1G18970	4.9745
AT4G35040	AT2G36880	4.97
AT2G25900	AT3G01420	4.9659
AT1G62990	AT5G67420	4.9644
AT2G18060	AT5G67420	4.9624
AT1G34180	AT1G59870	4.9621
AT5G22570	AT3G01420	4.9538
AT2G22850	AT1G18970	4.9529
AT5G60890	AT4G13940	4.951
AT1G76580	AT1G14870	4.9503
AT1G75080	AT1G26250	4.9498
AT1G32510	AT5G17920	4.9452
AT5G40880	AT4G30190	4.9446
AT1G31320	AT5G17920	4.9439
AT1G66600	AT4G05320	4.9414
AT3G47640	AT1G26250	4.9336
AT4G37790	AT1G22410	4.9302
AT1G67710	AT5G03380	4.9219
AT5G28650	AT3G04120	4.9218
AT4G00238	AT4G30190	4.9211
AT3G12977	AT2G47730	4.9164
AT1G32510	AT1G64190	4.9117
AT5G28650	AT2G30490	4.9088
AT4G36060	AT2G30490	4.9047
AT4G36540	AT4G39950	4.9043
AT3G61830	AT1G18970	4.8965
AT1G67310	AT4G13930	4.8964
AT5G07680	AT5G17330	4.8842
AT3G10500	AT3G01420	4.8739
AT1G13300	AT3G01420	4.87
AT5G52830	AT4G13940	4.8543
AT1G49560	AT1G22410	4.8501
AT3G61850	AT2G30490	4.8489
AT2G40970	AT5G53460	4.8482
AT2G42280	AT2G15620	4.846
AT3G12977	AT1G51680	4.8431
AT4G27950	AT4G13940	4.8428
AT4G37180	AT5G41670	4.8425
AT4G00940	AT3G28510	4.8374
AT3G61850	AT3G01420	4.8353
AT3G59580	AT4G13940	4.8342
AT1G74660	AT4G13940	4.829
AT3G25890	AT2G15620	4.8262
AT3G44290	AT1G66200	4.8201
AT1G62990	AT5G03380	4.8167
AT4G25560	AT4G05050	4.8165
AT4G36540	AT5G14040	4.8102
AT3G24310	AT1G08090	4.8072
AT1G67710	AT1G51680	4.803
AT3G12977	AT1G26250	4.799
AT4G25210	AT2G37040	4.7897
AT4G36540	AT1G78570	4.7845
AT2G25000	AT3G60750	4.7813
AT3G07340	AT4G13940	4.7799
AT5G61420	AT1G66200	4.7702
AT1G74660	AT5G53460	4.7675
AT1G34180	AT4G30190	4.7573
AT2G25000	AT1G44800	4.7568
AT5G46590	AT5G53460	4.7545
AT2G47260	AT2G30490	4.7509
AT5G57660	AT4G30190	4.7484
AT2G38470	AT4G13940	4.7476
AT4G25210	AT4G13930	4.7451
AT5G62430	AT4G05320	4.7449
AT1G09540	AT1G66200	4.7446
AT1G07640	AT2G30490	4.7446
AT1G72360	AT5G41670	4.7432
AT4G13480	AT5G37600	4.7431
AT5G65790	AT1G07890	4.7284
AT5G06110	AT3G01420	4.7196
AT2G22850	AT5G03380	4.7159
AT1G18570	AT2G37040	4.7096
AT3G02830	AT1G14870	4.7059
AT4G35040	AT4G32410	4.7049
AT1G04990	AT1G44800	4.7049
AT3G54990	AT5G37600	4.7031
AT4G36540	AT5G13420	4.7019
AT1G32510	AT3G60750	4.7019
AT3G02830	AT5G40850	4.7015
AT3G53200	AT5G03380	4.7012
AT1G76580	AT1G30510	4.6941
AT4G25210	AT5G13420	4.692
AT1G66600	AT1G59870	4.6867
AT1G66600	AT1G26250	4.6801
AT1G49560	AT5G14040	4.6793
AT4G37790	AT1G66200	4.677
AT1G31320	AT3G13610	4.6722
AT4G37180	AT1G30510	4.6698
AT2G25000	AT4G15390	4.6597
AT2G23760	AT1G30510	4.6556
AT4G13480	AT3G03780	4.655
AT1G74650	AT4G26970	4.6528
AT3G21430	AT1G44800	4.6469
AT2G43000	AT1G18970	4.6439
AT5G03150	AT1G66200	4.6415
AT5G57660	AT2G37040	4.6398
AT1G68670	AT4G02380	4.6338
AT5G57660	AT5G41670	4.633
AT1G34180	AT2G37040	4.6314
AT4G37180	AT4G13930	4.6258
AT3G11260	AT1G07890	4.6243
AT2G22850	AT1G47128	4.624
AT1G49560	AT4G30190	4.6239
AT2G43000	AT1G77760	4.6197
AT2G18060	AT1G07890	4.6158
AT3G01220	AT1G30510	4.6111
AT4G36540	AT5G50200	4.6082
AT4G37180	AT2G16060	4.6079
AT4G35040	AT4G05320	4.6077
AT3G16350	AT2G37040	4.6073
AT4G37180	AT4G39950	4.6071
AT2G38300	AT1G51680	4.6043
AT3G11260	AT5G03380	4.6028
AT1G68670	AT5G17920	4.6012
AT1G72360	AT4G30190	4.6008
AT2G23760	AT1G66200	4.5995
AT1G04990	AT2G30750	4.598
AT4G25210	AT1G22410	4.5979
AT3G10500	AT3G28510	4.5914
AT5G49300	AT2G36530	4.589
AT5G03150	AT5G67420	4.5778
AT1G49560	AT3G03780	4.5739
AT3G02830	AT3G01420	4.571
AT1G74080	AT1G07890	4.5652
AT2G38300	AT2G16060	4.5651
AT1G76580	AT1G64190	4.5566
AT1G74650	AT3G09440	4.5566
AT2G40750	AT3G01420	4.5545
AT2G43000	AT5G53460	4.5532
AT1G62990	AT3G17390	4.5495
AT3G25790	AT1G77760	4.5467
AT2G38300	AT1G03220	4.545
AT3G51910	AT1G07890	4.5423
AT4G39780	AT1G26390	4.5405
AT5G49300	AT4G13930	4.5391
AT3G10800	AT2G15620	4.5383
AT4G36060	AT1G51680	4.5325
AT5G56840	AT1G26250	4.5295
AT4G16141	AT2G47730	4.5276
AT3G17609	AT5G53460	4.5249
AT4G35040	AT4G13930	4.5184
AT2G22200	AT2G30490	4.5141
AT2G22850	AT3G09440	4.5129
AT3G24310	AT5G41670	4.5088
AT3G49760	AT1G07890	4.505
AT1G04990	AT1G59870	4.4984
AT1G76580	AT1G77760	4.495
AT2G40260	AT5G17920	4.4945
AT2G28810	AT1G26250	4.4939
AT2G47260	AT3G04120	4.4937
AT4G36060	AT3G03780	4.4935
AT3G53200	AT1G47128	4.4913
AT1G74650	AT2G27510	4.4886
AT1G67310	AT3G28510	4.4834
AT4G37180	AT1G51680	4.4813
AT1G22070	AT2G15620	4.478
AT5G18270	AT3G60750	4.4726
AT4G16141	AT5G53460	4.4718
AT4G37180	AT3G03780	4.4715
AT1G66600	AT1G18970	4.4658
AT5G56270	AT1G03220	4.4468
AT1G49560	AT5G41670	4.4465
AT5G56270	AT4G13930	4.444
AT3G11280	AT4G13940	4.4421
AT5G59450	AT1G07890	4.4409
AT3G18990	AT5G41670	4.4382
AT5G57660	AT1G30510	4.4346
AT4G25210	AT4G15390	4.4335
AT2G17150	AT2G30750	4.4314
AT2G30250	AT3G28510	4.427
AT5G37260	AT4G30190	4.4259
AT1G80730	AT1G07890	4.4259
AT5G56270	AT1G30510	4.4241
AT3G17609	AT5G17920	4.4175
AT4G37180	AT1G47128	4.4126
AT1G61660	AT3G60750	4.4116
AT5G28650	AT4G02380	4.4109
AT5G58900	AT3G28510	4.4081
AT2G27050	AT3G17390	4.4064
AT2G40260	AT1G07890	4.4053
AT5G49300	AT5G37600	4.4005
AT2G22850	AT1G59870	4.3984
AT4G02640	AT5G67420	4.3976
AT4G36540	AT3G59970	4.3961
AT5G06110	AT2G15620	4.3946
AT4G24060	AT2G30750	4.3942
AT3G54990	AT1G26250	4.3941
AT4G24060	AT1G59870	4.3932
AT3G53200	AT2G37040	4.3902
AT2G47260	AT1G59870	4.3889
AT1G74650	AT5G40850	4.3865
AT1G67710	AT3G29240	4.3799
AT4G36540	AT2G24180	4.3779
AT4G00940	AT1G22410	4.3755
AT2G27050	AT5G53460	4.3703
AT4G24060	AT2G37040	4.3692
AT3G02830	AT1G59870	4.3686
AT1G74650	AT1G26250	4.3673
AT1G68670	AT5G53460	4.3653
AT1G76580	AT1G22410	4.352
AT1G02230	AT3G28510	4.3494
AT1G62990	AT5G37600	4.3456
AT1G74650	AT1G77760	4.3412
AT5G49300	AT1G30510	4.3399
AT5G59450	AT2G30750	4.3396
AT2G41835	AT5G17920	4.3356
AT2G22200	AT1G44800	4.3354
AT1G18570	AT4G30190	4.3344
AT3G12977	AT2G36530	4.3303
AT4G17460	AT1G26250	4.3228
AT3G47640	AT3G28510	4.3198
AT2G43000	AT1G07890	4.3174
AT3G01220	AT1G18970	4.3154
AT2G22850	AT2G15620	4.3136
AT4G37790	AT3G28510	4.3115
AT5G61590	AT3G60750	4.3052
AT2G47070	AT5G53460	4.3023
AT5G61420	AT5G17330	4.3023
AT5G28650	AT3G09440	4.2952
AT5G49300	AT3G04120	4.2949
AT1G74650	AT1G14870	4.2902
AT1G34180	AT1G08090	4.2871
AT1G74650	AT1G47128	4.2868
AT4G13480	AT1G22410	4.2823
AT1G49560	AT5G37600	4.2816
AT2G40260	AT1G22410	4.2764
AT1G68880	AT3G28510	4.2754
AT1G09540	AT3G60750	4.274
AT3G51910	AT1G22410	4.2681
AT2G43000	AT3G29240	4.264
AT3G61830	AT3G28510	4.2621
AT1G34180	AT2G18160	4.2564
AT2G25000	AT1G07890	4.256
AT3G56970	AT3G60750	4.25
AT1G34180	AT4G32950	4.2486
AT2G22850	AT1G26390	4.2479
AT1G13300	AT4G13940	4.2478
AT4G13480	AT2G30490	4.2465
AT2G18060	AT5G05170	4.2442
AT2G42280	AT3G04120	4.2417
AT1G68670	AT1G59870	4.2414
AT3G16350	AT4G39950	4.2411
AT1G51140	AT1G07890	4.2408
AT2G25900	AT1G08090	4.2397
AT5G10030	AT3G01420	4.2388
AT5G66730	AT1G66200	4.2387
AT5G61420	AT1G26250	4.2298
AT2G25000	AT2G36580	4.2294
AT5G28650	AT5G17330	4.2253
AT1G31320	AT4G30190	4.223
AT3G21430	AT2G15620	4.2216
AT1G32510	AT3G11340	4.2205
AT5G28650	AT3G17390	4.2204
AT1G62990	AT4G02380	4.2163
AT2G25000	AT2G36880	4.2144
AT4G13480	AT5G41670	4.2133
AT1G76580	AT1G08090	4.2131
AT3G24310	AT2G30490	4.2129
AT1G04990	AT3G01420	4.2126
AT5G57660	AT4G13930	4.2073
AT4G37540	AT4G30190	4.2072
AT1G51140	AT1G77760	4.2064
AT2G18060	AT4G26970	4.2009
AT2G40970	AT3G01420	4.2003
AT5G22570	AT4G13930	4.1998
AT2G40260	AT5G17330	4.1936
AT2G25000	AT1G77760	4.1919
AT1G32510	AT4G32950	4.1833
AT5G49300	AT3G01420	4.1833
AT3G12977	AT4G02380	4.1826
AT1G32510	AT3G04120	4.1802
AT4G37180	AT3G17390	4.1797
AT2G38300	AT1G26390	4.1784
AT4G25560	AT2G30490	4.1733
AT2G40260	AT4G02380	4.172
AT1G04990	AT5G05170	4.1714
AT3G07340	AT4G39950	4.1699
AT3G11260	AT3G29240	4.1682
AT5G51780	AT1G26250	4.1682
AT5G07680	AT5G53460	4.1672
AT5G10970	AT4G30190	4.1652
AT5G03150	AT3G60750	4.1577
AT5G56840	AT2G30490	4.1546
AT5G03150	AT4G13940	4.152
AT2G25000	AT1G66200	4.1495
AT3G61830	AT5G03380	4.1472
AT1G18570	AT1G26250	4.1449
AT3G53200	AT4G26970	4.1418
AT5G06510	AT2G15620	4.1414
AT1G32510	AT3G17390	4.1389
AT2G47260	AT1G66200	4.1362
AT5G59450	AT2G27510	4.1362
AT1G14410	AT5G17920	4.1311
AT3G59580	AT3G60750	4.1303
AT5G28650	AT5G03380	4.1272
AT2G23760	AT2G37040	4.1254
AT4G12750	AT3G04120	4.1235
AT3G12977	AT4G32410	4.1212
AT3G53200	AT5G60770	4.1196
AT1G74080	AT2G30750	4.1172
AT5G10030	AT1G22410	4.1171
AT1G49560	AT5G48930	4.1168
AT4G39780	AT5G37600	4.1148
AT4G28610	AT2G36530	4.1107
AT3G24310	AT1G44800	4.1105
AT5G04410	AT4G30190	4.1065
AT1G67710	AT1G30510	4.0997
AT4G24060	AT5G41670	4.0939
AT5G57660	AT5G17330	4.0892
AT2G23760	AT4G13940	4.0878
AT3G56970	AT2G36880	4.0835
AT5G57660	AT2G30750	4.0817
AT4G00238	AT1G77760	4.0799
AT5G56270	AT1G47128	4.0779
AT1G51140	AT1G47128	4.0769
AT3G49760	AT3G01420	4.075
AT3G12977	AT4G13930	4.0735
AT4G36540	AT5G65210	4.0717
AT5G18270	AT4G05320	4.0696
AT2G38300	AT1G66200	4.067
AT1G32510	AT4G02380	4.0639
AT1G31320	AT1G30510	4.0608
AT5G61420	AT4G31910	4.059
AT2G22850	AT4G14960	4.0588
AT2G40260	AT2G36530	4.0578
AT3G53200	AT3G17390	4.0525
AT1G61660	AT2G30750	4.0519
AT2G22200	AT1G66200	4.0517
AT4G39780	AT1G66200	4.0517
AT3G01220	AT5G03380	4.0484
AT1G49560	AT4G32950	4.0477
AT3G56970	AT5G67420	4.0472
AT3G12977	AT1G22410	4.0468
AT3G16350	AT3G09440	4.0461
AT3G12977	AT2G40750	4.0447
AT5G37260	AT2G30490	4.041
AT2G38300	AT5G37600	4.0358
AT1G49560	AT3G02360	4.0349
AT5G22570	AT2G15620	4.0328
AT2G25000	AT1G14870	4.0305
AT1G31320	AT1G44800	4.0288
AT5G03680	AT3G28510	4.0279
AT3G54990	AT3G11340	4.0145
AT5G61590	AT4G13930	4.0136
AT1G32510	AT3G01420	4.0127
AT4G12750	AT1G30510	4.0124
AT5G56270	AT4G15390	4.0099
AT5G28770	AT1G30510	4.0069
AT5G40880	AT1G47128	4.005
AT3G44290	AT2G30750	4.0029
AT1G74080	AT4G13930	4.0025
AT3G59580	AT2G36880	4.0021
AT1G66600	AT1G66200	4.0001
AT1G04990	AT4G05320	3.9945
AT2G28550	AT2G30750	3.9945
AT5G28650	AT1G59870	3.9943
AT5G40880	AT5G03380	3.9841
AT2G47260	AT5G17920	3.9816
AT4G13480	AT4G39950	3.9809
AT1G32510	AT3G29240	3.9767
AT3G56970	AT4G30190	3.9743
AT4G36540	AT5G03380	3.9678
AT4G24060	AT1G26390	3.9625
AT4G25560	AT3G01420	3.962
AT2G22200	AT2G15620	3.9609
AT2G47260	AT3G14940	3.9607
AT5G40880	AT4G39950	3.9589
AT3G53200	AT4G05320	3.9587
AT5G56270	AT2G16060	3.9551
AT4G36540	AT5G09810	3.9526
AT4G16141	AT3G09440	3.9413
AT5G60890	AT1G26250	3.9373
AT5G03680	AT4G14960	3.9345
AT4G13480	AT3G60750	3.9343
AT2G17150	AT4G30190	3.9339
AT2G18060	AT5G13420	3.9339
AT5G49300	AT1G64190	3.9335
AT2G40260	AT1G14870	3.9333
AT2G47260	AT2G36880	3.9331
AT1G61660	AT1G18970	3.9328
AT3G12977	AT5G41670	3.9258
AT4G02640	AT3G60750	3.9256
AT3G25890	AT1G03220	3.9223
AT4G36540	AT5G12860	3.9217
AT5G06510	AT5G17920	3.9202
AT5G28650	AT2G30750	3.9168
AT4G25210	AT2G27510	3.9145
AT2G40260	AT5G13420	3.9144
AT3G61830	AT1G66200	3.9138
AT2G17150	AT3G01420	3.9118
AT5G28770	AT4G05320	3.907
AT4G37180	AT5G17330	3.9012
AT5G61420	AT2G37040	3.9012
AT2G40260	AT5G10770	3.8981
AT1G51140	AT2G37040	3.8979
AT5G49300	AT2G16060	3.8976
AT3G25790	AT2G15620	3.8972
AT5G10030	AT3G04120	3.8969
AT1G20640	AT2G15620	3.8965
AT1G49560	AT2G40750	3.8944
AT1G74650	AT2G36530	3.8944
AT1G74650	AT1G08090	3.893
AT2G23760	AT3G28510	3.8903
AT5G28770	AT4G02380	3.8892
AT2G27050	AT1G66200	3.8866
AT3G53200	AT4G39950	3.8847
AT2G40260	AT2G47730	3.8794
AT4G36060	AT3G28510	3.874
AT3G10500	AT1G66200	3.8738
AT5G61590	AT2G27510	3.8691
AT4G28610	AT2G36880	3.8685
AT1G32510	AT2G16060	3.8653
AT5G03150	AT4G30190	3.8633
AT3G44290	AT1G26250	3.8583
AT2G38300	AT5G41670	3.8566
AT1G32510	AT3G30775	3.8511
AT3G12977	AT3G13610	3.8477
AT4G13480	AT5G03380	3.8464
AT2G17150	AT3G60750	3.8461
AT3G53200	AT4G32410	3.8451
AT4G00238	AT3G01420	3.838
AT1G07640	AT3G28510	3.8375
AT2G22850	AT4G02380	3.837
AT4G35040	AT2G15620	3.8351
AT4G35040	AT4G30190	3.8351
AT4G02640	AT2G37040	3.8335
AT3G51910	AT1G26250	3.8295
AT1G74650	AT1G26390	3.8292
AT5G29000	AT2G37040	3.8285
AT5G52830	AT2G15620	3.8272
AT5G61590	AT1G14870	3.8251
AT1G31320	AT1G47128	3.8188
AT3G24310	AT3G04120	3.8176
AT4G25210	AT1G77760	3.8157
AT4G25560	AT4G26970	3.8151
AT5G03150	AT2G30490	3.8138
AT5G40880	AT4G32410	3.8118
AT2G22850	AT3G47730	3.8106
AT4G25560	AT5G41670	3.8103
AT1G67710	AT1G03220	3.8085
AT3G24310	AT5G17330	3.8065
AT1G22070	AT4G05320	3.7991
AT4G02640	AT5G13420	3.7886
AT4G36540	AT3G47520	3.783
AT1G61660	AT1G66200	3.7829
AT2G22200	AT1G77760	3.7791
AT1G09540	AT5G13420	3.7689
AT4G28610	AT1G66200	3.7551
AT2G38300	AT4G39950	3.7537
AT2G43000	AT1G44800	3.7532
AT3G02830	AT3G60750	3.7531
AT3G12977	AT3G04120	3.7502
AT3G12977	AT1G64190	3.7494
AT1G67710	AT2G36880	3.7482
AT2G38300	AT3G14940	3.7479
AT3G18990	AT3G60750	3.7464
AT3G61830	AT4G13930	3.7413
AT1G18570	AT3G60750	3.7407
AT2G27050	AT4G05320	3.7365
AT5G07680	AT4G30190	3.733
AT1G74650	AT1G30510	3.7324
AT2G18060	AT1G18970	3.7279
AT3G54990	AT5G22630	3.7227
AT2G27050	AT1G47128	3.7222
AT2G18060	AT5G14040	3.7217
AT5G40880	AT2G37040	3.7186
AT5G37260	AT1G08090	3.7178
AT1G04990	AT4G13940	3.7164
AT1G32510	AT1G48920	3.7154
AT2G18060	AT5G06110	3.7152
AT1G67710	AT5G48930	3.7143
AT4G16141	AT2G30490	3.7102
AT5G46590	AT1G03220	3.7097
AT2G40260	AT2G27510	3.7096
AT4G36540	AT4G39675	3.7096
AT1G04990	AT3G09440	3.7052
AT5G59450	AT2G36880	3.704
AT5G61420	AT3G03780	3.7
AT5G56840	AT5G17330	3.6981
AT2G43000	AT1G26250	3.6916
AT3G61850	AT2G37040	3.6857
AT5G28650	AT5G37600	3.6843
AT2G23760	AT3G29240	3.6841
AT2G30250	AT1G07890	3.6839
AT2G43000	AT3G04120	3.6783
AT4G00940	AT4G02380	3.6736
AT4G12750	AT1G26390	3.6707
AT1G74650	AT5G05170	3.6706
AT1G32510	AT5G14040	3.6636
AT5G07680	AT5G03380	3.6598
AT3G16350	AT2G30490	3.6554
AT1G14410	AT5G67420	3.6553
AT5G37260	AT1G59870	3.6544
AT1G61660	AT4G13930	3.6539
AT4G00238	AT2G37040	3.6515
AT5G18270	AT5G41670	3.6481
AT5G61590	AT2G16060	3.6458
AT3G02830	AT2G30750	3.642
AT5G65210	AT4G13940	3.6401
AT5G10970	AT3G03780	3.6363
AT1G31320	AT1G26380	3.6315
AT5G60890	AT1G30510	3.6307
AT1G31320	AT5G05170	3.6257
AT5G57660	AT2G15620	3.6222
AT3G18990	AT1G14870	3.6201
AT5G60890	AT3G29240	3.6172
AT2G18060	AT1G44800	3.6168
AT3G59580	AT5G41670	3.6068
AT4G02640	AT5G41670	3.6057
AT5G28650	AT1G22410	3.6051
AT2G18060	AT1G30510	3.6022
AT4G02640	AT4G13930	3.6017
AT5G03680	AT2G36530	3.5959
AT5G18270	AT1G14870	3.5939
AT4G36060	AT5G41670	3.5924
AT5G22570	AT5G17920	3.5922
AT3G12977	AT3G11340	3.5897
AT2G46270	AT1G77760	3.5896
AT1G66600	AT2G30750	3.5891
AT2G18060	AT5G53460	3.5885
AT4G37180	AT1G64190	3.5878
AT4G36540	AT1G12110	3.5852
AT4G16141	AT2G18160	3.584
AT2G25900	AT4G13940	3.5813
AT5G28770	AT5G37600	3.5789
AT5G51780	AT4G13940	3.5743
AT1G51140	AT2G30490	3.5733
AT5G56270	AT2G36880	3.5697
AT1G18570	AT2G36880	3.5689
AT1G18570	AT1G07890	3.5672
AT3G11260	AT1G47128	3.5636
AT1G66600	AT1G22410	3.5609
AT4G36540	AT5G60770	3.5579
AT2G18060	AT3G03780	3.5547
AT4G36540	AT5G48930	3.5546
AT3G24310	AT1G07890	3.5541
AT1G14410	AT2G36880	3.5462
AT2G22200	AT3G60750	3.5446
AT5G28770	AT3G01420	3.5439
AT4G36540	AT1G53310	3.5437
AT2G28550	AT4G30190	3.5416
AT1G32510	AT2G37040	3.538
AT1G74650	AT4G32410	3.5369
AT2G17150	AT4G05320	3.5368
AT3G16350	AT5G17920	3.5356
AT4G02640	AT1G22410	3.5273
AT2G47070	AT3G04120	3.5206
AT5G49300	AT2G37040	3.5191
AT2G27050	AT4G30190	3.5182
AT2G23760	AT3G01420	3.5178
AT1G74080	AT3G60750	3.5156
AT3G02830	AT1G07890	3.5153
AT1G32510	AT3G02360	3.5089
AT1G49560	AT5G13420	3.5085
AT1G49560	AT5G17330	3.5056
AT5G56270	AT1G14870	3.5039
AT3G56970	AT5G37600	3.5038
AT3G02830	AT1G44800	3.5034
AT2G25900	AT1G03220	3.502
AT5G15830	AT3G28510	3.5018
AT1G75080	AT1G59870	3.5018
AT1G74080	AT2G36580	3.5014
AT4G02640	AT3G01420	3.4992
AT2G40260	AT3G04120	3.4985
AT1G76580	AT4G13930	3.4978
AT5G07680	AT1G77760	3.4971
AT5G28650	AT4G39950	3.4946
AT4G36540	AT1G64590	3.4938
AT5G18270	AT5G13420	3.4901
AT1G34180	AT1G03220	3.4834
AT3G51910	AT1G44800	3.4813
AT3G53200	AT4G02380	3.4801
AT5G29000	AT4G30190	3.48
AT5G56840	AT1G66200	3.4783
AT1G31320	AT1G66200	3.4775
AT1G76580	AT5G53460	3.4771
AT3G53200	AT2G24180	3.4751
AT3G59580	AT1G08090	3.475
AT3G49760	AT3G13610	3.4745
AT4G28610	AT1G03220	3.4739
AT1G49560	AT1G26380	3.4709
AT4G25560	AT1G59870	3.4703
AT2G16400	AT3G04120	3.4696
AT5G06510	AT2G36530	3.4686
AT3G12977	AT3G03780	3.4684
AT2G25900	AT3G28510	3.4675
AT5G61590	AT2G36880	3.4673
AT2G40260	AT2G16060	3.4672
AT5G62430	AT3G04120	3.4657
AT1G67710	AT1G07890	3.4622
AT1G61660	AT4G30190	3.4609
AT2G38300	AT3G09440	3.4603
AT2G42280	AT3G28510	3.4595
AT3G01220	AT5G13420	3.4579
AT4G37180	AT2G18160	3.4557
AT5G37260	AT5G03380	3.4557
AT2G47260	AT5G41670	3.4549
AT1G74660	AT1G59870	3.4547
AT1G02230	AT1G26250	3.4517
AT4G39780	AT4G30190	3.4498
AT4G25560	AT3G03780	3.448
AT1G74650	AT3G03780	3.4476
AT5G40880	AT1G26390	3.4466
AT1G72360	AT1G66200	3.4409
AT5G61420	AT4G32940	3.4403
AT3G18990	AT1G30510	3.4402
AT4G37180	AT4G31910	3.439
AT5G28650	AT3G03780	3.4388
AT4G39780	AT1G18970	3.435
AT2G22850	AT3G29240	3.4322
AT1G67310	AT4G05320	3.4316
AT3G16350	AT2G18160	3.4314
AT3G11260	AT3G04120	3.4314
AT1G31320	AT2G24180	3.4313
AT3G16350	AT5G67420	3.431
AT1G49560	AT3G13610	3.4248
AT4G35040	AT3G18780	3.4247
AT1G14410	AT1G26250	3.4239
AT5G06110	AT5G41670	3.4238
AT3G53200	AT1G08090	3.4222
AT5G28650	AT1G07890	3.4217
AT3G59580	AT3G04120	3.4216
AT3G54990	AT1G22410	3.4215
AT1G66600	AT1G07890	3.4197
AT3G24310	AT5G40850	3.4147
AT5G37260	AT1G22410	3.4113
AT4G37180	AT1G22410	3.4107
AT5G46590	AT3G04120	3.4083
AT1G13260	AT1G59870	3.4049
AT2G41835	AT1G66200	3.4048
AT1G31320	AT2G37040	3.4022
AT1G04990	AT4G39950	3.4017
AT5G56840	AT4G39950	3.4005
AT1G32510	AT1G78570	3.3975
AT1G62990	AT1G14870	3.3969
AT3G18990	AT1G51680	3.3967
AT2G27050	AT1G07890	3.3965
AT4G28610	AT5G37600	3.3885
AT1G09540	AT2G36530	3.3884
AT2G40260	AT3G14940	3.3863
AT2G38300	AT2G36580	3.3863
AT5G49300	AT3G17390	3.3847
AT1G51140	AT2G16060	3.3832
AT1G31320	AT1G08090	3.3811
AT4G39780	AT3G09440	3.3805
AT3G59580	AT1G07890	3.3801
AT3G56970	AT4G05050	3.3745
AT1G80730	AT5G41670	3.3743
AT4G36540	AT4G10500	3.3709
AT3G02830	AT1G26250	3.3683
AT2G25900	AT2G37040	3.3671
AT3G47640	AT1G77760	3.3658
AT5G29000	AT2G36530	3.3638
AT5G07680	AT4G32940	3.3619
AT3G16350	AT5G13420	3.3602
AT1G31320	AT1G18970	3.3561
AT1G68880	AT1G30510	3.3546
AT1G13260	AT3G04120	3.3497
AT4G25210	AT1G26250	3.3475
AT3G17609	AT3G01420	3.3437
AT1G18570	AT3G03780	3.343
AT1G19350	AT2G36530	3.3398
AT4G36060	AT2G36880	3.3378
AT4G02640	AT2G27510	3.3377
AT4G00238	AT3G28510	3.3373
AT5G56840	AT2G30750	3.3366
AT5G56270	AT5G41670	3.3359
AT4G25210	AT1G51680	3.3329
AT4G00940	AT5G03380	3.3316
AT5G10970	AT1G22410	3.331
AT3G12977	AT1G08090	3.3307
AT4G02640	AT1G08090	3.3277
AT5G28770	AT2G27510	3.3256
AT3G01220	AT4G30190	3.3251
AT5G15830	AT2G15620	3.3238
AT2G38300	AT3G03780	3.3223
AT3G59580	AT1G77760	3.3217
AT5G28650	AT1G30510	3.3144
AT4G35040	AT2G30490	3.3115
AT3G53200	AT5G41670	3.3102
AT2G27050	AT5G03380	3.3102
AT5G03150	AT5G37600	3.3087
AT4G36540	AT1G14870	3.3082
AT5G61420	AT1G51680	3.307
AT5G22570	AT3G28510	3.307
AT1G13600	AT1G26250	3.3063
AT5G46590	AT1G22410	3.3047
AT5G49300	AT1G64590	3.2992
AT2G27050	AT1G44800	3.299
AT5G10030	AT5G37600	3.2945
AT2G40260	AT5G12860	3.2941
AT5G13180	AT5G17920	3.2929
AT3G59580	AT5G17920	3.2924
AT1G49560	AT2G36950	3.2905
AT2G18060	AT2G30670	3.2888
AT3G21430	AT3G60750	3.285
AT1G76580	AT3G49940	3.2834
AT5G06800	AT4G32940	3.2808
AT2G25000	AT1G08090	3.2807
AT5G62430	AT1G44800	3.2781
AT1G69490	AT2G15620	3.277
AT4G27950	AT5G41670	3.2766
AT5G29000	AT1G47128	3.274
AT1G61660	AT1G14870	3.2716
AT5G56840	AT5G37600	3.2714
AT1G49560	AT2G24180	3.2659
AT1G31320	AT4G13930	3.2654
AT4G28610	AT3G11340	3.2646
AT5G59450	AT2G30490	3.2642
AT4G25560	AT2G30750	3.2592
AT5G28650	AT5G09810	3.2591
AT2G25900	AT4G39950	3.256
AT4G36060	AT4G32950	3.2553
AT5G56840	AT3G09440	3.2509
AT5G66730	AT3G01420	3.2457
AT3G49760	AT1G44800	3.2418
AT3G02830	AT2G30490	3.241
AT5G06510	AT2G40750	3.2409
AT1G76580	AT1G44800	3.2405
AT4G35040	AT3G60750	3.2376
AT5G58900	AT3G60750	3.2363
AT2G40260	AT3G60750	3.2358
AT5G37260	AT4G05320	3.2334
AT5G49300	AT1G51680	3.2318
AT5G37260	AT2G37040	3.2316
AT4G36060	AT1G77760	3.2308
AT4G25560	AT2G18160	3.23
AT1G74650	AT3G60750	3.2298
AT4G00238	AT1G30510	3.2286
AT4G25560	AT3G60750	3.2272
AT4G16141	AT1G59870	3.227
AT4G16141	AT2G36580	3.227
AT3G16350	AT2G36880	3.2255
AT2G40970	AT4G39950	3.2252
AT1G04990	AT2G36880	3.2231
AT5G15830	AT1G77760	3.223
AT2G18060	AT1G47128	3.2215
AT4G16141	AT5G17920	3.2214
AT1G75080	AT1G44800	3.2188
AT3G12977	AT5G40850	3.2188
AT5G61420	AT1G14870	3.2184
AT1G66600	AT4G26970	3.2179
AT5G37260	AT4G39950	3.2148
AT4G28610	AT4G14960	3.2142
AT1G76580	AT4G05050	3.2061
AT5G56840	AT1G59870	3.2053
AT2G41835	AT1G44800	3.2036
AT2G27050	AT5G17330	3.1998
AT1G49560	AT2G36580	3.1982
AT5G52830	AT2G30750	3.1978
AT5G59450	AT1G51680	3.197
AT2G38300	AT3G04120	3.1961
AT5G56840	AT3G03780	3.1943
AT5G59450	AT1G44800	3.1917
AT3G10800	AT1G30510	3.1908
AT1G66600	AT4G02380	3.1906
AT5G03680	AT1G14870	3.19
AT2G22200	AT5G67420	3.1862
AT4G24060	AT3G29240	3.1829
AT5G03680	AT2G40750	3.1823
AT4G36060	AT3G60750	3.177
AT3G61850	AT1G26250	3.1767
AT1G67710	AT4G13930	3.1751
AT4G25560	AT4G31910	3.175
AT2G22200	AT4G02380	3.1747
AT4G35040	AT1G77760	3.1719
AT3G53200	AT1G64590	3.1714
AT1G18570	AT3G17390	3.1682
AT1G62990	AT2G36880	3.1672
AT5G59450	AT5G53460	3.1671
AT4G37180	AT3G09440	3.167
AT3G02830	AT5G53460	3.1624
AT2G47260	AT3G60750	3.1623
AT3G12977	AT1G44800	3.16
AT1G49560	AT1G08090	3.1577
AT1G09540	AT2G30750	3.1576
AT1G13600	AT1G77760	3.1573
AT4G36540	AT2G18160	3.1545
AT1G07640	AT5G53460	3.1529
AT3G59580	AT1G44800	3.1517
AT1G09540	AT3G47730	3.1517
AT3G12977	AT1G14870	3.1491
AT1G61660	AT1G08090	3.1483
AT1G51140	AT4G05050	3.1458
AT2G47070	AT2G36580	3.143
AT3G24310	AT1G26390	3.1427
AT1G74080	AT1G66200	3.1397
AT5G10030	AT4G30190	3.1372
AT2G38300	AT5G13420	3.137
AT5G60890	AT1G03220	3.1368
AT5G28650	AT5G04590	3.136
AT4G28610	AT3G02360	3.1336
AT4G37790	AT2G36880	3.1328
AT4G39780	AT3G14940	3.131
AT2G42280	AT1G14870	3.1308
AT3G53200	AT3G09440	3.1306
AT3G18990	AT5G22630	3.1296
AT1G13260	AT5G22630	3.1275
AT1G02230	AT3G04120	3.1272
AT1G76580	AT2G36530	3.1238
AT3G25890	AT1G07890	3.1228
AT5G56840	AT3G15730	3.1223
AT4G36540	AT5G40850	3.1209
AT2G40260	AT4G15390	3.119
AT4G25560	AT5G05170	3.1187
AT1G68880	AT2G30490	3.1184
AT5G61420	AT1G59870	3.1154
AT2G22850	AT2G36910	3.1145
AT5G28650	AT1G26250	3.1145
AT5G10970	AT1G77760	3.1142
AT3G56970	AT1G26390	3.114
AT1G32510	AT5G48930	3.1107
AT1G13600	AT2G30490	3.1095
AT3G11260	AT3G11340	3.1093
AT2G28550	AT1G66200	3.1089
AT4G39780	AT5G17330	3.1083
AT5G10970	AT2G30490	3.1082
AT3G46130	AT4G13940	3.1073
AT1G18570	AT4G32410	3.1063
AT4G36540	AT5G49440	3.103
AT2G17150	AT1G77760	3.1028
AT1G74650	AT2G16060	3.1028
AT4G00940	AT1G14870	3.1026
AT3G17609	AT1G47128	3.1025
AT5G58900	AT2G30490	3.1015
AT4G36540	AT4G24620	3.0988
AT3G01220	AT1G77760	3.0983
AT5G28650	AT4G15390	3.0964
AT2G18060	AT1G64190	3.096
AT3G24310	AT4G32410	3.0937
AT5G03150	AT1G22410	3.0935
AT3G54990	AT2G16060	3.0934
AT2G47260	AT5G17330	3.0925
AT4G16141	AT5G13420	3.091
AT4G12750	AT1G03220	3.0902
AT2G43000	AT3G28510	3.089
AT5G61420	AT4G13930	3.0854
AT5G56840	AT4G32410	3.0851
AT2G18060	AT2G36880	3.0849
AT1G31320	AT5G53460	3.0844
AT5G47230	AT5G22630	3.0828
AT2G47260	AT2G30750	3.082
AT3G53200	AT1G22410	3.0766
AT3G51910	AT3G14940	3.074
AT4G02640	AT3G49940	3.0733
AT1G68880	AT1G77760	3.0715
AT5G59450	AT3G60750	3.0707
AT1G02230	AT4G13940	3.0683
AT3G56970	AT4G14960	3.0668
AT1G14410	AT4G30190	3.0665
AT5G61590	AT5G37600	3.0655
AT5G28650	AT4G30190	3.0651
AT2G40260	AT4G31910	3.0642
AT3G02830	AT1G51680	3.0637
AT5G52830	AT1G08090	3.0617
AT4G24060	AT3G01420	3.0599
AT5G61420	AT1G22410	3.0574
AT1G49560	AT3G17390	3.0569
AT5G29000	AT2G36580	3.0565
AT5G56270	AT4G32410	3.0563
AT1G67310	AT2G15620	3.0563
AT4G17460	AT4G05320	3.0556
AT1G18570	AT3G13610	3.0549
AT1G51140	AT1G03220	3.05
AT5G03150	AT1G30510	3.0475
AT5G51780	AT3G01420	3.0471
AT4G36540	AT1G03220	3.0424
AT5G57660	AT4G05050	3.0408
AT5G06800	AT1G08090	3.0378
AT5G22570	AT5G53460	3.0356
AT1G76580	AT1G47128	3.0353
AT5G56840	AT1G14870	3.0347
AT4G39780	AT3G03780	3.0341
AT1G34180	AT1G14870	3.0337
AT5G59450	AT3G03780	3.0309
AT4G25560	AT1G21890	3.029
AT5G06110	AT1G07890	3.0266
AT1G74650	AT5G17330	3.0258
AT3G21430	AT4G30190	3.0222
AT2G42280	AT1G07890	3.0199
AT4G16141	AT1G24280	3.0192
AT5G28770	AT5G67420	3.0158
AT3G12977	AT5G67420	3.0156
AT1G67310	AT3G47730	3.0128
AT2G25000	AT5G17330	3.0118
AT3G21430	AT1G64590	3.0106
AT1G74650	AT1G44800	3.01
AT5G04410	AT2G30750	3.0099
AT1G22070	AT1G22410	3.0085
AT3G24310	AT1G51680	3.0082
AT1G49560	AT5G04590	3.0077
AT2G18060	AT5G09810	3.0054
AT1G32510	AT5G40850	3.0041
AT2G42280	AT1G30510	3.0023
AT5G61590	AT2G30490	3.0011
AT4G25560	AT1G24280	3.0001
AT4G36540	AT2G40750	2.9997
AT1G76580	AT2G47730	2.9964
AT4G17460	AT2G27510	2.9961
AT5G06800	AT3G60750	2.9944
AT3G51910	AT2G36880	2.9943
AT1G68880	AT4G30190	2.994
AT5G61420	AT4G26970	2.9936
AT1G02230	AT2G15620	2.9934
AT2G17150	AT5G53460	2.9932
AT1G76580	AT1G64590	2.9926
AT3G53200	AT2G27510	2.9896
AT2G18060	AT2G40750	2.9875
AT2G42280	AT4G30190	2.9842
AT1G18570	AT1G59870	2.9803
AT5G46590	AT3G29240	2.9796
AT1G76580	AT4G05320	2.975
AT5G61420	AT4G05320	2.9747
AT2G28550	AT3G01420	2.9723
AT1G72360	AT5G67420	2.9635
AT4G24060	AT1G51680	2.963
AT2G18060	AT4G39675	2.9603
AT3G61830	AT3G09440	2.9599
AT4G37790	AT3G03780	2.9575
AT1G32510	AT4G39950	2.9558
AT5G60890	AT3G01420	2.9551
AT2G17150	AT2G37040	2.9546
AT2G18060	AT3G29240	2.952
AT1G32510	AT3G49940	2.9495
AT3G56970	AT2G15620	2.9477
AT4G36540	AT1G63940	2.9476
AT1G14410	AT2G30490	2.9454
AT5G10970	AT1G44800	2.9443
AT5G28650	AT3G15730	2.9435
AT3G51910	AT1G08090	2.9432
AT1G66600	AT3G03780	2.9413
AT5G07680	AT1G44800	2.9395
AT3G59580	AT5G67420	2.939
AT1G66600	AT5G41670	2.938
AT5G37260	AT1G51680	2.936
AT4G37540	AT2G15620	2.9356
AT3G61830	AT1G26390	2.9326
AT1G80730	AT5G22630	2.9312
AT4G02640	AT1G59870	2.9294
AT3G11260	AT1G18970	2.9243
AT1G62990	AT2G40750	2.9234
AT5G07680	AT3G60750	2.9231
AT1G25550	AT3G60750	2.9226
AT3G24310	AT1G78570	2.9223
AT4G00940	AT1G07890	2.9223
AT5G28770	AT1G26250	2.9193
AT4G36540	AT5G22630	2.919
AT5G03150	AT3G14940	2.9182
AT1G25550	AT5G41670	2.9179
AT3G01220	AT2G36880	2.9176
AT1G61660	AT1G22410	2.9141
AT1G22070	AT1G59870	2.9129
AT4G39780	AT4G14960	2.9116
AT1G66600	AT5G17330	2.9106
AT3G10500	AT1G77760	2.9096
AT1G02230	AT4G05320	2.9044
AT2G40260	AT4G05320	2.9043
AT1G09540	AT4G05320	2.9009
AT5G52830	AT3G28510	2.8989
AT5G07680	AT1G18970	2.8988
AT5G10970	AT5G37600	2.897
AT1G76580	AT4G14960	2.8951
AT5G56840	AT4G05320	2.8937
AT4G37180	AT1G78570	2.891
AT2G27050	AT5G41670	2.8879
AT4G36540	AT3G29360	2.887
AT4G24060	AT3G17390	2.8861
AT5G56840	AT2G36580	2.8849
AT2G18060	AT2G36530	2.884
AT5G37260	AT4G13930	2.8834
AT4G25210	AT2G36880	2.8826
AT1G32510	AT2G15620	2.8826
AT4G25560	AT5G67420	2.8809
AT4G37180	AT5G67420	2.8801
AT4G39780	AT4G15390	2.8795
AT3G18990	AT1G26250	2.8787
AT2G38300	AT1G26250	2.8779
AT2G25000	AT5G05170	2.8759
AT5G56270	AT3G01420	2.8754
AT3G54990	AT1G03220	2.8749
AT3G49760	AT4G05320	2.8739
AT4G36540	AT2G44160	2.8736
AT3G02830	AT2G36880	2.8722
AT2G38300	AT5G53460	2.8712
AT1G67710	AT5G17330	2.871
AT5G49300	AT1G14870	2.8691
AT1G22070	AT3G60750	2.8687
AT5G28770	AT3G09440	2.8664
AT1G49560	AT1G26250	2.8659
AT5G10030	AT4G02380	2.8655
AT2G40260	AT2G36580	2.8649
AT1G74080	AT1G08090	2.8644
AT1G14410	AT2G36580	2.8624
AT3G51910	AT4G15390	2.8599
AT5G06110	AT3G60750	2.8592
AT5G10970	AT4G05320	2.8588
AT3G24310	AT1G64190	2.858
AT3G12977	AT5G04590	2.8561
AT4G00940	AT2G36880	2.8552
AT5G52830	AT4G30190	2.8551
AT2G18060	AT2G27510	2.8535
AT1G62990	AT5G41670	2.8528
AT4G00940	AT1G03220	2.8527
AT1G74650	AT1G64190	2.8521
AT3G12977	AT3G28510	2.8509
AT4G35040	AT2G30750	2.8509
AT5G47230	AT1G66200	2.8494
AT2G28810	AT2G30750	2.8483
AT5G40880	AT3G13610	2.848
AT4G37180	AT4G10500	2.8478
AT1G04990	AT1G66200	2.8456
AT2G40260	AT3G15730	2.8436
AT4G39780	AT3G47730	2.8436
AT4G24060	AT1G26250	2.8421
AT4G24060	AT5G17330	2.8398
AT3G16350	AT3G17390	2.8379
AT2G28550	AT5G41670	2.8372
AT4G37180	AT5G05170	2.8361
AT3G12977	AT3G47730	2.8352
AT3G21430	AT4G05050	2.8351
AT2G40260	AT1G47128	2.835
AT4G13480	AT5G53460	2.8347
AT1G72360	AT1G14870	2.8345
AT4G17460	AT1G30510	2.8344
AT3G47640	AT4G13930	2.8341
AT5G22570	AT4G30190	2.8333
AT1G49560	AT3G21240	2.8322
AT3G12977	AT4G39675	2.826
AT1G62990	AT3G60750	2.8256
AT5G56840	AT1G18970	2.8236
AT3G56970	AT5G53460	2.8231
AT1G67710	AT1G59870	2.8195
AT5G28650	AT4G10500	2.8194
AT3G16350	AT2G30750	2.819
AT3G25890	AT1G77760	2.8182
AT1G20640	AT4G13940	2.817
AT5G61420	AT4G02380	2.8164
AT5G03150	AT1G77760	2.8152
AT5G57660	AT5G53460	2.815
AT5G40880	AT1G64190	2.8137
AT1G32510	AT4G36040	2.8132
AT3G12977	AT1G66200	2.812
AT2G38300	AT4G13930	2.8119
AT1G32510	AT4G34710	2.8115
AT3G16350	AT1G24280	2.8087
AT5G06800	AT1G26250	2.8072
AT1G74650	AT2G30670	2.8069
AT5G61590	AT5G13420	2.8051
AT3G24310	AT5G05170	2.8037
AT4G36540	AT2G45290	2.8027
AT5G65790	AT5G67420	2.8009
AT3G25790	AT1G26250	2.8006
AT1G32510	AT4G15390	2.799
AT4G00940	AT1G64590	2.7984
AT3G44290	AT4G32940	2.7979
AT5G03150	AT2G18160	2.7976
AT3G10800	AT5G41670	2.7971
AT1G13600	AT5G03380	2.7969
AT5G56840	AT5G13420	2.7952
AT3G25890	AT5G67420	2.7946
AT3G46130	AT2G37040	2.7931
AT4G36540	AT3G17390	2.7915
AT5G28770	AT5G03380	2.7897
AT1G13260	AT4G05050	2.7895
AT2G40260	AT1G64190	2.7871
AT5G28650	AT5G12860	2.7865
AT3G12977	AT1G59870	2.7852
AT3G07340	AT2G37040	2.7851
AT5G49300	AT4G02380	2.7851
AT5G40880	AT1G22410	2.7839
AT5G40880	AT2G18160	2.7835
AT4G25560	AT4G30190	2.7823
AT2G43140	AT1G47128	2.7808
AT5G37260	AT5G37600	2.7798
AT1G72360	AT1G26250	2.7775
AT3G24310	AT2G36530	2.7719
AT5G56840	AT4G26970	2.7711
AT4G24060	AT1G77760	2.7701
AT2G38300	AT1G14870	2.7701
AT1G34180	AT2G36530	2.7687
AT4G39780	AT1G44800	2.7667
AT3G49940	AT2G15620	2.7665
AT5G28770	AT2G15620	2.766
AT3G17609	AT1G26390	2.7655
AT1G18570	AT2G27510	2.7628
AT4G02640	AT1G14870	2.7624
AT4G39780	AT4G02380	2.7622
AT2G47260	AT1G24280	2.7588
AT3G02830	AT1G26390	2.7579
AT3G11260	AT4G02380	2.7554
AT4G13480	AT2G24180	2.7553
AT2G28550	AT5G40850	2.7548
AT1G02230	AT3G01420	2.7545
AT4G37180	AT2G30750	2.7525
AT4G37180	AT2G36530	2.7522
AT1G31320	AT1G64190	2.7518
AT4G02640	AT1G64190	2.7504
AT3G11260	AT1G26250	2.7499
AT3G17609	AT3G29240	2.7488
AT5G03150	AT4G13930	2.7486
AT3G56970	AT2G36580	2.7482
AT3G16350	AT4G32950	2.7479
AT2G38300	AT2G27510	2.7479
AT4G13480	AT2G27510	2.7456
AT1G32510	AT1G26380	2.7449
AT1G74650	AT1G24280	2.7441
AT3G02830	AT3G15730	2.7435
AT1G09540	AT3G28510	2.7408
AT3G53200	AT3G13610	2.7393
AT3G07340	AT5G41670	2.7381
AT3G21430	AT1G22410	2.7357
AT2G40970	AT4G14960	2.735
AT1G18570	AT3G29240	2.7345
AT2G25900	AT5G53460	2.7329
AT1G51140	AT3G60750	2.7316
AT5G03150	AT3G09440	2.7286
AT5G61420	AT1G64190	2.7283
AT3G54990	AT3G29240	2.7281
AT1G13300	AT2G15620	2.728
AT1G74080	AT2G15620	2.7246
AT4G16141	AT2G27510	2.7239
AT2G17150	AT2G36880	2.7215
AT3G51910	AT3G29240	2.7197
AT5G61590	AT2G15620	2.7187
AT3G12977	AT4G15390	2.718
AT5G37260	AT1G18970	2.7174
AT1G68880	AT2G37040	2.7167
AT1G61660	AT2G37040	2.7152
AT3G54990	AT2G18160	2.715
AT3G25890	AT2G30490	2.7133
AT3G53200	AT1G14870	2.7121
AT4G37790	AT1G08090	2.7113
AT1G18570	AT1G03220	2.711
AT2G33550	AT1G26250	2.7109
AT2G40260	AT1G64590	2.7107
AT1G13260	AT3G13610	2.709
AT1G76580	AT5G40850	2.7082
AT3G01220	AT3G03780	2.7078
AT3G17609	AT3G04120	2.7074
AT1G49560	AT2G38470	2.7065
AT1G31320	AT5G16910	2.7063
AT2G25900	AT1G26250	2.7052
AT4G37180	AT4G39675	2.7024
AT5G06110	AT4G13930	2.7015
AT2G27050	AT3G47730	2.7011
[truncated: 4,865 more rows]
