# Supplementary material for: Network Walking charts transcriptional dynamics of nitrogen signaling by integrating validated and predicted genome-wide interactions
Source: Nat Commun. 2019 Apr 5;10:1569. doi: 10.1038/s41467-019-09522-1 (PMC6451032; doi:10.1038/s41467-019-09522-1)
Supplement: Supplementary file 14 — Supplementary Data 11 [file 41467_2019_9522_MOESM14_ESM.xlsx]

## Sheet: Supplementary Table 11
Differentially expressed targets of CRF4 identified using inducible expression in planta from Varala et al. PNAS 2018
Target	Log2FC	padj
AT1G71370	3.7551	8e-38
AT1G49860	-1.88805	1.1e-37
AT1G02920	1.92261	1.23e-36
AT1G02930	2.17794	1.08e-35
AT1G56045	1.15623	5.63e-21
AT1G65060	-1.96891	7.26e-21
AT1G71280	2.7067	7.29e-20
AT5G23900	1.1042	9.99e-20
AT4G09800	1.19989	1.18e-19
AT2G37040	-1.51754	5.71e-19
AT5G66690	-1.40572	1.29e-18
AT3G02080	0.916048	1.3e-18
AT5G48430	1.36735	5.93e-17
AT4G33865	1.05338	5.93e-17
AT1G20100	1.26813	2.06e-16
AT3G01290	1.37083	3.26e-16
AT1G29418	1.65642	4.5e-16
AT3G53260	-1.58199	5.62e-16
AT1G30880	1.2273	1.5e-15
AT1G22410	-0.879491	2.79e-15
AT5G03850	1.10774	3.36e-15
AT2G23930	1.06575	4.05e-15
AT1G30230	1.0391	4.05e-15
AT5G01350	1.15803	4.29e-15
AT3G42806	1.74941	4.48e-15
AT1G65370	1.6099	8.41e-15
AT4G37410	-1.22019	3.92e-14
AT3G16640	1.01243	5.79e-14
AT3G19710	-1.2348	5.79e-14
AT3G11120	1.11109	9.17e-14
AT2G19750	1.07195	9.17e-14
AT3G61110	0.966569	1.04e-13
AT3G03780	-1.11792	1.08e-13
AT4G11650	1.36434	1.12e-13
AT4G15480	-2.17955	1.39e-13
AT3G13580	1.04274	1.61e-13
AT3G59540	0.994937	1.67e-13
AT2G07783	1.49138	1.81e-13
AT2G43570	1.72913	2.19e-13
AT1G35720	-0.844375	2.19e-13
AT3G05590	0.720751	3.33e-13
AT3G22200	-1.04686	3.33e-13
AT3G53890	0.82076	8.75e-13
AT1G15930	0.982414	9.47e-13
AT1G18880	-1.38295	9.95e-13
AT1G09640	0.825893	1.18e-12
AT3G04400	0.908284	1.21e-12
AT4G39200	0.858781	1.21e-12
AT2G21580	0.880972	1.28e-12
AT5G20960	-1.06144	1.37e-12
AT1G65845	1.43537	1.49e-12
AT3G18740	0.892889	1.58e-12
AT2G19740	0.933189	1.64e-12
AT3G56340	0.901611	1.75e-12
AT5G62300	0.933121	2.17e-12
AT4G14320	0.875551	3.43e-12
AT1G25260	0.981196	3.44e-12
AT4G00860	0.952119	3.45e-12
AT1G31970	0.918904	3.89e-12
AT5G10240	1.02982	4.61e-12
AT3G06700	0.990262	8.3e-12
AT3G14600	0.893674	8.74e-12
AT5G42270	-1.24551	1.1e-11
AT1G16400	-1.14543	1.71e-11
AT5G61310	1.27556	1.86e-11
AT3G09500	0.822842	2e-11
AT5G43460	1.06258	2.25e-11
AT4G26190	0.896646	2.97e-11
AT5G02450	0.894159	3.69e-11
AT4G31985	0.878056	3.82e-11
AT2G43100	-1.0803	4.82e-11
AT3G01790	0.987517	5.23e-11
AT2G29550	-0.95803	5.55e-11
AT1G75780	-1.31888	5.71e-11
AT4G40090	1.02824	6.6e-11
AT4G29410	0.93959	7.6e-11
AT3G16410	-0.87991	9.55e-11
AT2G37250	0.831678	1.14e-10
AT5G40780	1.10892	1.19e-10
AT5G23740	0.787469	1.2e-10
AT1G01120	-1.27355	1.44e-10
AT5G48880	-1.40228	1.47e-10
AT1G27400	0.875639	1.83e-10
AT1G20440	-0.946748	1.83e-10
AT3G62870	0.695486	1.84e-10
AT5G06360	0.908667	1.88e-10
AT5G14200	-0.857641	2.05e-10
AT3G02560	0.883081	2.3e-10
AT4G27560	-1.43519	2.39e-10
AT5G52882	-0.915564	2.71e-10
AT4G31910	-1.00856	2.71e-10
AT4G13770	-0.957601	2.8e-10
AT1G78570	-1.07669	3.43e-10
AT5G13630	-1.53856	3.43e-10
AT1G49450	-1.6518	3.98e-10
AT1G65481	1.89558	4.23e-10
AT5G13930	-0.951255	4.24e-10
AT5G01445	2.06311	4.47e-10
AT1G22780	0.804198	4.77e-10
AT4G23760	1.3534	4.79e-10
AT1G76790	-1.02909	4.79e-10
AT3G11450	0.947085	4.86e-10
AT5G02230	1.20404	6.55e-10
AT3G56490	0.972254	6.55e-10
AT5G56710	0.725629	6.55e-10
AT2G36930	1.01569	7.19e-10
AT1G55210	-1.00704	8.14e-10
AT3G55170	1.02201	8.24e-10
AT3G23530	-1.06902	1.1e-09
AT2G19730	0.781333	1.25e-09
AT1G63980	0.86571	1.3e-09
AT3G45030	0.824549	1.32e-09
AT4G02230	0.806621	1.39e-09
AT5G52470	0.695247	1.39e-09
AT3G02200	0.768019	1.46e-09
AT1G15950	-1.37768	1.54e-09
AT3G44010	0.874304	1.61e-09
AT1G10370	-1.44796	1.69e-09
AT3G52590	0.723469	1.76e-09
AT2G34480	0.847871	1.79e-09
AT1G27435	0.976675	1.8e-09
AT3G01130	1.05475	2.01e-09
AT1G65290	0.836365	2.09e-09
AT3G58700	0.965348	2.2e-09
AT1G31835	1.93928	2.3e-09
AT5G27700	0.827069	2.3e-09
AT2G36160	0.703678	2.31e-09
AT5G10360	0.615974	2.42e-09
AT2G43910	-0.912361	2.72e-09
AT5G04800	0.753197	2.74e-09
AT2G44860	0.840442	2.92e-09
AT1G71870	-1.51048	3.11e-09
AT5G56670	0.734805	3.16e-09
AT5G07475	-1.37369	3.24e-09
AT5G06210	1.37762	3.59e-09
AT4G13720	1.16825	3.88e-09
AT5G05270	-1.04238	3.88e-09
AT4G34700	0.832271	4.04e-09
AT4G04840	-1.43387	4.04e-09
AT1G65310	-1.49384	4.07e-09
AT1G77940	0.953746	4.1e-09
AT5G15320	1.01337	4.14e-09
AT4G17390	0.704159	4.24e-09
AT5G46430	0.842909	4.27e-09
AT2G46490	0.968378	4.67e-09
AT2G27530	0.674961	5.23e-09
AT5G03630	-0.701296	5.28e-09
AT1G53780	0.800868	5.37e-09
AT4G34670	0.724898	5.45e-09
AT1G24280	-1.27679	5.62e-09
AT1G49410	0.920935	6.17e-09
AT1G78580	-0.998084	6.17e-09
AT1G77760	-1.11641	6.48e-09
AT2G36100	-1.24013	6.52e-09
AT5G06340	1.21057	6.63e-09
AT2G40460	-1.35279	6.63e-09
AT3G02020	-1.04659	6.8e-09
AT5G65980	-1.7251	6.84e-09
AT5G18790	1.22122	6.92e-09
AT1G12110	-0.925297	7.06e-09
AT5G27850	0.7615	7.57e-09
AT5G47700	0.736844	7.57e-09
AT5G43970	0.912028	7.98e-09
AT5G62530	-1.14884	8.4e-09
AT4G00100	0.728012	8.52e-09
AT5G07090	0.662367	8.52e-09
AT3G57290	0.69284	9.37e-09
AT1G80780	0.937994	1.11e-08
AT5G09770	0.930406	1.13e-08
AT2G15910	1.00317	1.28e-08
AT3G16400	-0.700639	1.38e-08
AT1G12650	0.995558	1.41e-08
AT3G15640	0.700491	1.48e-08
AT1G54570	-1.17321	1.48e-08
AT3G12965	0.9595	1.58e-08
AT5G04600	0.809623	1.62e-08
AT3G06320	1.07255	1.63e-08
AT3G59710	1.51375	1.74e-08
AT3G11940	0.630072	1.88e-08
AT4G39940	-1.03304	2.07e-08
AT2G40900	-1.01241	2.07e-08
AT5G27120	0.736403	2.22e-08
AT5G07030	-0.732461	2.46e-08
AT5G01775	1.83528	2.56e-08
AT1G80340	-1.60235	2.82e-08
AT3G58990	-0.942753	2.85e-08
AT1G69620	0.877896	2.86e-08
AT3G06650	-0.725979	3.03e-08
AT2G39510	-1.48139	3.18e-08
AT4G28025	1.27688	3.2e-08
AT3G56020	1.10125	3.22e-08
AT2G25530	-1.19582	3.25e-08
AT5G39600	0.983652	3.28e-08
AT3G48570	1.11473	3.97e-08
AT3G22790	-0.873693	3.98e-08
AT5G66860	0.909238	4.23e-08
AT4G33250	0.758634	4.23e-08
AT2G21970	-1.22242	4.23e-08
AT1G74270	0.867049	4.71e-08
AT4G27000	0.709559	4.81e-08
AT3G18000	-0.925955	5.13e-08
AT3G53740	0.790973	5.51e-08
AT3G22230	0.719982	5.83e-08
AT4G26110	0.751574	5.96e-08
AT2G37750	1.12871	6.15e-08
AT2G45280	1.38364	6.31e-08
AT2G45950	1.39011	6.43e-08
AT5G55190	0.669954	6.66e-08
AT4G13930	-0.817355	6.66e-08
AT1G09590	0.608287	7.08e-08
AT4G16370	-1.24913	7.54e-08
AT2G37190	0.662527	7.54e-08
AT2G25160	-1.14114	8.48e-08
AT2G22590	-1.85385	8.58e-08
AT2G23540	-0.927083	9.97e-08
AT4G33010	-0.867214	1.02e-07
AT5G22090	-0.782767	1.03e-07
AT2G44370	1.47368	1.05e-07
AT5G67510	0.760088	1.1e-07
AT3G05560	0.677977	1.1e-07
AT4G15030	1.18892	1.11e-07
AT4G30470	-1.2677	1.12e-07
AT3G54600	-1.03206	1.2e-07
AT3G52370	-1.11246	1.22e-07
AT3G11510	0.710483	1.26e-07
AT5G06110	0.846784	1.29e-07
AT1G12520	0.751481	1.29e-07
AT5G28060	0.724374	1.29e-07
AT5G23020	-0.916634	1.29e-07
AT1G15250	1.13038	1.34e-07
AT3G60245	0.661879	1.34e-07
AT2G36880	-0.685613	1.37e-07
AT2G31020	1.05959	1.38e-07
AT3G09200	0.623754	1.38e-07
AT2G20820	0.716752	1.39e-07
AT5G61780	-0.701333	1.39e-07
AT2G27720	0.927332	1.41e-07
AT5G56540	-0.828017	1.41e-07
AT1G02730	-0.980278	1.57e-07
AT1G63000	-0.67162	1.57e-07
AT1G02780	0.604855	1.57e-07
AT2G34690	0.913514	1.62e-07
AT4G34555	0.853503	1.66e-07
AT4G27090	0.748996	1.68e-07
AT3G05060	0.721452	1.79e-07
AT5G56140	0.790788	1.85e-07
AT1G52300	0.70108	1.9e-07
AT1G74100	-0.912249	1.97e-07
AT5G57120	0.753849	2.11e-07
AT5G66390	-1.16024	2.17e-07
AT1G67430	0.576812	2.27e-07
AT5G17920	-0.598767	2.28e-07
AT2G05440	-0.980307	2.28e-07
AT4G25890	0.846931	2.34e-07
AT5G17050	-1.52886	2.34e-07
AT2G39675	1.23153	2.4e-07
AT1G55320	-1.07069	2.6e-07
AT5G14440	1.0338	2.64e-07
AT1G13420	-0.980891	2.64e-07
AT3G14990	-0.608125	2.74e-07
AT2G35920	0.873283	2.78e-07
AT1G51650	0.69738	2.82e-07
AT2G44120	0.625378	2.85e-07
AT3G22620	-1.09612	2.85e-07
AT5G39740	0.505403	2.9e-07
AT2G27402	1.64047	3.18e-07
AT5G28540	-0.57247	3.26e-07
AT2G46540	0.825407	3.34e-07
AT1G56500	1.4494	3.35e-07
AT2G27710	0.770543	3.36e-07
AT2G42740	0.865971	3.36e-07
AT2G37270	0.632336	3.36e-07
AT5G02610	0.779298	3.51e-07
AT1G52200	0.755086	3.59e-07
AT3G51600	-1.22694	3.65e-07
AT5G10840	-0.863695	3.72e-07
AT1G68560	-0.733852	3.75e-07
AT2G39460	0.629118	3.85e-07
AT5G64140	0.974165	3.87e-07
AT2G23090	0.670796	3.87e-07
AT3G57020	-0.84336	3.88e-07
AT2G29530	0.974395	3.91e-07
AT5G62210	-1.13113	3.91e-07
AT2G46420	-1.36064	4.24e-07
AT5G60340	0.884439	4.28e-07
AT4G11320	-0.624858	4.28e-07
AT4G18100	0.605958	4.28e-07
AT1G33700	0.873787	4.34e-07
AT4G14615	0.932262	4.4e-07
AT1G79075	1.15292	4.42e-07
AT5G22630	-0.842942	4.5e-07
AT3G23510	-1.03734	4.55e-07
AT1G79920	-0.784065	4.69e-07
AT1G70370	-0.841688	4.78e-07
AT2G25210	0.794966	4.84e-07
AT5G17040	-1.46363	4.92e-07
AT1G26880	0.695342	4.97e-07
AT4G09830	0.861655	5.35e-07
AT2G25450	-0.698894	5.55e-07
AT1G72500	-1.07071	5.86e-07
AT1G09690	0.573183	6.11e-07
AT1G47530	-0.918599	6.14e-07
AT1G22840	0.711062	6.21e-07
AT5G47840	0.951792	6.31e-07
AT2G17360	0.57422	6.31e-07
AT3G01740	0.849887	6.57e-07
AT1G74050	0.58221	6.57e-07
AT1G27770	-0.925584	6.57e-07
AT5G41520	0.65839	6.61e-07
AT1G34030	0.672643	6.68e-07
AT5G62220	-1.30111	6.74e-07
AT1G12200	-0.848516	6.77e-07
AT2G35040	0.814805	6.96e-07
AT2G33840	0.80342	7.12e-07
AT3G21560	-1.56557	7.12e-07
AT4G25170	1.20053	7.2e-07
AT5G55180	-0.824595	7.69e-07
AT3G45060	1.71669	7.94e-07
AT1G01100	0.71702	7.99e-07
AT2G31610	0.601092	8.1e-07
AT3G13780	1.30715	8.18e-07
AT3G60750	-0.778371	8.39e-07
AT1G55020	-0.810896	8.42e-07
AT5G42020	-0.525172	8.83e-07
AT3G16460	-0.732253	9.25e-07
AT5G13430	0.683594	9.36e-07
AT5G57340	1.14644	9.52e-07
AT1G01780	0.963618	9.52e-07
AT2G30860	-0.555008	9.52e-07
AT3G28860	-0.652713	9.75e-07
AT2G37600	0.908021	9.8e-07
AT3G47480	1.70799	9.81e-07
AT3G12500	1.11869	9.82e-07
AT3G04840	0.563596	9.82e-07
AT5G23535	0.85543	9.82e-07
AT3G57010	-1.03238	9.85e-07
AT3G04920	0.627559	1.02e-06
AT2G31790	-1.0851	1.09e-06
AT5G16130	0.611394	1.11e-06
AT2G33770	-0.722412	1.15e-06
AT4G27640	0.696142	1.16e-06
AT2G46535	-1.12581	1.19e-06
AT5G41040	-0.822239	1.22e-06
AT3G52580	0.694354	1.24e-06
AT5G13780	0.746928	1.28e-06
AT1G67360	-0.986555	1.29e-06
AT4G34265	0.840421	1.3e-06
AT1G71730	0.821451	1.34e-06
AT3G55230	-1.11133	1.35e-06
AT2G39450	0.90489	1.37e-06
AT3G06680	0.812719	1.38e-06
AT2G46650	-1.00306	1.4e-06
AT5G03760	-1.09157	1.4e-06
AT3G16470	-0.74224	1.4e-06
AT4G39950	-0.929063	1.47e-06
AT4G12600	0.709108	1.48e-06
AT5G08640	-1.42657	1.63e-06
AT3G55750	0.600393	1.64e-06
AT3G48140	0.586098	1.64e-06
AT5G56940	0.862588	1.71e-06
AT3G23810	-0.899661	1.83e-06
AT4G09320	0.660402	1.95e-06
AT4G29480	0.712901	1.96e-06
AT4G23670	-0.596898	1.97e-06
AT2G01250	0.498528	2.02e-06
AT4G00585	0.704333	2.12e-06
AT1G15230	1.04258	2.18e-06
AT2G45520	0.876837	2.25e-06
AT1G07897	1.58326	2.28e-06
AT5G23890	-0.709581	2.29e-06
AT5G39410	-0.952832	2.3e-06
AT5G17560	0.887534	2.58e-06
AT2G17840	-0.836068	2.6e-06
AT3G15357	0.939031	2.64e-06
AT5G13420	-0.684381	2.67e-06
AT5G08180	0.580078	2.72e-06
AT1G74090	-0.878935	2.78e-06
AT3G02220	0.749138	2.78e-06
AT5G09585	1.38067	2.83e-06
AT1G56200	0.958764	2.94e-06
AT1G64390	-0.862286	2.94e-06
AT1G77370	0.842729	2.97e-06
AT2G18040	0.625509	3e-06
AT1G79915	1.60923	3.04e-06
AT1G53470	-1.11113	3.11e-06
AT5G07990	-1.50718	3.11e-06
AT3G55620	0.740858	3.15e-06
AT5G09510	0.622184	3.15e-06
AT4G29735	0.827211	3.17e-06
AT2G27775	0.952198	3.23e-06
AT2G05220	0.725463	3.23e-06
AT3G07440	1.08246	3.26e-06
AT5G59770	1.04575	3.31e-06
AT5G17460	-1.03527	3.33e-06
AT4G03995	1.36988	3.33e-06
AT4G15610	0.666957	3.37e-06
AT5G26110	0.943857	3.39e-06
AT3G08520	0.836014	3.39e-06
AT1G76590	1.5045	3.39e-06
AT2G29690	0.88857	3.57e-06
AT1G12000	-0.591186	3.59e-06
AT2G04375	1.3649	3.69e-06
AT4G25820	0.827325	3.79e-06
AT3G20250	-0.754318	3.79e-06
AT5G08515	1.61717	3.8e-06
AT3G56825	1.36137	3.94e-06
AT1G45130	-0.703296	3.94e-06
AT1G78370	-0.830863	4.06e-06
AT1G66580	0.750978	4.13e-06
AT3G20370	-0.59825	4.22e-06
AT3G49430	0.67888	4.24e-06
AT1G13590	1.02041	4.3e-06
AT4G11210	-1.11971	4.32e-06
AT3G51270	0.709216	4.42e-06
AT4G26230	0.717011	4.44e-06
AT5G40730	0.760865	4.52e-06
AT5G54160	-0.619486	4.53e-06
AT2G35790	0.759392	4.68e-06
AT2G07675	0.847824	4.87e-06
AT5G20180	0.917034	4.87e-06
AT1G74060	0.511402	5.33e-06
AT5G65220	0.973161	5.39e-06
AT2G16890	-1.47234	5.49e-06
AT4G24920	0.677188	5.53e-06
AT3G07565	1.03394	5.58e-06
AT1G08360	0.616935	5.58e-06
AT3G26290	-1.28975	5.58e-06
AT4G35350	-0.88937	5.58e-06
AT4G17870	0.767546	5.62e-06
AT1G26470	1.01916	5.62e-06
AT4G21110	0.822708	5.69e-06
AT1G62570	-0.9482	5.76e-06
AT1G06550	-0.702726	5.84e-06
AT4G33880	1.33191	5.94e-06
AT3G56705	1.3407	5.98e-06
AT1G06430	-1.15888	6.12e-06
AT5G58010	1.00756	6.21e-06
AT4G31700	0.505856	6.23e-06
AT5G55160	0.71086	6.3e-06
AT1G03860	0.639483	6.36e-06
AT1G34418	0.929386	6.37e-06
AT5G07080	1.20757	6.41e-06
AT1G27300	0.894079	6.66e-06
AT5G43780	-0.586042	6.66e-06
AT2G41780	1.06263	6.72e-06
AT2G19180	0.956489	7.01e-06
AT1G72160	-0.699978	7.01e-06
AT3G62290	0.586156	7.01e-06
AT2G23910	-1.46543	7.08e-06
AT3G57540	-1.40025	7.12e-06
AT5G04140	-1.48148	7.15e-06
AT1G78070	-1.12082	7.2e-06
AT4G29690	-0.884631	7.24e-06
AT5G61170	0.555098	7.28e-06
AT1G07770	0.776365	7.32e-06
AT2G44870	1.06208	7.34e-06
AT5G04590	-0.574482	7.41e-06
AT3G25520	0.449982	7.64e-06
AT1G64110	1.18975	7.72e-06
AT1G30530	-1.22114	7.83e-06
AT3G02832	1.5772	7.83e-06
AT1G10840	0.585293	7.83e-06
AT5G62930	0.860629	7.91e-06
AT4G07410	0.596036	7.91e-06
AT3G24830	0.65535	7.92e-06
AT2G39700	-0.665463	8.09e-06
AT2G40650	0.726957	8.1e-06
AT2G20490	0.81679	8.11e-06
AT3G10610	0.649169	8.23e-06
AT5G12470	0.581873	8.33e-06
AT2G48080	-1.17516	8.33e-06
AT1G36060	0.744432	8.33e-06
AT3G61200	0.822637	8.41e-06
AT1G80440	1.50476	8.49e-06
AT1G65570	-1.46105	8.49e-06
AT5G20280	-0.75843	8.54e-06
AT3G14570	-0.86648	8.7e-06
AT5G37990	-0.675734	8.88e-06
AT1G23190	-0.609679	8.89e-06
AT5G11630	0.937846	8.93e-06
AT5G59440	0.95209	9e-06
AT1G48830	0.585026	9.05e-06
AT4G25740	0.663792	9.39e-06
AT4G27570	-1.40971	9.51e-06
AT5G61455	1.30338	9.85e-06
AT1G80860	1.0228	9.85e-06
AT5G09530	-0.938385	1.01e-05
AT5G52050	-1.51248	1.01e-05
AT5G43520	1.35351	1.07e-05
AT1G34315	1.30245	1.1e-05
AT3G06380	0.932722	1.11e-05
AT3G52930	-0.571811	1.11e-05
AT2G36910	-0.600346	1.12e-05
AT4G04620	0.845781	1.13e-05
AT5G47930	0.672801	1.13e-05
AT1G50250	-1.0175	1.14e-05
AT1G12090	-0.955406	1.14e-05
AT4G27130	0.675398	1.2e-05
AT1G51680	-0.737208	1.21e-05
AT1G10760	-0.81058	1.21e-05
AT2G32600	0.796071	1.22e-05
AT5G57625	0.848143	1.24e-05
AT4G05390	-0.858618	1.28e-05
AT1G65920	-1.20471	1.29e-05
AT4G30750	0.865785	1.31e-05
AT1G41880	0.540196	1.32e-05
AT1G56430	-1.33165	1.34e-05
AT3G59600	0.845207	1.35e-05
AT1G73940	0.673584	1.36e-05
AT1G18660	-0.85118	1.37e-05
AT3G53430	0.51823	1.46e-05
AT2G38280	0.681967	1.46e-05
AT1G49430	-0.967608	1.46e-05
AT1G61890	-0.795478	1.46e-05
AT3G19370	-0.698845	1.48e-05
AT5G08795	1.32298	1.49e-05
AT1G15120	0.630103	1.49e-05
AT5G15490	-0.725102	1.49e-05
AT4G24140	-0.967892	1.49e-05
AT5G02960	0.515406	1.5e-05
AT5G46160	0.866678	1.51e-05
AT2G20060	0.743113	1.52e-05
AT3G50790	1.1905	1.56e-05
AT1G04270	0.523278	1.58e-05
AT3G60770	0.572618	1.58e-05
AT1G36160	-0.706391	1.59e-05
AT5G08060	0.659362	1.6e-05
AT5G47890	0.610195	1.61e-05
AT3G12860	0.818131	1.64e-05
AT5G51510	0.837135	1.65e-05
AT1G21440	-0.820751	1.66e-05
AT5G10850	1.26963	1.68e-05
AT2G43460	0.841303	1.68e-05
AT4G01390	-1.01771	1.71e-05
AT3G43600	-0.775753	1.74e-05
AT5G50960	0.764661	1.75e-05
AT3G52140	0.528127	1.84e-05
AT2G47110	0.490442	1.84e-05
AT2G01090	1.09394	1.87e-05
AT2G21195	1.22508	1.89e-05
AT1G20430	0.862461	1.91e-05
AT1G75050	1.27565	1.91e-05
AT2G36170	0.683519	1.91e-05
AT4G16720	0.535646	1.91e-05
AT3G21240	-0.708508	1.94e-05
AT2G34900	0.804432	1.96e-05
AT3G02190	0.85043	1.98e-05
AT1G05000	-1.13269	1.99e-05
AT1G73220	-1.22484	1.99e-05
AT3G57645	1.3472	2e-05
AT4G00360	-1.14566	2.09e-05
AT3G07230	0.90728	2.11e-05
AT5G17230	-1.19286	2.11e-05
AT5G08420	0.653276	2.14e-05
AT4G14145	1.08228	2.16e-05
AT5G24850	-0.918767	2.16e-05
AT5G60930	-0.757433	2.29e-05
AT4G35980	0.891184	2.3e-05
AT1G04870	0.704941	2.31e-05
AT5G44110	-0.984747	2.33e-05
AT1G29470	-0.534715	2.33e-05
AT3G16080	0.73942	2.4e-05
AT2G18740	0.715921	2.4e-05
AT5G03340	-0.958589	2.4e-05
AT3G16240	-0.93258	2.4e-05
AT4G00810	0.659538	2.41e-05
AT3G15260	0.760905	2.45e-05
AT3G62700	-0.854722	2.47e-05
AT3G18250	1.41159	2.49e-05
AT4G17280	-0.964181	2.49e-05
AT3G20760	1.49397	2.49e-05
AT2G41840	0.526814	2.54e-05
AT3G07280	0.76746	2.56e-05
AT4G00430	-0.672524	2.56e-05
AT3G27170	-0.908999	2.58e-05
AT4G29390	0.657247	2.6e-05
AT5G63590	-0.889809	2.76e-05
AT2G20610	-0.735452	2.78e-05
AT2G18250	0.932369	2.89e-05
AT4G35560	-0.992042	2.92e-05
AT1G11475	0.743769	2.92e-05
AT1G17880	0.709223	2.93e-05
AT4G02280	-1.17698	2.93e-05
AT3G15660	0.737577	2.99e-05
AT4G16340	-0.656933	2.99e-05
AT5G52650	0.542134	3.03e-05
AT1G31290	1.3381	3.05e-05
AT1G77520	-0.845143	3.05e-05
AT1G02870	0.813036	3.06e-05
AT1G18540	0.648934	3.07e-05
AT2G46340	-0.844688	3.08e-05
AT1G30510	-1.12665	3.16e-05
AT1G51470	-0.979735	3.21e-05
AT1G74460	-1.01868	3.23e-05
AT3G22970	0.722534	3.32e-05
AT5G18540	1.06189	3.49e-05
AT2G45860	0.939906	3.53e-05
AT5G40850	-0.728854	3.59e-05
AT3G16340	-0.627492	3.62e-05
AT3G53870	0.58569	3.66e-05
AT4G35090	-0.598598	3.74e-05
AT3G26470	0.830722	3.81e-05
AT1G64230	0.683062	3.83e-05
AT1G54010	-0.777479	3.99e-05
AT4G15500	-1.08501	3.99e-05
AT3G49990	0.724939	3.99e-05
AT3G14440	-1.45661	4.02e-05
AT2G22930	-1.09768	4.05e-05
AT2G39400	1.4455	4.12e-05
AT4G24130	-0.849176	4.14e-05
AT5G48760	0.596222	4.16e-05
AT3G61220	-0.970341	4.22e-05
AT5G23190	-1.03624	4.23e-05
AT3G48260	-1.25583	4.23e-05
AT3G46430	0.61006	4.24e-05
AT2G26650	-0.652879	4.34e-05
AT2G19680	0.676273	4.44e-05
AT4G36880	-1.38851	4.44e-05
AT5G54370	-1.22616	4.45e-05
AT3G52260	1.1112	4.46e-05
AT4G17770	-0.731682	4.53e-05
AT4G03240	0.97285	4.54e-05
AT1G24180	0.506406	4.73e-05
AT2G47610	0.481999	4.79e-05
AT3G55280	0.457848	4.79e-05
AT2G39390	0.584354	4.91e-05
AT2G40765	0.727351	4.92e-05
AT5G26260	-0.549371	4.92e-05
AT3G25910	0.743934	4.92e-05
AT3G29320	-0.76206	4.99e-05
AT2G22660	-0.610652	5.04e-05
AT3G27940	1.40795	5.06e-05
AT1G71770	1.19933	5.08e-05
AT3G43980	0.804982	5.08e-05
AT5G47820	-0.72186	5.17e-05
AT5G54960	-0.76812	5.17e-05
AT1G13930	-0.633989	5.23e-05
AT1G08580	0.692665	5.29e-05
AT1G42550	-1.28352	5.29e-05
AT2G47420	0.737088	5.29e-05
AT4G31180	0.516816	5.41e-05
AT5G10470	-0.887545	5.5e-05
AT3G04380	1.19374	5.64e-05
AT3G13845	1.02626	5.65e-05
AT4G34110	0.441275	5.65e-05
AT3G09260	-0.611994	5.73e-05
AT5G37055	1.14586	5.9e-05
AT3G60300	0.830132	5.9e-05
AT3G28740	-0.650913	5.9e-05
AT1G53625	1.16939	5.92e-05
AT5G54670	-0.668785	5.92e-05
AT2G47500	-0.719675	5.92e-05
AT2G30490	-0.571635	5.96e-05
AT3G50970	-0.717052	5.96e-05
AT5G05540	0.802981	6.01e-05
AT4G38932	0.91416	6.16e-05
AT3G29035	0.746876	6.29e-05
AT1G71140	1.42474	6.4e-05
AT4G24670	-1.00705	6.43e-05
AT3G22290	0.723408	6.57e-05
AT3G62250	0.483098	6.6e-05
AT1G24100	-0.745529	6.6e-05
AT1G78850	-0.681204	6.6e-05
AT4G02270	0.785815	6.61e-05
AT5G50810	0.804851	6.72e-05
AT5G63560	-0.690981	6.83e-05
AT4G00700	-0.932418	7.02e-05
AT3G29410	0.968887	7.02e-05
AT4G36640	-0.899678	7.04e-05
AT4G00900	-0.728822	7.11e-05
AT3G46560	0.849827	7.14e-05
AT4G36360	-0.562932	7.25e-05
AT1G14540	1.13857	7.26e-05
AT1G27390	0.628903	7.36e-05
AT2G40890	-0.625288	7.36e-05
AT2G42810	0.67402	7.49e-05
AT3G57785	1.05131	7.57e-05
AT5G49450	1.40761	7.57e-05
AT5G60030	0.898587	7.75e-05
AT1G72740	0.814563	7.76e-05
AT1G30650	0.865973	7.82e-05
AT1G79270	-0.780784	7.82e-05
AT3G14940	-0.711225	7.85e-05
AT4G34135	-0.715089	7.93e-05
AT3G17300	0.808888	7.95e-05
AT5G59140	0.832982	7.98e-05
AT3G47520	-0.559717	8.05e-05
AT2G35770	-1.16732	8.15e-05
AT3G60270	1.31505	8.17e-05
AT1G12240	-0.649816	8.17e-05
AT1G80700	0.831198	8.22e-05
AT2G16990	-1.25371	8.28e-05
AT1G80560	0.684154	8.29e-05
AT1G31850	-0.551464	8.3e-05
AT4G34230	-0.773349	8.32e-05
AT4G31670	0.89525	8.33e-05
AT3G11550	-1.09043	8.36e-05
AT5G58210	0.891337	8.5e-05
AT1G07950	0.869512	8.55e-05
AT1G80830	0.760972	8.61e-05
AT5G05440	0.788983	8.96e-05
AT1G76240	-0.967141	9.16e-05
AT3G26330	-0.807953	9.28e-05
AT1G64750	0.63352	9.43e-05
AT5G44585	1.25214	9.45e-05
AT1G62975	-1.13272	9.45e-05
AT1G10590	0.544034	9.47e-05
AT5G38030	-0.828449	9.51e-05
AT5G27470	0.569742	9.55e-05
AT2G07050	-0.559268	9.7e-05
AT4G28060	0.574386	9.86e-05
AT2G31390	-0.554999	9.89e-05
AT5G53460	-0.637988	9.89e-05
AT3G44720	-0.751218	9.89e-05
AT5G19300	0.729027	0.000101226
AT3G23090	-0.670548	0.000101226
AT5G19260	-1.15623	0.000103434
AT1G28110	-0.967264	0.000104403
AT2G48100	0.611777	0.000104505
AT5G11790	-0.759095	0.000105205
AT3G03920	0.649203	0.000106422
AT3G23890	-0.68079	0.000107335
AT3G47780	-0.624504	0.000107992
AT3G45070	-0.748255	0.000107992
AT5G04950	-0.813392	0.000107992
AT2G35270	0.92895	0.000108571
AT3G57150	0.573314	0.00010904
AT4G22130	-0.632983	0.00010904
AT4G25640	-1.20686	0.00010904
AT4G15560	-0.695127	0.000110605
AT5G64160	0.865614	0.000112069
AT1G48600	-0.500523	0.000112069
AT5G63150	0.748471	0.000112879
AT5G46020	0.580377	0.000114162
AT3G07860	0.973059	0.000114883
AT5G37630	-0.968904	0.000117011
AT1G78890	0.908533	0.000118043
AT2G43810	0.68989	0.000119081
AT4G30460	-0.914388	0.000119521
AT3G28900	0.556155	0.000120079
AT3G59970	-0.553065	0.000120079
AT3G25900	0.801245	0.000122182
AT2G23790	0.790845	0.000122926
AT3G52300	0.536824	0.000125724
AT5G38720	0.696618	0.000127666
AT3G52470	-0.570968	0.000128019
AT2G37990	0.560784	0.000128647
AT5G05170	-0.557922	0.000134549
AT4G35490	0.700149	0.000135274
AT3G62810	0.728579	0.000135923
AT4G01870	-1.2657	0.000136751
AT5G47810	1.09676	0.000138458
AT3G58020	1.00689	0.000138458
AT4G23680	-0.6608	0.000138458
AT2G41100	1.15467	0.00013912
AT5G14800	0.563227	0.000139314
AT5G08050	-1.07356	0.0001405
AT5G53560	0.478234	0.000141656
AT5G47680	0.762257	0.000142501
AT4G18940	1.37315	0.000144835
AT2G19480	0.471463	0.000145177
AT5G10580	-0.656402	0.000146129
AT2G25870	0.63957	0.000148587
AT1G30700	0.587753	0.000148922
AT2G43610	-0.647229	0.000149711
AT5G05590	0.794532	0.00015133
AT3G54880	0.8939	0.000152422
AT1G11580	-0.602957	0.00015251
AT5G45410	-0.791318	0.000153302
AT5G48070	-0.829989	0.000155658
AT2G20370	-0.704715	0.000156997
AT4G32210	0.592229	0.00015715
AT1G10900	-0.688316	0.000158208
AT2G16930	0.693965	0.000159348
AT2G47690	0.660956	0.000159488
AT2G06950	0.720754	0.000160887
AT1G27530	0.651188	0.000161234
AT2G20450	0.593125	0.000162558
AT1G14340	-0.9034	0.00016298
AT2G05765	1.34207	0.000164227
AT2G46280	0.529694	0.000164426
AT5G09920	0.699946	0.000165907
AT2G18690	0.925156	0.000166493
AT5G08040	0.70216	0.000169145
AT3G13570	0.629448	0.000169301
AT1G15290	-0.879766	0.000169301
AT4G26050	1.33324	0.000170766
AT5G23040	0.769383	0.000171442
AT5G56080	-1.28919	0.000171909
AT3G08610	0.537005	0.000176088
AT4G24190	-0.4942	0.000177987
AT4G34050	-0.540465	0.000178277
AT1G16740	0.735649	0.00017971
AT3G07110	0.494493	0.000180674
AT1G26630	0.530281	0.000182289
AT3G60360	0.697089	0.000183896
AT4G36420	0.632339	0.000184651
AT5G46840	0.590569	0.000185277
AT5G57350	-0.741541	0.00018621
AT3G25780	-0.900304	0.000186582
AT1G72370	0.481717	0.000186611
AT4G30690	1.01729	0.000188027
AT5G47030	0.639384	0.000192159
AT5G22440	0.508878	0.000194444
AT2G04390	0.637152	0.000196188
AT1G49660	-0.826175	0.000197992
AT5G09600	0.578503	0.000198391
AT5G43560	0.565517	0.000199107
AT2G15620	-1.12762	0.000199635
AT5G62720	-0.74599	0.000200863
AT5G22340	1.03327	0.000200991
AT1G62660	-0.559191	0.000203085
AT1G54410	0.633196	0.000205615
AT5G03660	0.633588	0.000205689
AT3G13670	-0.684252	0.000206224
AT4G15290	-1.24677	0.000206224
AT2G39130	-0.686931	0.000206337
AT2G17630	-0.84697	0.000208922
AT1G02205	-1.22376	0.000209145
AT5G24120	-1.13146	0.000212471
AT2G15490	-0.776159	0.000213734
AT1G06900	0.554542	0.00021642
AT4G39800	-0.746511	0.000217365
AT1G19110	-0.680762	0.000218634
AT3G05570	0.836793	0.000220104
AT1G28395	0.753083	0.000220104
AT3G20000	0.521268	0.000221167
AT5G16270	-0.660439	0.000221456
AT1G54540	-0.988609	0.000224223
AT1G31230	-0.708576	0.000226426
AT5G53970	-1.28532	0.000228024
AT5G53700	1.30272	0.000230071
AT5G63510	0.618115	0.000230357
AT2G40130	-1.1591	0.000230517
AT3G53020	0.490677	0.000234004
AT1G78830	0.981513	0.00023618
AT1G33290	1.04461	0.000238052
AT3G54960	-0.536375	0.000239054
AT4G39520	0.563783	0.000239858
AT2G20410	0.874357	0.000240176
AT1G54140	0.93213	0.000241899
AT1G07830	0.725104	0.000241899
AT4G28020	1.11495	0.000245446
AT3G44550	-0.722111	0.000245446
AT2G38010	-0.977941	0.00024813
AT5G23395	0.791985	0.000248504
AT5G05160	-0.745106	0.000249215
AT1G22770	-1.15331	0.000249215
AT1G15210	-0.564615	0.000253003
AT4G37870	-0.573974	0.000253003
AT1G60200	0.515691	0.000255272
AT1G29465	1.30081	0.000255617
AT3G52730	0.496372	0.000255617
AT4G17100	-1.15271	0.000256117
AT3G33520	0.923269	0.000256476
AT1G05530	-1.24928	0.000256842
AT2G36740	0.823961	0.00026263
AT2G33210	-0.546492	0.000267332
AT1G70460	0.904996	0.00026873
AT1G51730	0.637138	0.000271791
AT1G71790	0.926548	0.000271904
AT2G28780	-0.781611	0.000273379
AT4G16950	-0.931685	0.000276392
AT2G40090	0.861672	0.000276423
AT1G80980	0.813773	0.000276423
AT3G03070	0.554168	0.000283065
AT1G31860	0.698905	0.000288079
AT3G55120	-1.03263	0.000288079
AT5G12880	0.960474	0.000289282
AT1G01770	0.893714	0.000296494
AT5G66140	0.620956	0.000305154
AT4G29680	-0.64168	0.000310967
AT5G17220	-1.27412	0.000315116
AT4G06746	1.23943	0.000316828
AT5G11420	-0.992704	0.000321137
AT5G64110	1.31039	0.000326694
AT4G13430	-0.562263	0.000328904
AT1G70310	0.586446	0.000330237
AT5G01890	-0.661083	0.000331217
AT4G13580	-1.09666	0.000336051
AT2G30950	-0.677606	0.000338067
AT5G09870	-0.793679	0.000338067
AT2G32060	0.631075	0.000341647
AT4G36610	-0.867826	0.00034244
AT2G44300	-0.908042	0.00034355
AT1G64490	0.864562	0.000350218
AT1G18680	1.14464	0.000351285
AT4G18030	-0.561681	0.000351959
AT5G67210	-1.04554	0.000354926
AT4G18730	0.543121	0.000355969
AT5G26030	-0.709491	0.000355969
AT2G39310	-0.575478	0.000359621
AT2G27400	0.89279	0.00036235
AT2G14460	0.773498	0.00036235
AT5G19510	0.498315	0.000366342
AT3G46845	0.950482	0.000366727
AT5G20090	0.516192	0.000366727
AT2G44380	0.980369	0.000369178
AT5G40040	1.04627	0.000371361
AT4G37090	0.632782	0.000371361
AT4G36010	-1.00139	0.000371361
AT5G50800	-1.25666	0.000371644
AT3G56210	0.733265	0.000373149
AT1G78090	-0.843744	0.000373149
AT3G53990	0.519134	0.000376662
AT5G46250	0.525487	0.000383228
AT1G14620	0.730516	0.000384696
AT2G18790	-0.82785	0.000384696
AT2G25670	0.537468	0.00040272
AT5G20290	0.477474	0.00040331
AT3G09440	-0.609624	0.000412572
AT1G78990	-1.04766	0.000412572
AT2G39430	-0.897366	0.000417932
AT1G12440	0.674646	0.000423035
AT3G21230	-0.784378	0.000423035
AT2G40190	0.825091	0.000423184
AT5G46290	-0.543405	0.000425453
AT1G15400	0.622761	0.000427003
AT2G15000	0.690712	0.00043985
AT1G78060	-0.67508	0.000445156
AT5G64170	-1.11073	0.000448672
AT2G21190	0.656229	0.000448815
AT3G07100	-0.48112	0.000448815
AT2G36570	-0.842863	0.000448815
AT3G15060	0.994664	0.000452087
AT3G62310	0.519044	0.000454252
AT1G36622	1.09772	0.00045523
AT4G22120	-0.698673	0.000462708
AT5G51620	0.740104	0.000467655
AT4G15550	-0.854118	0.000468495
AT2G18960	-0.427805	0.000468576
AT1G58180	0.820216	0.000469567
AT3G24190	-0.728735	0.000469909
AT1G07745	1.16452	0.000472442
AT5G27660	0.850557	0.000472442
AT5G44450	0.800787	0.000472442
AT4G14342	0.762762	0.000472442
AT4G31720	0.69279	0.000472442
AT1G63010	-0.707887	0.000472442
AT4G37160	-0.967809	0.000472442
AT1G34260	-0.852738	0.000475039
AT5G62980	1.04048	0.000478477
AT3G22320	0.617955	0.000478477
AT1G74250	0.630008	0.000479513
AT1G02680	0.859098	0.000480089
AT2G21045	0.508439	0.000487542
AT3G48930	0.527762	0.00049213
AT1G09420	0.934377	0.000500039
AT2G42280	1.04449	0.00050219
AT1G18870	-1.05573	0.000508918
AT3G10090	0.835102	0.000510414
AT1G78050	-0.844047	0.000510414
AT5G64340	-0.692578	0.000513937
AT4G30220	0.59328	0.000514682
AT5G17630	-0.792544	0.000521247
AT2G41660	-0.616287	0.000521409
AT3G60980	0.799559	0.000523886
AT5G07190	-1.13799	0.000523886
AT4G12030	-0.81391	0.000535035
AT1G33140	0.493942	0.000538876
AT4G38400	-1.05737	0.000551654
AT2G33340	0.572957	0.000556067
AT3G54110	0.552824	0.000563196
AT3G52090	0.652814	0.000565193
AT2G45300	-0.595034	0.000582487
AT5G34871	1.16588	0.000586031
AT3G61820	-0.666032	0.000586031
AT1G14320	0.471503	0.000590795
AT2G22330	-0.676384	0.000594065
AT3G54400	-0.636166	0.000600409
AT5G12250	-0.451704	0.000601269
AT5G42830	0.835018	0.0006097
AT3G50300	-0.914004	0.000612749
AT1G77710	0.64326	0.000615003
AT3G02170	0.814573	0.000616978
AT1G77690	-0.616005	0.000616978
AT3G10050	0.695837	0.000617344
AT5G43880	-0.701926	0.000617344
AT4G33790	-1.21855	0.00061794
AT1G16310	-0.987074	0.000618799
AT1G65840	-0.678661	0.000620103
AT2G42680	0.509723	0.000622591
AT5G50210	-0.706757	0.000625653
AT1G80230	0.519868	0.00062882
AT1G54000	-0.517818	0.000631751
AT3G07910	0.676671	0.000638116
AT4G26970	-0.508233	0.00063891
AT2G47890	-0.594498	0.00063891
AT4G20140	-0.802461	0.00063891
AT2G27820	-0.795009	0.000639152
AT1G18370	-0.723883	0.000649934
AT1G68400	-0.990908	0.000653299
AT3G11500	0.738016	0.000654063
AT5G60670	0.532289	0.000656486
AT4G31590	-0.650313	0.000656592
AT3G58680	0.550535	0.000666812
AT3G25110	-0.628783	0.000666812
AT1G27310	0.516493	0.000670423
AT4G14360	-0.656717	0.00067165
AT3G57220	0.745961	0.000674075
AT3G46040	0.656196	0.000674075
AT1G15270	0.512272	0.000677959
AT5G62900	0.667938	0.000678943
AT1G44800	-0.508489	0.000678943
AT4G30530	-0.571357	0.000681368
AT1G22270	0.713668	0.000682228
AT1G65960	-0.496634	0.000684759
AT1G70810	0.783903	0.000690939
AT2G38040	-0.479442	0.000696228
AT1G79410	-0.94574	0.000698086
AT5G23010	-0.767657	0.000698383
AT4G35160	-0.713462	0.000720902
AT4G14690	-1.21956	0.000726385
AT2G13560	-0.494438	0.000727033
AT5G43060	-0.485199	0.000729683
AT1G52150	-0.625853	0.000729683
AT5G06090	-1.14875	0.000729683
AT1G45160	-0.668243	0.000730609
AT1G01750	0.881122	0.000730938
AT2G32990	-0.689897	0.000731539
AT3G09840	-0.389415	0.000732233
AT4G30190	-0.437234	0.000733139
AT2G28320	-0.683132	0.000735237
AT5G49400	0.709221	0.000738009
AT2G21290	0.7863	0.000743775
AT1G79390	0.715893	0.000745093
AT1G74040	0.749162	0.000747594
AT2G43090	0.533719	0.000747594
AT3G15730	-0.409454	0.000751789
AT5G09480	-0.600435	0.000754461
AT2G43050	-1.22791	0.000754461
AT5G06220	-0.760598	0.000758884
AT4G33970	1.23437	0.000760857
AT5G39570	-0.619492	0.000760857
AT3G22400	-0.808272	0.000760857
AT5G14700	-1.18464	0.000760857
AT5G42050	-0.538564	0.000762625
AT1G73230	0.532583	0.000769054
AT3G47370	0.475728	0.000769054
AT5G55850	0.555466	0.000770005
AT1G17620	-0.657774	0.000770743
AT1G47600	-0.843768	0.000776772
AT1G53090	-0.968493	0.000779298
AT5G07960	0.654205	0.000780852
AT2G17760	-0.703426	0.000783672
AT1G49960	-0.963492	0.000796213
AT1G08090	-0.651655	0.000796523
AT5G08390	-0.772644	0.000807155
AT5G44720	-0.604938	0.000810724
AT4G15910	1.00301	0.000834633
AT5G13850	0.474808	0.000842674
AT3G16840	0.52313	0.000844399
AT3G30214	0.706114	0.000844498
AT5G27990	0.660834	0.0008495
AT3G46010	0.490318	0.000850768
AT5G64120	0.707242	0.000851042
AT5G12190	0.734211	0.000853885
AT2G25980	-0.496001	0.000856273
AT3G63390	0.885688	0.000866588
AT3G42790	0.577173	0.000868483
AT5G64740	-0.483151	0.000880381
AT3G62530	0.474054	0.000884199
AT5G35530	0.453277	0.000884776
AT4G02090	-1.1321	0.000887477
AT5G20020	0.438114	0.000891522
AT5G58240	0.71651	0.000904143
AT1G10865	0.777405	0.000905124
AT1G02050	0.907829	0.000913068
AT3G06040	0.575787	0.00091866
AT5G15750	0.63357	0.000925001
AT2G45720	-0.883708	0.000928745
AT5G58420	0.438077	0.000929347
AT5G59480	-0.81632	0.000929347
AT2G24200	-0.550323	0.000938437
AT2G23000	-1.08703	0.000938675
AT1G49245	1.03254	0.000940232
AT4G37830	0.5317	0.000942466
AT4G36530	-1.02269	0.000942466
AT1G68850	-0.859022	0.000943482
AT4G04223	0.894963	0.000944528
AT1G69870	-1.14383	0.000945562
AT1G63460	0.652129	0.000946278
AT1G07640	-0.731138	0.000946278
AT3G47030	1.22241	0.00094917
AT4G38060	0.640678	0.00094917
AT4G25340	0.547636	0.000949444
AT3G19930	0.826432	0.000949747
AT2G22480	-0.559892	0.000950518
AT1G62020	-0.497754	0.000951218
AT3G44430	0.805202	0.000953877
AT3G56290	-1.14848	0.000958815
AT1G80750	0.5853	0.000958984
AT1G26420	1.15328	0.000963226
AT3G22600	-0.575204	0.000963226
AT5G56500	-0.476056	0.000964594
AT4G35750	0.652099	0.000967246
AT3G15110	1.14037	0.000973818
AT5G61820	-0.649205	0.000975326
AT4G18950	0.581876	0.000978747
AT1G17360	-0.675089	0.000979331
AT5G58490	0.67323	0.000984278
AT1G09780	-0.524442	0.000986148
AT1G48550	0.924213	0.000998339
AT4G17040	0.621593	0.000998414
AT4G22240	-0.597492	0.0010049
AT1G78190	1.06095	0.00100817
AT5G08540	0.674691	0.00101311
AT4G23690	-0.648709	0.00101311
AT5G61880	0.735464	0.00101689
AT4G20940	-0.816199	0.00101689
AT1G05660	-1.1572	0.00102127
AT5G58320	-0.699608	0.00103083
AT1G07070	0.688762	0.00103134
AT3G59020	0.47251	0.00103134
AT4G24440	0.720975	0.00103417
AT3G22680	0.890196	0.00104108
AT1G08890	-0.741813	0.00104611
AT3G24200	0.647183	0.00105945
AT5G37020	-0.629269	0.00106787
AT5G52020	-1.09994	0.00107297
AT2G15790	0.681916	0.00107385
AT5G62680	-0.745618	0.00107598
AT4G22380	0.822337	0.00107852
AT3G49120	-0.517899	0.00107852
AT2G44940	-0.80156	0.00108628
AT5G16060	0.778328	0.00108955
AT4G01560	0.566478	0.00108991
AT1G19600	0.636825	0.00109696
AT5G42860	-0.657029	0.00109696
AT2G30110	-0.473487	0.0010977
AT3G03530	-0.963633	0.00110086
AT1G13820	1.15238	0.00110924
AT5G26340	-0.844957	0.00111347
AT5G10550	-0.578433	0.00111431
AT3G50350	-0.696785	0.00111549
AT5G58005	0.768017	0.00111649
AT4G27595	-0.721286	0.00112086
AT3G12587	0.884991	0.0011483
AT5G66170	0.591863	0.0011483
AT5G67190	1.09234	0.00115277
AT1G53210	-0.494889	0.001153
AT4G32000	-1.10881	0.00115913
AT3G20640	-0.911024	0.00117756
AT3G52990	-0.452073	0.00117772
AT1G73260	0.915162	0.00118141
AT1G31360	0.813943	0.00118141
AT2G40360	0.429865	0.00119767
AT2G36850	-0.566014	0.00119954
AT2G18020	0.397641	0.00122017
AT2G41740	-0.501055	0.00122189
AT1G01340	-0.80155	0.00123917
AT4G36040	0.634513	0.00124165
AT4G27490	0.763018	0.00125002
AT3G02555	0.932312	0.0012552
AT4G11010	0.465338	0.00126156
AT4G38495	1.00625	0.00126227
AT5G11340	0.664119	0.00126675
AT5G32440	0.580854	0.00126675
AT2G01890	-0.633766	0.00127864
AT1G04590	0.688858	0.00128158
AT1G29950	-0.752589	0.00128263
AT3G12610	-0.557288	0.00129871
AT4G19160	0.942257	0.00129964
AT5G48300	-0.697446	0.00129964
AT1G20950	-0.480216	0.00130117
AT2G01100	0.514971	0.00130382
AT2G47460	-1.10608	0.00130539
AT3G20550	0.717327	0.00130873
AT2G03820	0.521243	0.00130873
AT1G30730	1.15927	0.00132943
AT3G23190	0.754927	0.00133393
AT5G24735	0.761262	0.00133441
AT2G41640	-0.972016	0.00133441
AT3G05810	0.826333	0.00134252
AT2G39990	0.469822	0.00134252
AT1G23170	-0.840008	0.00134252
AT3G47980	-0.616151	0.00134259
AT1G33170	-0.913371	0.0013464
AT5G09760	-0.834821	0.00135452
AT1G18590	-0.826494	0.00135697
AT5G15610	0.502836	0.00136086
AT5G44530	-0.784365	0.00136219
AT5G49910	-0.558798	0.00136445
AT3G05880	-0.509453	0.00137262
AT1G20450	-0.639278	0.00138036
AT3G15290	0.716992	0.00138952
AT5G63790	-0.673439	0.00139339
AT1G01715	1.08962	0.00140947
AT1G73885	1.06787	0.00140947
AT1G51430	0.868169	0.00140947
AT1G07780	0.656826	0.00142332
AT1G78900	-0.378681	0.00142332
AT4G32420	0.567107	0.00142428
AT5G40390	-0.745686	0.00142428
AT5G63980	-0.669801	0.00142546
AT1G14460	-0.783088	0.00142546
AT1G22470	-1.0591	0.00142706
AT3G24506	0.829475	0.00143525
AT2G17440	0.664951	0.00143863
AT1G52740	0.594657	0.00146478
AT2G23070	0.46849	0.0014741
AT5G65790	-0.775897	0.0014741
AT5G22740	-0.535019	0.00147581
AT2G20270	0.780911	0.0014769
AT2G42520	-0.747441	0.00147701
AT5G18960	-0.807474	0.00147701
AT1G80180	0.917039	0.00148238
AT4G27520	-0.699197	0.00148586
AT1G36640	1.11685	0.00149703
AT4G19490	-0.490432	0.00149947
AT2G24990	0.629929	0.00150749
AT3G44990	-0.59208	0.0015078
AT5G55730	-0.679341	0.00151639
AT1G45050	0.871678	0.00152162
AT4G23100	-0.422079	0.00152162
AT1G54030	-0.578239	0.00153033
AT5G61220	0.764337	0.00155214
AT3G03060	-0.662967	0.00158846
AT3G07310	0.965714	0.00159143
AT5G16530	-1.11186	0.00159143
AT4G36520	0.573434	0.00159373
AT1G33120	0.498801	0.00159491
AT5G35170	0.843429	0.00159945
AT5G23250	0.58135	0.0016136
AT3G09270	-0.550034	0.00161368
AT1G16000	0.598951	0.00161717
AT5G42060	0.77909	0.00162034
AT5G27820	0.729343	0.00162034
AT3G47960	-0.910144	0.00162034
AT4G25790	0.882707	0.00162281
AT3G02630	-0.514653	0.00162306
AT3G50640	-0.721674	0.00162306
AT5G65670	-0.397423	0.00162315
AT5G50920	-0.434364	0.00162613
AT2G44790	0.515662	0.00163399
AT4G08570	-0.939705	0.00163399
AT3G04320	-0.985011	0.00163399
AT1G70290	1.14765	0.00163642
AT4G07825	0.797531	0.00163642
AT3G13920	0.350216	0.00163642
AT5G43330	-0.844388	0.00163642
AT5G17450	-1.15949	0.00163642
AT2G28470	-0.733767	0.00163704
AT1G74470	-0.882867	0.00165295
AT3G09925	0.656994	0.00166102
AT1G03330	0.604424	0.00167103
AT1G80410	0.450148	0.00167103
AT4G00370	-0.679844	0.00167103
AT1G10310	0.945004	0.00167541
AT3G61100	0.855444	0.00168103
AT5G15200	0.56032	0.00168396
AT2G34660	-0.520395	0.00168396
AT3G49760	-0.929715	0.00168396
AT3G61190	-1.10636	0.00168396
AT5G01920	0.902001	0.00169692
AT3G14390	0.522343	0.00169962
AT2G26170	-0.720019	0.00169962
AT5G40770	0.491196	0.00170158
AT5G52560	-0.617242	0.00171005
AT5G43630	-0.631662	0.00171005
AT4G39030	-0.733379	0.00171191
AT3G24240	-0.588388	0.00172066
AT3G07700	-0.856901	0.00174466
AT5G65750	-0.517763	0.00175759
AT5G60020	-0.944098	0.00175759
AT5G62020	-0.906738	0.00175813
AT1G01940	0.766378	0.0017622
AT2G22125	-0.507424	0.0017622
AT3G28180	-0.797303	0.0017622
AT4G09020	-0.657705	0.00176854
AT1G33590	-0.709451	0.00176854
AT3G57230	0.664004	0.00177352
AT1G05205	0.659292	0.00177352
AT2G37280	-0.812798	0.00177352
AT2G14720	-0.521892	0.00177706
AT3G49530	-0.778895	0.00177791
AT5G51960	0.796856	0.00177961
AT4G21105	0.56777	0.00178028
AT4G26210	0.605438	0.00178774
AT1G76890	0.766898	0.00179053
AT2G36580	-0.527253	0.00179543
AT2G35380	-0.623201	0.0018094
AT1G55740	-0.698288	0.00181099
AT4G17940	-0.813698	0.00181225
AT1G18745	1.07458	0.00181524
AT5G58990	0.623412	0.00181664
AT1G09415	1.00951	0.00182033
AT1G31130	-0.608053	0.00182133
AT3G24660	-0.767945	0.0018268
AT2G41650	0.617662	0.00183221
AT5G36180	-0.649422	0.00183277
AT3G21720	0.971758	0.00184767
AT5G65380	-0.573504	0.00185099
AT2G20750	-0.721513	0.00187372
AT5G16470	0.563147	0.00188012
AT5G57990	0.426616	0.00188012
AT5G34850	-0.416398	0.00189089
AT1G65980	0.469386	0.00189467
AT5G10572	1.15456	0.00190943
AT1G11240	0.596587	0.00190943
AT2G46270	-0.851184	0.00190943
AT2G36290	-0.575142	0.00192121
AT5G27770	0.559688	0.00193348
AT1G78600	-0.698403	0.00193348
AT1G05260	-0.587547	0.0019424
AT4G33100	0.873801	0.00194644
AT2G30260	0.642897	0.00195573
AT5G05450	0.630826	0.0019567
AT5G51060	-0.711118	0.00196163
AT2G20190	-0.513643	0.00196269
AT1G48090	-0.545271	0.00197503
AT5G66380	0.858528	0.00198226
AT2G44010	0.777865	0.00198851
AT1G01810	1.1451	0.0019948
AT3G53980	-0.701284	0.00199923
AT3G16270	-0.599658	0.00200272
AT4G32470	0.559612	0.00200296
AT5G03500	0.74667	0.0020241
AT5G05730	0.646318	0.00203014
AT2G23950	-0.729752	0.00203668
AT1G01020	0.825705	0.00206697
AT1G57720	0.390688	0.00207464
AT1G26740	0.630695	0.00208469
AT5G10100	-0.762074	0.00208469
AT3G46970	-0.676154	0.00208948
AT4G13495	1.14412	0.00210715
AT4G29010	-0.511391	0.00210715
AT5G40130	0.556743	0.00211295
AT5G57110	-0.481623	0.00211366
AT4G39300	0.642046	0.00211396
AT2G40330	0.732286	0.0021385
AT4G28250	-0.458625	0.00214884
AT1G24880	0.583985	0.00215445
AT1G14870	0.48315	0.00216201
AT3G01970	0.864637	0.00218291
AT1G23280	0.557241	0.00219645
AT5G26310	-0.852657	0.00219645
AT1G60270	-0.949575	0.00219813
AT2G41380	-0.658437	0.00220547
AT5G24290	-0.761993	0.00220547
AT5G14520	0.483632	0.00220625
AT1G79910	1.03022	0.0022183
AT5G61770	0.687812	0.0022183
AT2G18570	-0.813957	0.00222536
AT1G20160	-1.00611	0.00223154
AT3G16310	0.649824	0.00223778
AT2G42720	1.04042	0.00224408
AT2G06010	0.821603	0.0022501
AT1G48160	0.608596	0.0022501
AT1G48030	0.481043	0.0022501
AT4G22000	0.68226	0.00226191
AT3G30122	0.981444	0.00226301
AT1G58360	-0.788053	0.00226481
AT1G11940	0.836448	0.00226947
AT5G56350	-0.473751	0.00226947
AT1G30330	-0.525623	0.00226947
AT5G24710	-0.482334	0.00227453
AT1G20140	0.77346	0.00227712
AT3G63500	-0.5416	0.00229803
AT4G15490	-1.06773	0.00230818
AT3G15650	-1.07473	0.00231313
AT4G04370	-1.12477	0.00231313
AT1G65820	0.446367	0.00231998
AT2G36320	0.663775	0.00232857
AT1G76690	-0.62599	0.00232857
AT2G33700	-0.72105	0.00232857
AT3G23670	-0.766854	0.00235118
AT1G53633	1.03292	0.00235122
AT3G59670	0.517709	0.00235751
AT5G41270	0.97174	0.00236059
AT5G26800	0.713933	0.00236059
AT3G46290	-0.789582	0.00236092
AT3G50400	-0.864424	0.00237758
AT3G59890	0.673479	0.00237832
AT5G18920	1.02209	0.00238443
AT5G19760	0.421456	0.00239388
AT1G13950	0.730046	0.00241179
AT4G23700	0.945119	0.00243789
AT1G53300	-0.626397	0.0024591
AT2G37080	-0.524137	0.00245938
AT5G09935	1.11366	0.00245953
AT1G70620	0.457322	0.00246527
AT1G67510	-0.944166	0.00246527
AT3G53830	-1.12664	0.0024705
AT5G23860	-0.519109	0.00247058
AT1G60010	0.79861	0.00247906
AT3G23470	-0.651821	0.00247999
AT1G01600	-0.852155	0.00247999
AT1G48850	-0.472047	0.00248608
AT3G23390	0.555882	0.00251899
AT3G47610	0.713219	0.00253635
AT1G60640	0.565356	0.00253739
AT1G09760	0.497173	0.00253739
AT3G57060	-0.691508	0.00253739
AT1G72940	-1.12722	0.00254408
AT5G03610	-0.654054	0.0025464
AT5G20010	0.373036	0.00254932
AT3G61590	-0.77448	0.00255334
AT4G01950	-0.802335	0.00256178
AT1G07560	-1.05193	0.0025706
AT1G64900	-1.10921	0.0025922
AT4G32915	0.724872	0.00259444
AT3G05990	0.566986	0.00259444
AT5G07130	-0.842171	0.00259912
AT1G31070	-0.582671	0.00261625
AT4G30060	-0.689902	0.00261625
AT2G01950	-0.634914	0.00262519
AT1G79450	-0.791781	0.00265009
AT3G07590	0.718029	0.00265839
AT3G22840	-1.12621	0.00266923
AT5G27550	-0.794653	0.00268708
AT2G31410	0.496488	0.00270594
AT5G20070	-0.590237	0.00270594
AT4G02970	0.909904	0.0027125
AT1G33670	-1.09903	0.00272171
AT2G31810	0.700556	0.00273372
AT5G42300	0.466613	0.00273667
AT1G64780	-0.692637	0.00276081
AT5G40340	0.530716	0.00277033
AT1G70330	-0.809402	0.00277033
AT3G23325	0.786133	0.002777
AT4G31290	0.599406	0.00280517
AT4G26660	-0.694225	0.00280517
AT4G37520	0.580063	0.00280649
AT4G11310	-0.855556	0.00280649
AT5G59850	0.466442	0.00280865
AT3G61340	1.00731	0.00282274
AT1G44170	-0.541753	0.0028329
AT3G24400	1.1203	0.00283941
AT1G72820	0.796074	0.00283941
AT2G43820	0.644093	0.00283941
AT2G37410	0.593078	0.00283941
AT4G19810	-0.710349	0.00284193
AT1G70410	-0.490083	0.00284789
AT4G26900	0.526128	0.00285518
AT2G34520	0.622201	0.00286061
AT1G01910	0.586134	0.00286679
AT5G14680	0.661715	0.00286928
AT5G64350	0.497493	0.00286928
AT2G40840	-0.50866	0.00286928
AT3G57880	-0.761435	0.00286928
AT3G24715	-1.00802	0.00286928
AT4G30110	-1.01458	0.00286928
AT4G14760	-0.649939	0.00287921
AT1G11185	0.982507	0.0028804
AT3G03680	-0.722077	0.00288071
AT5G66985	-0.687888	0.00289146
AT3G44450	-1.09042	0.00289146
AT2G46900	0.563554	0.00291511
AT3G01430	0.937557	0.0029199
AT5G23730	-1.00986	0.0029199
AT5G44030	-0.767056	0.00293421
AT3G15580	0.65276	0.00293695
AT5G60890	-0.545967	0.00294595
AT1G69510	0.448522	0.00295865
AT1G73820	0.810784	0.00297898
AT1G06040	-0.794101	0.00298093
AT1G22520	0.615198	0.0029816
AT3G32030	-0.916659	0.00298874
AT2G45710	0.625825	0.00299263
AT4G30650	-0.625125	0.00299263
AT4G38740	-0.40671	0.00299299
AT3G13470	-0.576626	0.0029945
AT5G48010	-0.523626	0.00301177
AT3G05360	-0.877471	0.00301547
AT3G23540	-0.620907	0.00302752
AT5G37600	0.350792	0.00304164
AT1G03940	0.874181	0.00304604
AT4G25225	0.978931	0.00304639
AT4G20240	-0.622565	0.00304639
AT2G16900	-0.684329	0.00304827
AT5G16370	0.846937	0.00306413
AT3G58470	0.708365	0.00306413
AT5G13280	0.541878	0.003078
AT3G17890	1.01294	0.00308619
AT1G09815	0.733729	0.00309482
AT3G27740	0.446039	0.00309482
AT5G43900	-0.433033	0.00312588
AT1G22060	-0.566866	0.00312588
AT5G23820	-0.618958	0.00312948
AT4G08035	0.667054	0.00313559
AT2G36900	0.713095	0.00313712
AT1G06553	1.03836	0.00314101
AT1G72230	-0.598652	0.00314101
AT4G28830	0.809204	0.00314452
AT1G02140	0.485082	0.00314882
AT3G23400	-0.882567	0.0031744
AT5G48000	-0.506219	0.003177
AT4G14630	0.681362	0.00319861
AT2G12400	-0.516559	0.00319861
AT1G30400	-0.456972	0.00319959
AT5G66510	0.413096	0.00321974
AT4G00026	0.599477	0.00323084
AT1G73640	-0.973834	0.00323445
AT5G64330	-0.619736	0.0032468
AT5G64130	0.567951	0.00324875
AT5G10450	0.433634	0.00324875
AT5G42980	0.395492	0.00324875
AT3G11130	-0.411249	0.00324875
AT1G70350	0.814287	0.00325183
AT2G28450	0.518518	0.00325279
AT3G49910	0.400646	0.00327499
AT1G07170	0.746859	0.0032964
AT3G54510	1.10486	0.00330314
AT1G49140	0.584666	0.00331711
AT5G64680	0.672225	0.00332114
AT1G11820	-0.713911	0.0033243
AT3G08040	-0.738283	0.00332576
AT3G62790	0.542237	0.00332648
AT1G47720	0.850099	0.00334269
AT1G19850	-0.621978	0.0033501
AT1G49000	-0.969516	0.00336165
AT2G28480	0.75697	0.00336396
AT4G01100	0.431904	0.00336396
AT5G20570	0.515829	0.0033647
AT1G01080	0.929123	0.0033679
AT1G07920	0.351766	0.00338454
AT4G14580	-0.695221	0.00338454
AT5G55940	0.495299	0.00338557
AT1G01550	-0.483861	0.00338621
AT2G26730	-0.479186	0.00341724
AT3G47348	0.998779	0.00343498
AT2G37050	-0.546763	0.00343498
AT4G27320	0.561102	0.00343827
AT2G20585	0.653743	0.00344487
AT1G52980	0.482445	0.00344487
AT4G29700	-0.526798	0.00345655
AT4G33070	-1.00925	0.0034594
AT5G63780	-0.726456	0.00346973
AT1G67270	1.09023	0.00347664
AT3G14680	0.606695	0.00352623
AT4G15393	-0.691044	0.0035324
AT1G03820	-0.742163	0.00353609
AT2G44830	-0.724951	0.00354903
AT4G25707	1.03979	0.00357274
AT1G80120	-0.928378	0.00359165
AT5G14330	0.666336	0.00360113
AT2G34810	-0.913216	0.00360113
AT4G23800	-0.574884	0.00360442
AT4G31980	0.74873	0.00362406
AT5G58000	-0.592001	0.00363009
AT2G30340	0.629926	0.00365129
AT1G09570	-0.437018	0.00365496
AT5G11040	-0.563493	0.00367368
AT3G19340	-0.601861	0.00367368
AT3G17465	0.544552	0.00370615
AT1G73490	0.589513	0.00371528
AT3G54366	0.66336	0.00372659
AT5G47080	0.521818	0.00372867
AT1G30840	-0.567749	0.00373966
AT3G03440	-0.804917	0.00373966
AT3G17110	-0.975133	0.00374513
AT5G42720	-0.731927	0.00375156
AT3G06050	0.567404	0.00381123
AT5G58375	0.588359	0.00381485
AT4G36790	0.702981	0.00383939
AT3G56400	1.00115	0.00384103
AT2G29450	-0.725869	0.0038416
AT2G30100	-0.88996	0.0038416
AT3G02280	0.639375	0.00386431
AT3G09735	0.546439	0.00386431
AT2G31090	0.723096	0.00387376
AT3G55430	-0.52898	0.00387376
AT5G62710	-0.697955	0.00388734
AT3G22425	0.641301	0.00389427
AT3G28345	-0.661679	0.00389496
AT3G63540	1.00334	0.00390335
AT5G55540	-0.780074	0.00390335
AT2G14045	0.705468	0.00390702
AT4G34730	-0.845989	0.00390702
AT5G15680	-0.49459	0.00390744
AT2G47250	0.454706	0.00391387
AT3G14110	0.666627	0.00393854
AT2G47760	0.65413	0.00393854
AT3G24503	-0.508657	0.00393854
AT5G02740	0.564418	0.00394532
AT4G33330	-0.941903	0.00394532
AT5G19730	-0.969923	0.00394812
AT5G19875	-0.983003	0.00396032
AT1G62800	-0.568378	0.00397082
AT5G35580	-0.714675	0.00397461
AT3G44540	-0.650038	0.00399969
AT5G21160	0.454987	0.00401629
AT5G13210	0.942271	0.00403455
AT1G32580	0.562372	0.00403455
AT5G17760	-0.689875	0.00403455
AT4G11050	-0.968893	0.00403455
AT3G13222	0.647685	0.00403717
AT3G60530	0.930378	0.0040613
AT3G11660	-0.666788	0.00406614
AT5G01335	0.990642	0.0041142
AT2G45170	0.664904	0.00413111
AT1G73180	0.55016	0.00415199
AT3G21350	0.727842	0.00416245
AT1G66700	0.945355	0.00416407
AT5G39850	0.643774	0.00416407
AT3G48340	0.504185	0.00416815
AT4G19450	-0.704367	0.004177
AT4G24620	-0.367571	0.00417754
AT5G21930	0.877148	0.00417958
AT5G60450	-0.645661	0.00417958
AT5G24380	-0.848589	0.00418533
AT4G33520	0.729384	0.00423892
AT1G24350	0.691419	0.0042443
AT1G19900	-1.06692	0.00426829
AT4G38660	-0.619168	0.00428453
AT1G80380	0.969412	0.00428456
AT5G63000	0.763444	0.00428456
AT3G43670	-0.66081	0.00428456
AT3G02360	-0.362454	0.00428712
AT3G07320	-0.497306	0.00430293
AT4G38540	0.840402	0.00431541
AT5G54770	-0.707594	0.00431541
AT5G47910	-0.574344	0.00433883
AT1G51860	-0.769838	0.00433883
AT2G05990	-0.409595	0.00437019
AT1G61340	-1.06981	0.004375
AT3G29170	0.795347	0.00437613
AT1G07890	-0.381566	0.00437613
AT3G52748	0.718462	0.00438287
AT5G24670	0.538205	0.00439188
AT2G19060	0.847926	0.00439769
AT5G09220	-0.420665	0.00440821
AT5G47435	0.601051	0.00442258
AT5G14760	-0.926854	0.00442464
AT4G36380	-0.685277	0.00444771
AT4G26870	0.447553	0.0044793
AT1G77280	-0.762678	0.0044793
AT3G23175	0.625863	0.00448381
AT3G27060	-0.555763	0.00448381
AT2G47530	0.96046	0.00449642
AT5G48610	0.654465	0.00450758
AT4G17230	-0.653979	0.00450764
AT1G10090	-0.717097	0.00451209
AT1G77540	0.773615	0.00452805
AT1G14450	0.777775	0.00453232
AT5G09830	0.69017	0.00453232
AT2G36620	0.489446	0.0045528
AT4G36220	-0.857644	0.00456732
AT4G19150	0.648226	0.00456791
AT3G51800	0.338868	0.00456978
AT5G22280	0.687148	0.00457632
AT1G51310	0.801374	0.00462922
AT1G55820	0.65599	0.00462922
AT5G49940	0.598434	0.00462922
AT5G64940	-0.748816	0.00462922
AT1G53140	-0.81307	0.00462922
AT4G15770	0.49667	0.00465199
AT3G46620	-0.688944	0.00466019
AT1G16860	-0.532535	0.00466383
AT5G13090	0.765249	0.00468322
AT2G44620	0.525819	0.00468322
AT3G22480	0.601095	0.00468788
AT2G42490	-0.40624	0.00469747
AT5G49850	-0.821258	0.00472108
AT5G12950	-0.594908	0.0047399
AT2G40480	-0.62433	0.0047589
AT3G62260	-0.871643	0.00478069
AT1G35320	0.595102	0.00478479
AT5G56750	0.568347	0.00478479
AT3G26460	-0.521103	0.00481053
AT2G40205	0.784281	0.00481631
AT3G59990	0.429331	0.00484484
AT4G26710	0.633175	0.00485926
AT3G48990	-0.382212	0.0048712
AT3G12670	0.499747	0.0048793
AT5G37350	0.581945	0.00488061
AT1G30360	-0.513569	0.00488061
AT3G10480	0.605053	0.00493078
AT2G36010	0.78087	0.0049467
AT2G46890	-0.639169	0.0049467
AT5G54760	0.377087	0.00497131
AT3G53540	-0.662292	0.00502004
AT1G79550	-0.342772	0.00502644
AT2G02510	0.502984	0.00502789
AT1G75180	0.746552	0.00503099
AT4G30170	0.558782	0.00506166
AT4G15000	0.366384	0.00507002
AT2G41945	0.776462	0.0051318
AT5G05210	0.51698	0.0051318
AT4G31520	1.04972	0.00513323
AT1G79440	-0.603083	0.0051345
AT3G43960	-0.787314	0.00513641
AT5G17420	-0.744178	0.00515054
AT1G72020	0.467134	0.00516069
AT5G02150	0.915138	0.00517701
AT5G16120	0.704218	0.00517701
AT5G49510	0.479476	0.00518163
AT1G55000	0.750961	0.00520714
AT2G40113	-0.785638	0.00523068
AT5G13000	-0.449859	0.00523951
AT1G76720	0.608561	0.00524328
AT5G48460	-0.757109	0.00525337
AT3G16560	-0.684086	0.0052603
AT4G18700	-0.549206	0.00526188
AT4G04850	-0.770019	0.00526188
AT1G73805	1.04041	0.00526586
AT5G42690	-0.727337	0.00526923
AT2G40590	0.423245	0.00527689
AT4G10840	-0.433335	0.00533158
AT2G22080	-0.581836	0.00533197
AT5G60460	0.723866	0.00534265
AT4G20150	0.475169	0.00534265
AT3G04600	0.472479	0.00536874
AT4G26220	-0.628068	0.00539381
AT5G07360	0.642659	0.00539476
AT3G25440	0.827619	0.00540009
AT4G00893	1.0454	0.00540702
AT1G41830	-0.412008	0.00540702
AT2G47860	-0.675508	0.00540702
AT4G34570	0.60452	0.00542577
AT3G18230	0.569387	0.00544761
AT5G09225	0.710318	0.00545733
AT2G16430	-0.715012	0.00547094
AT1G47480	-0.701727	0.00547542
AT2G44290	1.04084	0.00548339
AT4G02790	0.828092	0.00548985
AT5G25800	0.722845	0.00556435
AT1G05410	0.695343	0.00556435
AT4G36780	0.594231	0.00557432
AT1G73460	-0.544822	0.00559616
AT5G13580	-0.738176	0.00559616
AT5G26780	-0.432857	0.00562194
AT5G65900	0.51588	0.00564004
AT4G39350	-0.435363	0.00564224
AT2G20860	0.496297	0.00574746
AT4G31580	0.432293	0.0057593
AT4G18780	-0.836939	0.00576084
AT2G39040	-1.03872	0.00578221
AT5G26742	-0.515768	0.00580645
AT1G11400	0.573632	0.0058127
AT1G52905	0.711846	0.00582202
AT1G69750	0.574831	0.00582202
AT4G25030	-0.48843	0.00583183
AT4G30160	-0.453432	0.00585115
AT1G74020	-0.563419	0.00585388
AT1G63110	0.565339	0.00586371
AT3G10500	-0.559061	0.00587164
AT1G73700	0.963247	0.00589834
AT1G23440	-0.576835	0.00592478
AT3G45680	-0.738261	0.00596045
AT4G35630	-0.485455	0.00597727
AT4G26010	0.542383	0.00598918
AT1G52245	1.01375	0.0060093
AT5G15950	-0.954585	0.00604066
AT3G58570	-0.600532	0.0060409
AT2G39750	-0.636414	0.006046
AT3G23640	-0.620999	0.00606979
AT4G18630	-0.788367	0.00608971
AT3G52860	0.838099	0.00609502
AT1G44835	0.50263	0.00609502
AT1G59830	0.55518	0.00610796
AT1G20980	-0.469376	0.0061285
AT4G13370	-0.82329	0.00613714
AT4G03320	0.600716	0.00616467
AT3G48680	0.476526	0.00618118
AT2G25680	-1.02774	0.00618185
AT4G23496	-0.889599	0.00619068
AT1G19120	0.705587	0.00622286
AT1G53030	0.856847	0.00624853
AT1G66600	1.04036	0.00625371
AT4G30210	-0.466147	0.00625573
AT1G09140	-0.508218	0.00625573
AT4G24610	-0.634209	0.00625573
AT3G15630	1.02232	0.00626247
AT2G38170	-0.619378	0.00626247
AT1G47490	0.444318	0.00628494
AT2G01060	0.521355	0.00628722
AT3G29630	-0.890735	0.00628722
AT3G51010	0.524275	0.00631625
AT2G04030	-0.419372	0.00631977
AT4G31480	-0.405105	0.00632146
AT1G26390	0.798842	0.0063217
AT3G58510	-0.521077	0.00632401
AT1G17665	0.835255	0.00633467
AT4G19020	-0.619265	0.00634091
AT5G15090	0.391692	0.00636099
AT1G20600	0.959065	0.00636956
AT5G57490	0.540772	0.00638525
AT5G10700	0.991818	0.00638569
AT3G13800	0.796762	0.00642529
AT1G29250	0.492572	0.0064255
AT1G47260	0.396301	0.00646767
AT1G06760	-0.499682	0.00647642
AT5G61790	-0.375746	0.00648223
AT1G50360	-0.578469	0.00648223
AT2G14740	-0.56112	0.00648684
AT3G44730	-0.63385	0.00651656
AT5G10720	-0.716305	0.00651656
AT1G18080	0.311484	0.00651831
AT5G65880	0.777301	0.00656232
AT5G04880	1.03287	0.00657277
AT3G25500	-0.542725	0.00658078
AT4G00630	-0.465319	0.00658176
AT4G31810	0.464297	0.00659404
AT5G44710	0.63949	0.00663666
AT1G60420	-0.619487	0.00665344
AT5G48500	-0.689352	0.00665344
AT1G30720	0.994411	0.00666393
AT1G64950	-0.726135	0.00666742
AT3G01060	1.02561	0.00668322
AT1G53310	-0.345329	0.00679802
AT5G63400	0.390045	0.00681317
AT3G03050	-0.46247	0.00685421
AT4G21230	-0.891796	0.00688247
AT1G29280	0.438758	0.00690974
AT5G57480	-0.825803	0.0069158
AT1G03090	0.74458	0.00691894
AT4G25630	0.397734	0.00692731
AT5G57130	-0.634091	0.00694873
AT1G76810	0.37887	0.00695212
AT3G00260	0.889391	0.00696854
AT3G48870	-0.491515	0.00697011
AT4G33350	0.680466	0.0069839
AT5G03280	-0.440138	0.00699262
AT5G16590	-0.517023	0.00701541
AT5G56630	-0.565585	0.0070402
AT1G12340	0.767184	0.0070481
AT5G13110	-0.454303	0.00709462
AT4G16450	0.477587	0.00710336
AT4G32410	-0.366202	0.00710336
AT4G40042	0.780997	0.00710882
AT2G41770	-0.677363	0.00710882
AT5G24780	-0.714796	0.00710882
AT4G25250	-0.89798	0.00710882
AT5G62550	-0.703994	0.00712718
AT4G16270	-0.966125	0.00715916
AT5G57220	0.722124	0.00718197
AT3G52710	-0.731685	0.00719391
AT4G34000	-0.567624	0.00720796
AT5G16450	-0.740712	0.00722134
AT1G08590	0.920785	0.00732734
AT3G21190	-0.523552	0.00739193
AT1G27060	0.931586	0.00740355
AT1G50745	-0.834667	0.00740577
AT1G73600	-0.851923	0.0074411
AT5G25250	0.877895	0.00747342
AT1G26240	0.780392	0.00750208
AT1G30750	-0.808769	0.00754223
AT4G04565	0.948028	0.00756311
AT1G71080	0.457579	0.00756311
AT5G65575	0.90634	0.0075888
AT2G38400	0.614642	0.0075888
AT5G48110	0.549516	0.0075888
AT4G12340	0.511475	0.0075888
AT5G28510	-1.01348	0.0075888
AT1G16650	0.826805	0.00760733
AT3G18215	0.666183	0.00763263
AT2G30210	-0.605357	0.00763629
AT1G27750	0.640045	0.00767347
AT5G67360	-0.414976	0.00768836
AT3G07568	0.692869	0.00769398
AT3G62840	0.423134	0.00771116
AT5G60600	-0.614482	0.00772425
AT4G02940	-0.497374	0.00776178
AT2G23100	0.993154	0.00778363
AT5G55140	0.657596	0.00778363
AT2G38110	-0.716185	0.00778363
AT4G00080	-0.810876	0.00778363
AT1G16410	-1.01314	0.00778363
AT4G12080	0.657207	0.0078129
AT1G28410	0.610348	0.0078129
AT5G12860	-0.493628	0.00786624
AT3G48610	-0.830178	0.00788785
AT3G25820	-0.496561	0.00790945
AT5G03455	0.599226	0.00792727
AT5G62190	0.534449	0.00794917
AT1G48200	0.65075	0.00795143
AT4G20260	-0.35711	0.0079688
AT4G11240	0.560631	0.00801524
AT5G01930	0.756495	0.00802356
AT4G11680	-0.726183	0.00802356
AT2G05920	-0.389026	0.00804628
AT5G11770	0.360632	0.00804897
AT1G49400	0.523318	0.008066
AT5G49560	0.78965	0.00809242
AT2G29995	0.636595	0.00810244
AT5G34851	0.802497	0.00810437
AT5G49460	-0.39828	0.00811501
AT3G01690	0.51711	0.00816301
AT2G18390	0.625278	0.00816729
AT1G14610	0.392438	0.00820015
AT1G70850	-0.33779	0.00820015
AT3G16870	0.688605	0.00820549
AT1G07135	-1.00452	0.00820549
AT1G51200	0.391837	0.00823309
AT5G19370	0.627237	0.00823423
AT1G13560	0.459511	0.00823423
AT5G66460	-0.6847	0.00823423
AT5G13490	0.518335	0.00823836
AT1G55930	0.747607	0.0082425
AT3G60240	-0.416097	0.008249
AT2G34860	0.829566	0.00825066
AT2G27230	-0.471967	0.00825431
AT2G03200	-0.701234	0.00825431
AT3G55370	-0.709655	0.00827646
AT5G24590	-0.622556	0.00828666
AT1G53250	0.956541	0.00832623
AT5G12410	0.488535	0.00832623
AT1G57660	0.449484	0.00834414
AT4G17486	0.588402	0.00841359
AT1G30600	-0.651107	0.0084398
AT5G47180	0.589004	0.00847318
AT2G17820	-0.571996	0.00852615
AT3G08510	-0.438678	0.00854616
AT5G10830	-0.528038	0.00855074
AT4G08160	-0.802128	0.00860816
AT2G26890	-0.493331	0.00862226
AT1G66240	0.455796	0.00868762
AT1G27330	0.45768	0.0086902
AT5G35180	-0.426137	0.00869318
AT1G16270	-0.485043	0.00869318
AT4G33530	-0.519591	0.00870332
AT3G60250	0.489102	0.00873697
AT2G23050	-0.66104	0.00874569
AT2G42390	0.649417	0.00874628
AT5G07340	-0.477708	0.0087467
AT3G61440	-0.383307	0.00876765
AT1G60950	-0.676225	0.00884588
AT2G27370	-0.774201	0.00885228
AT2G19800	0.998125	0.00885346
AT2G44750	0.756926	0.00885847
AT4G19230	-0.710583	0.00894732
AT5G59780	0.687518	0.00895038
AT1G52800	0.984867	0.00903843
AT4G35020	0.654365	0.00904098
AT1G03080	-0.450526	0.00906896
AT3G54650	0.492861	0.00907053
AT5G66310	-0.516452	0.00908279
AT2G33830	0.98716	0.0090903
AT2G02710	0.949546	0.00911185
AT5G50460	0.462398	0.00911185
AT4G40060	0.415517	0.00911185
AT2G40430	0.397442	0.00911185
AT5G11640	0.560482	0.00912728
AT5G53290	-0.708333	0.00912948
AT1G07350	-0.640978	0.00916602
AT1G69830	-0.657007	0.0091873
AT1G67760	0.909463	0.00921198
AT4G03510	0.782155	0.00927059
AT1G16610	0.448371	0.00927059
AT3G06860	-0.478151	0.00927059
AT4G29100	-0.49932	0.00927059
AT5G64080	-0.738439	0.00928369
AT2G29510	-0.501113	0.00928871
AT2G01690	-0.545026	0.00928871
AT2G43190	0.808296	0.00932094
AT3G56460	0.575027	0.00934261
AT5G58860	-0.545016	0.00936079
AT1G28510	0.536489	0.00937639
AT5G18250	0.767677	0.00940904
AT4G12470	-0.975849	0.00941124
AT4G04610	-0.815968	0.00944878
AT3G52870	-0.588654	0.00951412
AT4G15960	-0.692993	0.00959584
AT4G30930	0.458456	0.00961288
AT3G24080	0.497751	0.00963037
AT1G78380	-0.562479	0.00963037
AT1G32190	-0.585735	0.00963037
AT3G21420	-0.688757	0.00963037
AT3G12977	0.834667	0.00966439
AT3G11780	0.528499	0.00967985
AT5G23400	-0.771122	0.00972847
AT1G08530	0.834768	0.00974453
AT5G65480	0.518442	0.00976344
AT1G08490	0.636931	0.00978648
AT2G02160	0.433811	0.00978648
AT2G04900	0.465683	0.00983517
AT4G10480	0.343078	0.0098873
AT4G01610	-0.379468	0.0099186
AT5G36140	-0.698243	0.00992503
AT2G47070	-0.468078	0.00992941
AT1G45249	-0.629985	0.00995427
AT1G19250	0.968016	0.0099711
AT4G18010	-0.635682	0.00997136
AT3G16420	-0.368227	0.00997647
AT5G16170	-0.943105	0.0100286
AT3G22060	-0.951328	0.0100464
AT4G08280	0.605394	0.0100499
AT4G16141	0.520053	0.0100499
AT3G12580	-0.930107	0.0100499
AT2G43650	0.416555	0.0101082
AT1G01730	0.622234	0.0101161
AT1G25230	0.700479	0.0101232
AT5G55125	0.594507	0.0101586
AT4G28360	0.459087	0.0101686
AT4G18580	0.726223	0.0102253
AT3G45080	-0.748652	0.0102312
AT3G20150	-0.574013	0.0103157
AT1G06283	0.791286	0.0103174
AT2G17300	-0.876798	0.0103314
AT1G23330	-0.590775	0.0103475
AT2G04160	-0.487193	0.0103633
AT4G27070	-0.746617	0.0103699
AT5G50260	0.94203	0.0103782
AT1G12010	0.809968	0.0104035
AT1G04490	-0.978471	0.0104514
AT4G27540	0.772903	0.0104544
[truncated: 1,324 more rows]
