# Supplementary material for: Network Walking charts transcriptional dynamics of nitrogen signaling by integrating validated and predicted genome-wide interactions
Source: Nat Commun. 2019 Apr 5;10:1569. doi: 10.1038/s41467-019-09522-1 (PMC6451032; doi:10.1038/s41467-019-09522-1)
Supplement: Supplementary file 15 — Supplementary Data 12 [file 41467_2019_9522_MOESM15_ESM.xlsx]

## Sheet: Supplementary Data 12
Established in planta roles of the 33 nitrogen-early response TFs from the literature
GeneID	Gene Name	Family	Involvement in other signalling pathways (PubMed ID of Reference)
AT4G27950	CRF4	AP2EREBP	Cold tolerance (26650835)
AT3G49940	LBD38	LOBAS2	n/a
AT2G22200	ERF056	AP2EREBP	n/a
AT1G25550	HHO3	G2-like/MYB-HB-like	Phosphate (27016098, 29636481)
AT1G68670	HHO2	G2-like/MYB-HB-like	Phosphate (27016098, 29636481)
AT2G33550	ASR3	Trihelix	Biotic stress (25770109)
AT1G66140	ZFP4	C2H2	Hormone (24808098)
AT5G62020	HSFB2A	HSF	Development (24874772)
AT4G39780	ERF060	AP2EREBP	n/a
AT3G17609	HYH	bZIP	Photomorphogenesis (12023303, 17121469, 28389360, 28683099
AT5G07680	NAC4	NAC	Biotic stress (28032643)
AT5G65210	TGA1	bZIP	Biotic stress (24086773, 22876961, 28898429, 17369431)
AT5G15830	bZIP3	bZIP	n/a
AT4G36540	BEE2	bHLH	Hormone (12454087)
AT5G57660	COL5	C2C2-CO-like	Flowering (19504268)
AT5G10030	TGA4	bZIP	Biotic stress (24086773, 22876961, 28898429, 17369431)
AT2G22430	HB6	Homeobox	Hormone (27811239, 10527431, 12065416, 22172674 )
AT5G62430	CDF1	C2C2-DOF	Flowering (16002617, 19619493, 28752516)
AT3G16870	GATA17	C2C2-GATA	Hormone (26829982)
AT4G16141	GATA17L	C2C2-GATA	Hormone (26829982)
AT5G10970	C2H2	C2H2	n/a
AT2G42280	FBH4	bHLH	Flowering (22334645), Hormone (23779086)
AT4G31800	WRKY18	WRKY	Biotic stress (22188129, 30307072, 23617415, 21143673, 12068113, 28011690), Hormone (23095997, 21167067)
AT2G40750	WRKY54	WRKY	Biotic stress (28837631, 28576847,17096590), Osmotic stress (23815736), Senescence (22268143), Hormone (28576847)
AT5G67420	LBD37	LOBAS2	n/a
AT3G18990	VRN1	B3-REM	Vernalization (8998499, 12114624), Development (23255593)
AT1G13260	RAV1	B3-RAV	Senescence (20826506), Hormone (25231920,15040885)
AT5G47230	ERF5	AP2EREBP	Hormone (22563431), Biotic stress (21936663, 23617414)
AT1G69490	NAP	NAC	Senescence (25516602, 16640597), Osmotic stress (27770200)
AT1G09540	MYB61	MYB	Stomata (16005292), Development (22708996)
AT4G37790	HAT22	Homeobox	Hormone (27811239, 27697148), Development (21453984, 27697148)
AT1G35560	TCP23	TCP	Development (23562796), Flowering(23562796, 24137171)
AT5G58900	DIV1	MYB	n/a
