# Supplementary material for: Network Walking charts transcriptional dynamics of nitrogen signaling by integrating validated and predicted genome-wide interactions
Source: Nat Commun. 2019 Apr 5;10:1569. doi: 10.1038/s41467-019-09522-1 (PMC6451032; doi:10.1038/s41467-019-09522-1)
Supplement: Supplementary file 16 — Source Data [file 41467_2019_9522_MOESM16_ESM.xlsx]

## Sheet: Figure 3a
Figure 3a
No. of TFs with edges to common targets	1	2	3	4	5	6	7	8	9	10	11	12	13	14	15	16	17	18	19	20	21	22	>23
TARGET validated Network	3230	2263	1739	1346	1118	904	756	692	545	500	412	360	300	269	213	170	149	102	105	91	70	53	73
Average Randomized Networks	138.63	603.873	1624.86	2749.98	3291.67	2961.09	2087.81	1184.3	548.051	210.875	67.892	18.644	4.276	0.909	0.118	0.018	0.001	0.001	0	0	0	0	0
Randomized Network 1	142	576	1666	2716	3324	2961	2072	1184	548	206	78	14	5	0	0	1	0	0	0	0	0	0	0
Randomized Network 2	132	621	1622	2752	3294	2959	2046	1205	551	222	69	16	3	1	0	0	0	0	0	0	0	0	0
Randomized Network 3	145	594	1634	2738	3297	2984	2086	1133	583	203	62	30	0	4	0	0	0	0	0	0	0	0	0
Randomized Network 4	137	599	1579	2862	3303	2873	2073	1194	561	225	66	17	4	0	0	0	0	0	0	0	0	0	0
Randomized Network 5	138	617	1640	2715	3265	3014	2059	1200	542	201	75	22	4	1	0	0	0	0	0	0	0	0	0
Randomized Network 6	143	630	1610	2737	3286	2968	2073	1180	546	221	71	24	3	0	1	0	0	0	0	0	0	0	0
Randomized Network 7	135	582	1647	2785	3302	2884	2112	1189	562	206	67	19	2	0	0	0	0	1	0	0	0	0	0
Randomized Network 8	142	658	1665	2673	3179	3039	2078	1204	534	220	66	26	6	2	1	0	0	0	0	0	0	0	0
Randomized Network 9	136	606	1621	2765	3319	2892	2115	1179	563	208	61	22	4	2	0	0	0	0	0	0	0	0	0
Randomized Network 10	128	594	1679	2712	3286	3009	2038	1205	529	209	79	20	4	1	0	0	0	0	0	0	0	0	0
Randomized Network 11	128	604	1602	2760	3354	2960	2032	1216	541	198	76	20	1	0	1	0	0	0	0	0	0	0	0
Randomized Network 12	143	570	1596	2757	3385	2944	2119	1135	545	213	64	15	4	0	3	0	0	0	0	0	0	0	0
Randomized Network 13	134	619	1581	2737	3295	3047	2049	1229	511	197	78	13	3	0	0	0	0	0	0	0	0	0	0
Randomized Network 14	153	589	1622	2737	3311	2999	2044	1174	546	215	84	12	7	0	0	0	0	0	0	0	0	0	0
Randomized Network 15	145	580	1596	2763	3374	2950	2048	1177	559	220	58	18	5	0	0	0	0	0	0	0	0	0	0
Randomized Network 16	140	602	1628	2745	3317	2954	2087	1149	553	218	69	22	7	2	0	0	0	0	0	0	0	0	0
Randomized Network 17	123	634	1649	2692	3291	2964	2106	1167	583	202	65	12	3	1	1	0	0	0	0	0	0	0	0
Randomized Network 18	137	654	1558	2711	3367	2973	2046	1198	539	214	71	23	1	1	0	0	0	0	0	0	0	0	0
Randomized Network 19	130	594	1520	2878	3333	2933	2103	1180	534	202	63	16	6	1	0	0	0	0	0	0	0	0	0
Randomized Network 20	160	606	1624	2756	3243	3012	2041	1140	588	227	67	22	6	1	0	0	0	0	0	0	0	0	0
Randomized Network 21	154	569	1563	2793	3371	2907	2155	1168	523	192	70	24	3	1	0	0	0	0	0	0	0	0	0
Randomized Network 22	147	644	1568	2758	3223	3019	2099	1191	555	205	61	20	2	1	0	0	0	0	0	0	0	0	0
Randomized Network 23	130	565	1631	2748	3294	3057	2062	1216	515	189	66	14	5	1	0	0	0	0	0	0	0	0	0
Randomized Network 24	133	592	1690	2729	3177	3015	2149	1174	543	204	71	12	4	0	0	0	0	0	0	0	0	0	0
Randomized Network 25	143	605	1594	2717	3349	2956	2098	1215	534	208	54	15	3	2	0	0	0	0	0	0	0	0	0
Randomized Network 26	138	627	1566	2803	3301	2901	2137	1176	518	234	74	14	3	1	0	0	0	0	0	0	0	0	0
Randomized Network 27	135	625	1669	2713	3252	2952	2058	1229	556	214	66	20	3	1	0	0	0	0	0	0	0	0	0
Randomized Network 28	144	604	1638	2684	3280	3069	2057	1163	553	218	59	20	4	0	0	0	0	0	0	0	0	0	0
Randomized Network 29	152	582	1623	2778	3297	2891	2121	1205	566	186	68	13	10	1	0	0	0	0	0	0	0	0	0
Randomized Network 30	144	601	1568	2817	3224	3035	2076	1214	533	194	64	17	4	2	0	0	0	0	0	0	0	0	0
Randomized Network 31	129	634	1603	2780	3286	2909	2088	1214	544	215	67	17	6	1	0	0	0	0	0	0	0	0	0
Randomized Network 32	127	575	1657	2781	3253	3011	2041	1215	547	186	79	19	1	1	0	0	0	0	0	0	0	0	0
Randomized Network 33	141	584	1680	2772	3174	3028	2087	1146	577	210	63	25	5	1	0	0	0	0	0	0	0	0	0
Randomized Network 34	146	615	1583	2803	3276	2957	2057	1193	554	205	77	21	4	2	0	0	0	0	0	0	0	0	0
Randomized Network 35	133	636	1622	2656	3331	2984	2089	1230	535	191	64	17	3	2	0	0	0	0	0	0	0	0	0
Randomized Network 36	156	601	1604	2815	3241	2920	2108	1203	521	213	80	21	9	1	0	0	0	0	0	0	0	0	0
Randomized Network 37	134	631	1564	2783	3260	3011	2089	1195	524	212	70	18	2	0	0	0	0	0	0	0	0	0	0
Randomized Network 38	136	587	1650	2679	3347	3000	2085	1187	521	212	70	14	3	1	1	0	0	0	0	0	0	0	0
Randomized Network 39	148	597	1570	2788	3293	3003	2076	1174	559	187	75	20	2	1	0	0	0	0	0	0	0	0	0
Randomized Network 40	144	603	1619	2779	3203	3015	2136	1133	564	199	73	22	2	1	0	0	0	0	0	0	0	0	0
Randomized Network 41	155	570	1651	2783	3255	2956	2077	1171	564	210	72	26	3	0	0	0	0	0	0	0	0	0	0
Randomized Network 42	135	606	1660	2690	3340	2910	2118	1173	568	198	74	19	2	0	0	0	0	0	0	0	0	0	0
Randomized Network 43	130	602	1584	2840	3280	2933	2098	1188	527	208	82	16	4	1	0	0	0	0	0	0	0	0	0
Randomized Network 44	132	622	1606	2783	3279	2935	2074	1214	542	217	64	22	2	1	0	0	0	0	0	0	0	0	0
Randomized Network 45	155	590	1632	2724	3246	3017	2117	1149	575	211	63	13	1	0	0	0	0	0	0	0	0	0	0
Randomized Network 46	135	599	1662	2703	3362	2890	2063	1221	559	214	66	17	2	0	0	0	0	0	0	0	0	0	0
Randomized Network 47	129	594	1619	2749	3324	2959	2117	1168	547	202	63	14	6	2	0	0	0	0	0	0	0	0	0
Randomized Network 48	122	632	1634	2705	3259	3036	2100	1182	519	198	82	23	1	0	0	0	0	0	0	0	0	0	0
Randomized Network 49	150	607	1604	2679	3373	3008	2052	1171	536	228	52	26	6	1	0	0	0	0	0	0	0	0	0
Randomized Network 50	138	573	1600	2801	3374	2966	1943	1246	548	211	71	17	3	2	0	0	0	0	0	0	0	0	0
Randomized Network 51	118	595	1662	2690	3309	3055	2059	1185	537	185	72	20	4	2	0	0	0	0	0	0	0	0	0
Randomized Network 52	128	596	1610	2780	3249	2967	2157	1222	525	182	53	18	4	1	1	0	0	0	0	0	0	0	0
Randomized Network 53	147	630	1633	2769	3275	2847	2075	1232	580	209	69	25	0	2	0	0	0	0	0	0	0	0	0
Randomized Network 54	133	602	1603	2793	3318	2919	2101	1164	557	206	70	20	5	2	0	0	0	0	0	0	0	0	0
Randomized Network 55	132	610	1644	2709	3281	2993	2049	1250	564	185	54	17	3	2	0	0	0	0	0	0	0	0	0
Randomized Network 56	151	585	1588	2739	3298	3077	2077	1152	520	215	65	18	6	1	0	1	0	0	0	0	0	0	0
Randomized Network 57	129	596	1676	2782	3248	2926	2064	1185	577	216	69	21	4	0	0	0	0	0	0	0	0	0	0
Randomized Network 58	133	630	1588	2790	3240	2956	2116	1214	519	226	64	16	1	0	0	0	0	0	0	0	0	0	0
Randomized Network 59	141	598	1563	2742	3375	2997	2079	1180	525	199	72	20	2	0	0	0	0	0	0	0	0	0	0
Randomized Network 60	119	609	1659	2710	3351	2934	2042	1224	551	201	72	18	2	0	1	0	0	0	0	0	0	0	0
Randomized Network 61	133	585	1579	2790	3322	2983	2143	1145	499	228	61	20	4	1	0	0	0	0	0	0	0	0	0
Randomized Network 62	137	580	1674	2751	3260	2995	2014	1224	566	210	54	21	4	3	0	0	0	0	0	0	0	0	0
Randomized Network 63	129	600	1654	2714	3347	2957	2045	1181	571	188	80	22	3	2	0	0	0	0	0	0	0	0	0
Randomized Network 64	136	641	1572	2702	3307	3045	2055	1219	534	197	66	16	3	0	0	0	0	0	0	0	0	0	0
Randomized Network 65	136	607	1646	2682	3299	3008	2087	1201	536	212	54	23	1	1	0	0	0	0	0	0	0	0	0
Randomized Network 66	148	608	1673	2685	3298	2930	2105	1167	577	197	75	26	3	1	0	0	0	0	0	0	0	0	0
Randomized Network 67	140	623	1601	2732	3336	2875	2138	1213	548	208	64	11	4	0	0	0	0	0	0	0	0	0	0
Randomized Network 68	140	627	1569	2805	3256	3005	2068	1164	534	222	74	22	4	3	0	0	0	0	0	0	0	0	0
Randomized Network 69	127	622	1614	2659	3412	2941	2125	1176	529	182	81	20	3	2	0	0	0	0	0	0	0	0	0
Randomized Network 70	126	617	1643	2755	3241	2957	2127	1190	540	204	69	19	5	0	0	0	0	0	0	0	0	0	0
Randomized Network 71	132	611	1688	2727	3229	3016	1988	1212	590	207	65	23	3	2	0	0	0	0	0	0	0	0	0
Randomized Network 72	135	585	1622	2760	3327	2938	2108	1184	535	213	66	16	4	0	0	0	0	0	0	0	0	0	0
Randomized Network 73	151	615	1623	2712	3300	2954	2105	1164	559	214	78	15	3	0	0	0	0	0	0	0	0	0	0
Randomized Network 74	123	567	1670	2736	3375	2989	2015	1115	584	226	65	24	3	1	0	0	0	0	0	0	0	0	0
Randomized Network 75	151	581	1622	2756	3299	3012	2026	1200	533	207	80	20	6	0	0	0	0	0	0	0	0	0	0
Randomized Network 76	127	615	1611	2768	3348	2920	2020	1210	580	209	61	19	4	1	0	0	0	0	0	0	0	0	0
Randomized Network 77	132	624	1671	2714	3254	2923	2158	1124	599	197	75	13	6	3	0	0	0	0	0	0	0	0	0
Randomized Network 78	166	599	1600	2710	3320	2973	2072	1232	522	206	69	15	8	1	0	0	0	0	0	0	0	0	0
Randomized Network 79	151	620	1568	2747	3304	2978	2107	1197	517	212	66	20	3	2	1	0	0	0	0	0	0	0	0
Randomized Network 80	139	650	1625	2712	3236	2986	2068	1238	536	212	68	14	7	2	0	0	0	0	0	0	0	0	0
Randomized Network 81	138	607	1651	2741	3288	2865	2160	1205	555	184	74	19	4	1	1	0	0	0	0	0	0	0	0
Randomized Network 82	144	575	1673	2730	3291	2988	2046	1153	589	220	60	18	6	0	0	0	0	0	0	0	0	0	0
Randomized Network 83	137	616	1627	2742	3278	2979	2070	1169	553	243	63	15	1	0	0	0	0	0	0	0	0	0	0
Randomized Network 84	134	592	1683	2693	3292	2994	2088	1160	529	242	62	20	2	1	1	0	0	0	0	0	0	0	0
Randomized Network 85	137	619	1579	2747	3332	2946	2123	1194	508	218	67	20	3	0	0	0	0	0	0	0	0	0	0
Randomized Network 86	120	551	1627	2852	3276	2963	2118	1148	548	205	66	17	2	0	0	0	0	0	0	0	0	0	0
Randomized Network 87	137	606	1673	2736	3221	2967	2136	1160	539	225	66	12	15	0	0	0	0	0	0	0	0	0	0
Randomized Network 88	125	588	1687	2751	3306	2867	2112	1198	558	205	76	17	3	0	0	0	0	0	0	0	0	0	0
Randomized Network 89	134	629	1616	2724	3298	3003	2049	1169	554	228	68	12	6	3	0	0	0	0	0	0	0	0	0
Randomized Network 90	145	613	1682	2637	3285	3005	2074	1212	537	215	64	17	6	1	0	0	0	0	0	0	0	0	0
Randomized Network 91	130	566	1618	2791	3299	2998	2118	1160	520	190	73	25	5	0	0	0	0	0	0	0	0	0	0
Randomized Network 92	128	609	1629	2717	3333	3002	2050	1145	575	218	71	15	1	0	0	0	0	0	0	0	0	0	0
Randomized Network 93	144	622	1624	2753	3270	2921	2107	1185	552	218	76	17	4	0	0	0	0	0	0	0	0	0	0
Randomized Network 94	132	612	1638	2811	3236	2886	2081	1250	560	193	66	21	6	1	0	0	0	0	0	0	0	0	0
Randomized Network 95	140	558	1714	2757	3227	2977	2057	1209	537	226	69	16	5	1	0	0	0	0	0	0	0	0	0
Randomized Network 96	130	630	1662	2764	3208	2928	2100	1186	587	197	83	12	5	1	0	0	0	0	0	0	0	0	0
Randomized Network 97	139	621	1620	2723	3287	2986	2087	1174	545	228	58	17	7	1	0	0	0	0	0	0	0	0	0
Randomized Network 98	158	624	1607	2787	3176	2966	2135	1181	551	209	75	15	8	0	1	0	0	0	0	0	0	0	0
Randomized Network 99	132	648	1678	2683	3296	2902	2077	1187	557	216	89	24	1	2	1	0	0	0	0	0	0	0	0
Randomized Network 100	144	611	1632	2771	3309	2825	2123	1236	520	229	67	19	6	1	0	0	0	0	0	0	0	0	0
Randomized Network 101	126	630	1648	2739	3221	2937	2188	1144	566	217	57	16	3	1	0	0	0	0	0	0	0	0	0
Randomized Network 102	138	570	1652	2709	3362	2983	2060	1170	548	214	64	18	3	2	0	0	0	0	0	0	0	0	0
Randomized Network 103	161	581	1658	2674	3347	2950	2063	1183	584	209	62	17	4	0	0	0	0	0	0	0	0	0	0
Randomized Network 104	159	572	1641	2773	3277	2916	2094	1218	552	193	65	26	7	0	0	0	0	0	0	0	0	0	0
Randomized Network 105	117	639	1597	2805	3273	2964	2046	1173	566	211	81	13	7	1	0	0	0	0	0	0	0	0	0
Randomized Network 106	136	624	1621	2739	3298	2928	2117	1180	535	216	73	20	5	1	0	0	0	0	0	0	0	0	0
Randomized Network 107	142	552	1661	2810	3339	2849	2098	1145	583	216	73	22	3	0	0	0	0	0	0	0	0	0	0
Randomized Network 108	137	634	1591	2788	3239	2977	2064	1226	536	206	65	18	9	3	0	0	0	0	0	0	0	0	0
Randomized Network 109	131	594	1642	2783	3162	3094	2126	1083	580	205	72	16	4	1	0	0	0	0	0	0	0	0	0
Randomized Network 110	144	668	1585	2677	3281	3037	2068	1190	512	221	92	15	1	2	0	0	0	0	0	0	0	0	0
Randomized Network 111	114	595	1664	2846	3201	2932	2071	1208	560	207	76	14	5	0	0	0	0	0	0	0	0	0	0
Randomized Network 112	156	623	1623	2665	3346	2900	2133	1210	553	186	78	12	7	0	1	0	0	0	0	0	0	0	0
Randomized Network 113	127	606	1621	2740	3284	2986	2133	1191	521	186	72	21	3	2	0	0	0	0	0	0	0	0	0
Randomized Network 114	151	609	1614	2778	3271	2915	2093	1165	603	208	65	18	2	1	0	0	0	0	0	0	0	0	0
Randomized Network 115	135	621	1580	2835	3243	2994	2031	1158	576	231	67	18	3	1	0	0	0	0	0	0	0	0	0
Randomized Network 116	130	601	1598	2783	3348	2917	2109	1182	502	215	73	30	3	2	0	0	0	0	0	0	0	0	0
Randomized Network 117	120	625	1659	2667	3291	3015	2102	1177	547	214	55	16	3	2	0	0	0	0	0	0	0	0	0
Randomized Network 118	138	576	1628	2807	3296	2955	2035	1185	563	226	59	21	4	0	0	0	0	0	0	0	0	0	0
Randomized Network 119	137	589	1538	2791	3358	2980	2150	1148	514	199	69	16	3	1	0	0	0	0	0	0	0	0	0
Randomized Network 120	137	575	1651	2759	3318	2947	2072	1174	551	215	74	13	4	3	0	0	0	0	0	0	0	0	0
Randomized Network 121	142	589	1587	2781	3295	3015	2092	1138	556	214	58	22	3	1	0	0	0	0	0	0	0	0	0
Randomized Network 122	146	629	1697	2646	3276	2936	2083	1194	572	217	76	18	3	0	0	0	0	0	0	0	0	0	0
Randomized Network 123	128	631	1642	2715	3287	2953	2075	1203	564	200	79	14	2	0	0	0	0	0	0	0	0	0	0
Randomized Network 124	139	611	1597	2799	3288	2926	2102	1162	557	212	75	20	5	0	0	0	0	0	0	0	0	0	0
Randomized Network 125	146	584	1646	2775	3189	3026	2107	1178	536	228	54	21	1	2	0	0	0	0	0	0	0	0	0
Randomized Network 126	133	585	1665	2803	3241	2931	2103	1173	522	235	74	19	6	2	1	0	0	0	0	0	0	0	0
Randomized Network 127	124	593	1668	2677	3348	2977	2075	1189	564	201	56	19	2	0	0	0	0	0	0	0	0	0	0
Randomized Network 128	150	633	1681	2720	3177	2955	2121	1148	571	245	68	18	5	1	0	0	0	0	0	0	0	0	0
Randomized Network 129	131	618	1551	2750	3383	3017	1998	1223	526	210	61	21	3	1	0	0	0	0	0	0	0	0	0
Randomized Network 130	166	616	1673	2626	3293	2908	2187	1136	589	221	64	11	3	0	0	0	0	0	0	0	0	0	0
Randomized Network 131	138	589	1638	2745	3295	2937	2127	1194	543	208	53	19	7	0	0	0	0	0	0	0	0	0	0
Randomized Network 132	131	573	1653	2759	3328	2929	2109	1200	478	232	75	19	5	2	0	0	0	0	0	0	0	0	0
Randomized Network 133	161	606	1624	2777	3206	2929	2126	1228	541	211	49	25	5	4	1	0	0	0	0	0	0	0	0
Randomized Network 134	123	643	1643	2654	3326	2961	2084	1252	530	191	54	27	5	0	0	0	0	0	0	0	0	0	0
Randomized Network 135	125	577	1679	2810	3287	2878	2102	1134	577	223	76	16	6	2	1	0	0	0	0	0	0	0	0
Randomized Network 136	146	595	1571	2834	3327	2921	2071	1141	574	212	62	33	4	1	0	1	0	0	0	0	0	0	0
Randomized Network 137	123	607	1617	2745	3355	2967	2075	1129	569	215	60	22	7	1	1	0	0	0	0	0	0	0	0
Randomized Network 138	151	574	1637	2774	3266	2946	2145	1143	555	197	82	20	3	0	0	0	0	0	0	0	0	0	0
Randomized Network 139	144	614	1655	2746	3244	2949	2099	1183	523	222	77	32	3	2	0	0	0	0	0	0	0	0	0
Randomized Network 140	123	619	1634	2738	3262	2985	2115	1175	564	190	61	22	4	1	0	0	0	0	0	0	0	0	0
Randomized Network 141	140	624	1587	2742	3279	3002	2077	1246	501	202	66	22	3	2	0	0	0	0	0	0	0	0	0
Randomized Network 142	144	611	1580	2711	3365	2983	2081	1189	533	215	59	18	3	1	0	0	0	0	0	0	0	0	0
Randomized Network 143	144	592	1604	2761	3306	2939	2145	1189	506	215	70	19	2	1	0	0	0	0	0	0	0	0	0
Randomized Network 144	135	601	1655	2740	3284	2980	2039	1198	540	221	74	24	2	0	0	0	0	0	0	0	0	0	0
Randomized Network 145	143	581	1597	2784	3372	2933	2028	1195	554	209	71	24	2	0	0	0	0	0	0	0	0	0	0
Randomized Network 146	139	606	1595	2723	3363	2966	2087	1181	540	198	67	22	4	2	0	0	0	0	0	0	0	0	0
Randomized Network 147	129	569	1604	2781	3339	3000	2068	1199	521	188	67	20	7	1	0	0	0	0	0	0	0	0	0
Randomized Network 148	143	618	1562	2758	3348	2934	2085	1217	544	198	69	12	4	1	0	0	0	0	0	0	0	0	0
Randomized Network 149	132	614	1618	2792	3307	2926	2034	1183	565	221	74	20	5	2	0	0	0	0	0	0	0	0	0
Randomized Network 150	152	608	1649	2750	3284	2888	2063	1210	581	214	68	22	4	0	0	0	0	0	0	0	0	0	0
Randomized Network 151	141	605	1587	2740	3301	2992	2173	1115	535	220	70	11	2	1	0	0	0	0	0	0	0	0	0
Randomized Network 152	141	576	1687	2739	3257	3007	2004	1227	552	206	66	22	8	1	0	0	0	0	0	0	0	0	0
Randomized Network 153	124	613	1591	2786	3269	2977	2163	1132	562	180	70	21	4	1	0	0	0	0	0	0	0	0	0
Randomized Network 154	134	603	1625	2749	3275	2985	2099	1182	536	229	57	17	1	1	0	0	0	0	0	0	0	0	0
Randomized Network 155	133	616	1621	2694	3353	2958	2091	1209	517	206	68	22	4	1	0	0	0	0	0	0	0	0	0
Randomized Network 156	153	616	1667	2715	3286	2868	2072	1240	565	223	65	20	3	0	0	0	0	0	0	0	0	0	0
Randomized Network 157	152	624	1585	2730	3334	2836	2183	1266	528	151	70	28	5	1	0	0	0	0	0	0	0	0	0
Randomized Network 158	145	615	1577	2811	3262	2964	2061	1213	535	208	84	13	3	2	0	0	0	0	0	0	0	0	0
Randomized Network 159	149	561	1691	2741	3307	2926	2050	1203	551	211	71	24	6	2	0	0	0	0	0	0	0	0	0
Randomized Network 160	151	596	1659	2702	3231	2983	2137	1205	551	196	69	10	3	0	0	0	0	0	0	0	0	0	0
Randomized Network 161	142	578	1654	2680	3266	3061	2142	1181	499	208	65	11	4	1	1	0	0	0	0	0	0	0	0
Randomized Network 162	132	594	1642	2765	3357	2848	2104	1196	547	211	67	21	6	3	0	0	0	0	0	0	0	0	0
Randomized Network 163	139	622	1642	2738	3318	2884	2108	1151	550	238	75	23	3	2	0	0	0	0	0	0	0	0	0
Randomized Network 164	124	629	1631	2730	3280	3019	2052	1147	573	214	64	23	7	0	0	0	0	0	0	0	0	0	0
Randomized Network 165	137	587	1653	2729	3273	2980	2130	1180	526	207	66	20	4	1	0	0	0	0	0	0	0	0	0
Randomized Network 166	155	566	1621	2766	3334	2930	2060	1250	497	228	61	16	9	0	0	0	0	0	0	0	0	0	0
Randomized Network 167	150	631	1588	2665	3358	3010	2072	1181	532	207	72	22	5	0	0	0	0	0	0	0	0	0	0
Randomized Network 168	139	597	1556	2744	3408	2979	2105	1106	564	211	57	23	3	0	1	0	0	0	0	0	0	0	0
Randomized Network 169	140	571	1616	2821	3287	2929	2078	1221	539	198	71	19	2	1	0	0	0	0	0	0	0	0	0
Randomized Network 170	153	618	1599	2753	3297	2929	2084	1203	552	209	68	24	2	2	0	0	0	0	0	0	0	0	0
Randomized Network 171	146	604	1637	2718	3257	3005	2114	1178	532	198	81	17	4	2	0	0	0	0	0	0	0	0	0
Randomized Network 172	131	639	1630	2724	3271	2979	2064	1196	526	247	62	21	3	0	0	0	0	0	0	0	0	0	0
Randomized Network 173	158	640	1577	2724	3325	2910	2137	1156	543	223	69	23	5	2	1	0	0	0	0	0	0	0	0
Randomized Network 174	143	563	1610	2756	3382	2932	2116	1145	549	214	61	19	2	1	0	0	0	0	0	0	0	0	0
Randomized Network 175	125	620	1632	2748	3265	3014	2029	1209	544	226	54	22	4	1	0	0	0	0	0	0	0	0	0
Randomized Network 176	123	612	1609	2722	3347	3004	2078	1166	520	215	79	12	5	1	0	0	0	0	0	0	0	0	0
Randomized Network 177	147	619	1592	2797	3223	3041	2024	1181	538	234	68	19	7	3	0	0	0	0	0	0	0	0	0
Randomized Network 178	147	594	1603	2751	3354	2935	2065	1214	512	221	68	23	4	2	0	0	0	0	0	0	0	0	0
Randomized Network 179	157	616	1659	2708	3271	2940	2067	1182	556	242	70	20	5	0	0	0	0	0	0	0	0	0	0
Randomized Network 180	143	630	1568	2810	3205	3032	2076	1166	557	216	67	17	5	1	0	0	0	0	0	0	0	0	0
Randomized Network 181	125	595	1650	2796	3296	2886	2071	1209	559	219	69	13	3	2	0	0	0	0	0	0	0	0	0
Randomized Network 182	149	626	1581	2732	3310	2983	2097	1125	596	204	72	13	4	1	0	0	0	0	0	0	0	0	0
Randomized Network 183	135	607	1643	2671	3368	2937	2126	1180	516	214	69	23	4	0	0	0	0	0	0	0	0	0	0
Randomized Network 184	136	615	1604	2723	3326	2964	2103	1190	543	216	46	15	10	1	1	0	0	0	0	0	0	0	0
Randomized Network 185	139	597	1629	2740	3262	2997	2145	1140	540	217	69	14	3	1	0	0	0	0	0	0	0	0	0
Randomized Network 186	132	615	1613	2761	3319	2954	2064	1156	556	229	73	16	3	1	1	0	0	0	0	0	0	0	0
Randomized Network 187	144	576	1622	2800	3292	2904	2139	1170	545	212	61	23	4	1	0	0	0	0	0	0	0	0	0
Randomized Network 188	129	617	1593	2759	3312	2947	2127	1192	520	207	63	22	5	0	0	0	0	0	0	0	0	0	0
Randomized Network 189	140	610	1627	2635	3420	2981	2057	1184	535	206	75	21	1	1	0	0	0	0	0	0	0	0	0
Randomized Network 190	153	640	1585	2740	3239	2956	2146	1192	547	218	56	13	7	1	0	0	0	0	0	0	0	0	0
Randomized Network 191	150	601	1703	2660	3264	2978	2062	1218	526	248	62	20	0	1	0	0	0	0	0	0	0	0	0
Randomized Network 192	143	618	1611	2771	3224	3020	2111	1140	517	234	69	25	8	2	0	0	0	0	0	0	0	0	0
Randomized Network 193	136	624	1610	2720	3327	2932	2125	1207	494	222	61	27	8	0	0	0	0	0	0	0	0	0	0
Randomized Network 194	118	611	1650	2726	3304	2936	2130	1202	514	216	62	20	3	1	0	0	0	0	0	0	0	0	0
Randomized Network 195	130	588	1548	2834	3346	2976	2099	1153	511	201	78	19	7	3	0	0	0	0	0	0	0	0	0
Randomized Network 196	133	635	1624	2631	3379	2998	2105	1135	538	217	76	14	8	0	0	0	0	0	0	0	0	0	0
Randomized Network 197	134	605	1593	2804	3286	2923	2144	1153	555	209	66	11	5	5	0	0	0	0	0	0	0	0	0
Randomized Network 198	137	599	1665	2738	3356	2822	2110	1173	576	225	72	18	1	1	0	0	0	0	0	0	0	0	0
Randomized Network 199	134	636	1585	2701	3364	2971	2064	1196	549	201	67	23	2	0	0	0	0	0	0	0	0	0	0
Randomized Network 200	130	562	1634	2824	3295	2992	2013	1178	550	230	55	24	4	2	0	0	0	0	0	0	0	0	0
Randomized Network 201	140	622	1625	2700	3332	2937	2095	1203	528	210	79	20	2	0	0	0	0	0	0	0	0	0	0
Randomized Network 202	132	631	1586	2734	3382	2911	2050	1242	505	226	72	18	3	0	1	0	0	0	0	0	0	0	0
Randomized Network 203	128	611	1572	2796	3298	3004	2065	1181	547	202	68	15	5	1	0	0	0	0	0	0	0	0	0
Randomized Network 204	146	598	1587	2782	3307	2957	2078	1189	568	192	60	19	9	1	0	0	0	0	0	0	0	0	0
Randomized Network 205	127	627	1636	2796	3265	2923	1998	1237	569	215	77	19	3	1	0	0	0	0	0	0	0	0	0
Randomized Network 206	157	608	1657	2626	3383	2878	2159	1188	530	206	80	15	5	1	0	0	0	0	0	0	0	0	0
Randomized Network 207	124	597	1596	2702	3346	3087	2048	1216	492	206	59	12	7	0	1	0	0	0	0	0	0	0	0
Randomized Network 208	137	606	1608	2768	3387	2884	2072	1128	562	233	85	19	2	2	0	0	0	0	0	0	0	0	0
Randomized Network 209	122	581	1661	2724	3322	2983	2084	1210	506	208	67	19	5	1	0	0	0	0	0	0	0	0	0
Randomized Network 210	134	614	1623	2684	3283	3032	2148	1157	535	205	56	17	4	1	0	0	0	0	0	0	0	0	0
Randomized Network 211	136	577	1680	2711	3251	3048	2101	1136	544	217	73	13	4	2	0	0	0	0	0	0	0	0	0
Randomized Network 212	151	617	1615	2736	3232	3028	2090	1182	517	234	62	23	6	0	0	0	0	0	0	0	0	0	0
Randomized Network 213	135	602	1563	2753	3354	3013	2114	1142	514	197	77	25	4	0	0	0	0	0	0	0	0	0	0
Randomized Network 214	154	590	1613	2747	3280	3013	2075	1184	533	202	69	25	7	1	0	0	0	0	0	0	0	0	0
Randomized Network 215	156	601	1614	2732	3310	2931	2116	1176	565	200	62	25	4	1	0	0	0	0	0	0	0	0	0
Randomized Network 216	130	628	1623	2658	3342	2998	2136	1133	545	213	70	12	4	0	1	0	0	0	0	0	0	0	0
Randomized Network 217	125	626	1634	2728	3317	2949	2076	1184	531	227	68	21	4	3	0	0	0	0	0	0	0	0	0
Randomized Network 218	130	589	1686	2730	3351	2873	2087	1136	590	230	67	19	4	1	0	0	0	0	0	0	0	0	0
Randomized Network 219	141	571	1652	2741	3328	2974	2081	1136	549	216	80	20	2	2	0	0	0	0	0	0	0	0	0
Randomized Network 220	149	617	1608	2760	3289	2952	2072	1184	538	206	86	28	3	1	0	0	0	0	0	0	0	0	0
Randomized Network 221	141	584	1631	2743	3328	2969	2055	1190	557	211	57	20	4	3	0	0	0	0	0	0	0	0	0
Randomized Network 222	143	601	1594	2737	3280	3035	2140	1148	517	200	70	21	5	2	0	0	0	0	0	0	0	0	0
Randomized Network 223	128	629	1624	2691	3342	3004	2060	1144	555	221	68	18	7	1	1	0	0	0	0	0	0	0	0
Randomized Network 224	144	591	1606	2752	3305	3007	2066	1171	556	212	59	17	7	0	0	0	0	0	0	0	0	0	0
Randomized Network 225	143	645	1649	2685	3211	2941	2180	1213	536	202	71	15	1	1	0	0	0	0	0	0	0	0	0
Randomized Network 226	155	596	1632	2754	3269	2976	2068	1165	555	222	72	25	3	0	1	0	0	0	0	0	0	0	0
Randomized Network 227	141	587	1628	2774	3245	3091	1968	1197	562	200	70	23	4	2	1	0	0	0	0	0	0	0	0
Randomized Network 228	125	620	1654	2643	3325	3027	2108	1142	559	210	57	19	3	1	0	0	0	0	0	0	0	0	0
Randomized Network 229	147	586	1675	2762	3247	2946	2031	1230	558	216	71	19	4	1	0	0	0	0	0	0	0	0	0
Randomized Network 230	161	617	1631	2669	3307	2988	2052	1228	535	206	69	22	8	0	0	0	0	0	0	0	0	0	0
Randomized Network 231	141	593	1650	2773	3240	2951	2120	1173	538	213	75	19	5	2	0	0	0	0	0	0	0	0	0
Randomized Network 232	144	591	1634	2713	3304	2970	2147	1154	550	198	56	28	2	2	0	0	0	0	0	0	0	0	0
Randomized Network 233	158	577	1673	2719	3306	2933	2042	1228	533	231	68	18	6	0	1	0	0	0	0	0	0	0	0
Randomized Network 234	145	635	1622	2660	3348	2959	2091	1190	530	209	74	22	6	1	1	0	0	0	0	0	0	0	0
Randomized Network 235	127	620	1658	2743	3289	2879	2108	1220	544	213	70	16	5	0	0	1	0	0	0	0	0	0	0
Randomized Network 236	137	638	1598	2747	3270	2972	2085	1208	537	199	76	17	8	1	0	0	0	0	0	0	0	0	0
Randomized Network 237	130	638	1598	2801	3220	2943	2124	1184	573	185	62	29	6	0	0	0	0	0	0	0	0	0	0
Randomized Network 238	137	590	1616	2763	3278	3007	2107	1163	546	182	73	26	4	1	0	0	0	0	0	0	0	0	0
Randomized Network 239	147	591	1663	2754	3261	2914	2102	1192	556	226	69	13	5	0	0	0	0	0	0	0	0	0	0
Randomized Network 240	140	611	1628	2763	3291	2893	2132	1174	546	219	75	14	5	2	0	0	0	0	0	0	0	0	0
Randomized Network 241	154	596	1594	2748	3302	2995	2063	1218	526	197	75	22	3	0	0	0	0	0	0	0	0	0	0
Randomized Network 242	135	584	1597	2795	3338	2938	2090	1185	531	211	58	19	10	1	0	1	0	0	0	0	0	0	0
Randomized Network 243	125	625	1628	2721	3323	2928	2133	1159	544	217	64	21	4	1	0	0	0	0	0	0	0	0	0
Randomized Network 244	138	607	1564	2832	3308	2988	2013	1163	552	226	77	20	3	2	0	0	0	0	0	0	0	0	0
Randomized Network 245	152	632	1593	2729	3269	2978	2103	1181	559	207	65	18	6	1	0	0	0	0	0	0	0	0	0
Randomized Network 246	135	630	1612	2716	3335	2924	2097	1169	580	211	68	14	2	0	0	0	0	0	0	0	0	0	0
Randomized Network 247	133	610	1635	2765	3305	2940	2071	1157	535	236	77	21	5	3	0	0	0	0	0	0	0	0	0
Randomized Network 248	160	598	1649	2723	3292	2943	2042	1205	570	214	71	19	7	0	0	0	0	0	0	0	0	0	0
Randomized Network 249	139	558	1645	2750	3312	2962	2129	1206	500	200	66	22	3	0	1	0	0	0	0	0	0	0	0
Randomized Network 250	130	644	1655	2729	3252	2895	2102	1213	583	203	62	15	9	1	0	0	0	0	0	0	0	0	0
Randomized Network 251	157	615	1603	2700	3337	2965	2060	1178	582	215	60	19	2	0	0	0	0	0	0	0	0	0	0
Randomized Network 252	126	604	1664	2688	3261	3089	2065	1153	545	199	71	19	9	0	0	0	0	0	0	0	0	0	0
Randomized Network 253	120	614	1641	2752	3314	2924	2087	1185	546	222	63	17	8	0	0	0	0	0	0	0	0	0	0
Randomized Network 254	127	629	1602	2711	3331	3010	2081	1142	561	207	69	14	8	1	0	0	0	0	0	0	0	0	0
Randomized Network 255	138	584	1600	2762	3344	2961	2086	1185	548	203	60	14	7	1	0	0	0	0	0	0	0	0	0
Randomized Network 256	138	617	1645	2733	3282	2930	2089	1215	533	210	71	25	3	2	0	0	0	0	0	0	0	0	0
Randomized Network 257	148	616	1651	2732	3241	2983	2017	1220	587	214	63	18	1	1	1	0	0	0	0	0	0	0	0
Randomized Network 258	143	638	1627	2697	3298	2935	2147	1133	547	234	63	24	6	1	0	0	0	0	0	0	0	0	0
Randomized Network 259	144	601	1697	2667	3269	3001	2053	1206	538	220	70	22	4	1	0	0	0	0	0	0	0	0	0
Randomized Network 260	148	597	1577	2744	3323	2996	2116	1178	522	200	67	20	4	1	0	0	0	0	0	0	0	0	0
Randomized Network 261	135	619	1588	2689	3405	2972	2088	1153	528	230	64	16	5	1	0	0	0	0	0	0	0	0	0
Randomized Network 262	142	591	1657	2804	3176	2975	2090	1194	572	201	63	22	5	1	0	0	0	0	0	0	0	0	0
Randomized Network 263	150	627	1605	2804	3235	2916	2083	1206	533	223	81	27	2	1	0	0	0	0	0	0	0	0	0
Randomized Network 264	124	595	1616	2789	3317	2981	2052	1156	560	202	62	33	6	0	0	0	0	0	0	0	0	0	0
Randomized Network 265	129	585	1598	2832	3269	2983	2095	1162	535	204	81	14	6	0	0	0	0	0	0	0	0	0	0
Randomized Network 266	145	568	1656	2790	3208	2978	2117	1227	505	203	71	18	6	0	1	0	0	0	0	0	0	0	0
Randomized Network 267	153	568	1660	2719	3335	2965	2026	1223	533	206	80	21	4	0	0	0	0	0	0	0	0	0	0
Randomized Network 268	131	593	1629	2747	3311	2971	2123	1158	529	193	77	23	7	1	0	0	0	0	0	0	0	0	0
Randomized Network 269	160	651	1583	2729	3201	3033	2081	1193	564	203	77	11	7	0	0	0	0	0	0	0	0	0	0
Randomized Network 270	138	615	1620	2685	3368	2942	2096	1191	546	194	77	17	4	0	0	0	0	0	0	0	0	0	0
Randomized Network 271	114	608	1636	2775	3317	2936	2072	1183	544	202	81	23	1	1	0	0	0	0	0	0	0	0	0
Randomized Network 272	122	620	1664	2724	3216	3008	2097	1207	546	209	65	10	5	0	0	0	0	0	0	0	0	0	0
Randomized Network 273	160	592	1605	2748	3268	2977	2140	1162	540	207	75	15	3	1	0	0	0	0	0	0	0	0	0
Randomized Network 274	141	611	1684	2721	3191	3029	2085	1147	565	212	76	27	3	1	0	0	0	0	0	0	0	0	0
Randomized Network 275	150	591	1641	2710	3329	2961	2081	1177	538	218	63	29	5	0	0	0	0	0	0	0	0	0	0
Randomized Network 276	152	581	1616	2733	3325	2998	2058	1183	551	210	58	22	5	1	0	0	0	0	0	0	0	0	0
Randomized Network 277	142	592	1648	2691	3308	3008	2071	1209	532	204	65	17	5	1	0	0	0	0	0	0	0	0	0
Randomized Network 278	138	604	1590	2787	3310	2912	2120	1178	569	217	47	15	5	1	0	0	0	0	0	0	0	0	0
Randomized Network 279	149	596	1587	2747	3330	2939	2143	1166	554	192	72	18	0	0	0	0	0	0	0	0	0	0	0
Randomized Network 280	139	609	1626	2792	3184	2996	2096	1211	548	208	67	13	3	1	0	0	0	0	0	0	0	0	0
Randomized Network 281	128	600	1666	2758	3226	3006	2077	1167	567	198	75	16	8	1	0	0	0	0	0	0	0	0	0
Randomized Network 282	155	579	1664	2720	3239	3005	2076	1252	495	213	73	17	3	2	0	0	0	0	0	0	0	0	0
Randomized Network 283	133	594	1680	2758	3267	2966	1994	1223	578	183	91	20	6	0	0	0	0	0	0	0	0	0	0
Randomized Network 284	127	606	1629	2709	3368	2937	2128	1155	526	207	72	20	5	4	0	0	0	0	0	0	0	0	0
Randomized Network 285	162	589	1579	2767	3294	3010	2036	1215	541	224	55	17	4	0	0	0	0	0	0	0	0	0	0
Randomized Network 286	128	568	1641	2721	3290	3105	2087	1120	550	192	69	19	2	1	0	0	0	0	0	0	0	0	0
Randomized Network 287	152	603	1583	2798	3334	2955	2026	1121	579	240	74	22	5	1	0	0	0	0	0	0	0	0	0
Randomized Network 288	132	590	1621	2833	3260	2915	2098	1197	541	209	72	19	5	1	0	0	0	0	0	0	0	0	0
Randomized Network 289	133	579	1568	2788	3360	2953	2137	1155	542	206	53	16	2	1	0	0	0	0	0	0	0	0	0
Randomized Network 290	151	597	1560	2830	3272	2979	2073	1179	537	224	74	13	4	0	0	0	0	0	0	0	0	0	0
Randomized Network 291	133	602	1607	2729	3334	3025	2041	1155	585	205	52	19	4	1	1	0	0	0	0	0	0	0	0
Randomized Network 292	134	586	1635	2779	3292	2961	2046	1209	555	212	61	17	5	0	1	0	0	0	0	0	0	0	0
Randomized Network 293	149	602	1576	2772	3269	3033	2069	1195	538	199	68	17	6	0	0	0	0	0	0	0	0	0	0
Randomized Network 294	144	574	1624	2732	3378	2951	2065	1169	551	212	73	20	0	0	0	0	0	0	0	0	0	0	0
Randomized Network 295	132	600	1629	2760	3344	2915	2090	1133	564	232	73	18	3	0	0	0	0	0	0	0	0	0	0
Randomized Network 296	142	610	1634	2828	3137	3013	2065	1199	538	238	67	16	4	2	0	0	0	0	0	0	0	0	0
Randomized Network 297	136	628	1605	2662	3385	2968	2101	1160	564	192	65	20	7	0	0	0	0	0	0	0	0	0	0
Randomized Network 298	133	590	1665	2767	3287	2916	2075	1184	565	219	70	18	4	0	0	0	0	0	0	0	0	0	0
Randomized Network 299	126	612	1654	2778	3248	2956	2047	1210	539	225	73	21	4	0	0	0	0	0	0	0	0	0	0
Randomized Network 300	138	583	1578	2835	3370	2888	2062	1197	520	212	76	30	2	1	1	0	0	0	0	0	0	0	0
Randomized Network 301	125	538	1755	2716	3265	2918	2182	1160	549	208	52	19	5	1	0	0	0	0	0	0	0	0	0
Randomized Network 302	150	558	1656	2765	3289	2941	2111	1164	560	213	63	20	2	1	0	0	0	0	0	0	0	0	0
Randomized Network 303	134	614	1597	2761	3303	2968	2108	1166	541	214	59	16	5	7	0	0	0	0	0	0	0	0	0
Randomized Network 304	144	636	1587	2702	3287	3041	2090	1149	559	206	68	22	2	0	0	0	0	0	0	0	0	0	0
Randomized Network 305	130	646	1546	2797	3360	2925	2037	1165	550	243	71	20	3	0	0	0	0	0	0	0	0	0	0
Randomized Network 306	150	585	1668	2695	3240	3029	2111	1184	542	197	66	22	4	0	0	0	0	0	0	0	0	0	0
Randomized Network 307	139	588	1660	2720	3246	3014	2089	1213	542	201	61	18	2	0	0	0	0	0	0	0	0	0	0
Randomized Network 308	142	653	1642	2728	3171	3035	2060	1185	548	220	84	16	8	1	0	0	0	0	0	0	0	0	0
Randomized Network 309	132	558	1645	2758	3341	2978	2043	1219	539	183	73	20	4	0	0	0	0	0	0	0	0	0	0
Randomized Network 310	115	629	1621	2738	3329	2956	2088	1157	565	195	70	22	5	3	0	0	0	0	0	0	0	0	0
Randomized Network 311	120	614	1635	2806	3192	2979	2102	1206	548	210	64	13	4	0	0	0	0	0	0	0	0	0	0
Randomized Network 312	134	601	1603	2776	3290	2965	2136	1149	543	196	71	21	8	0	0	0	0	0	0	0	0	0	0
Randomized Network 313	127	586	1617	2841	3251	2991	2058	1131	587	205	79	15	4	1	0	0	0	0	0	0	0	0	0
Randomized Network 314	140	634	1607	2711	3260	3071	2059	1144	548	221	71	21	6	0	0	0	0	0	0	0	0	0	0
Randomized Network 315	139	604	1646	2770	3292	2906	2080	1183	545	223	77	17	9	1	1	0	0	0	0	0	0	0	0
Randomized Network 316	142	600	1578	2782	3264	3035	2075	1194	538	195	71	15	3	1	0	0	0	0	0	0	0	0	0
Randomized Network 317	119	584	1626	2766	3335	2963	2101	1155	567	186	71	17	2	1	0	0	0	0	0	0	0	0	0
Randomized Network 318	146	604	1611	2811	3209	2969	2107	1177	547	215	80	12	5	0	0	0	0	0	0	0	0	0	0
Randomized Network 319	134	596	1615	2733	3288	2987	2157	1177	540	175	73	12	4	2	0	0	0	0	0	0	0	0	0
Randomized Network 320	134	612	1578	2771	3331	2969	2072	1198	533	196	67	26	6	0	0	0	0	0	0	0	0	0	0
Randomized Network 321	145	613	1676	2684	3289	2922	2109	1196	546	211	78	20	4	0	0	0	0	0	0	0	0	0	0
Randomized Network 322	127	605	1587	2795	3316	2971	2075	1158	562	212	63	13	9	0	0	0	0	0	0	0	0	0	0
Randomized Network 323	136	628	1662	2734	3215	2930	2133	1217	524	218	73	17	6	0	0	0	0	0	0	0	0	0	0
Randomized Network 324	154	593	1635	2731	3295	2970	2075	1205	511	212	82	24	5	1	0	0	0	0	0	0	0	0	0
Randomized Network 325	135	605	1652	2754	3252	2964	2098	1161	561	216	74	15	5	1	0	0	0	0	0	0	0	0	0
Randomized Network 326	143	595	1629	2739	3325	2952	2031	1237	547	211	58	18	8	0	0	0	0	0	0	0	0	0	0
Randomized Network 327	139	582	1570	2760	3429	2920	2091	1161	557	186	79	15	4	0	0	0	0	0	0	0	0	0	0
Randomized Network 328	161	556	1631	2825	3254	2948	2072	1185	546	212	74	19	8	1	1	0	0	0	0	0	0	0	0
Randomized Network 329	143	604	1603	2717	3338	2975	2091	1186	549	202	62	18	5	0	0	0	0	0	0	0	0	0	0
Randomized Network 330	148	603	1623	2734	3286	3013	2085	1120	564	204	86	20	5	2	0	0	0	0	0	0	0	0	0
Randomized Network 331	149	601	1696	2719	3315	2835	2085	1201	557	223	80	25	7	0	0	0	0	0	0	0	0	0	0
Randomized Network 332	146	576	1627	2778	3337	2923	2075	1154	564	212	71	23	5	2	0	0	0	0	0	0	0	0	0
Randomized Network 333	135	589	1685	2704	3276	2951	2090	1207	592	187	62	14	1	0	0	0	0	0	0	0	0	0	0
Randomized Network 334	128	599	1639	2804	3261	2936	2086	1164	570	210	64	29	1	2	0	0	0	0	0	0	0	0	0
Randomized Network 335	132	618	1658	2686	3218	3079	2068	1193	563	205	50	20	2	1	0	0	0	0	0	0	0	0	0
Randomized Network 336	138	645	1612	2728	3351	2904	2027	1166	606	223	67	17	6	3	0	0	0	0	0	0	0	0	0
Randomized Network 337	131	595	1639	2685	3366	2985	2101	1163	513	223	67	21	4	0	0	0	0	0	0	0	0	0	0
Randomized Network 338	145	563	1617	2838	3228	2966	2088	1220	548	211	46	16	7	0	0	0	0	0	0	0	0	0	0
Randomized Network 339	137	641	1634	2716	3278	2879	2153	1210	537	226	63	16	3	0	0	0	0	0	0	0	0	0	0
Randomized Network 340	139	616	1605	2798	3283	2929	2048	1197	566	215	73	22	1	1	0	0	0	0	0	0	0	0	0
Randomized Network 341	132	650	1670	2689	3238	2979	2031	1251	535	221	65	27	4	1	0	0	0	0	0	0	0	0	0
Randomized Network 342	150	584	1588	2768	3374	2905	2086	1195	548	205	64	23	3	0	0	0	0	0	0	0	0	0	0
Randomized Network 343	146	587	1658	2785	3230	2893	2157	1154	579	227	63	12	2	0	0	0	0	0	0	0	0	0	0
Randomized Network 344	140	598	1608	2762	3274	3001	2126	1112	584	205	53	24	6	0	0	0	0	0	0	0	0	0	0
Randomized Network 345	139	597	1634	2755	3260	2987	2116	1158	544	196	85	16	4	1	1	0	0	0	0	0	0	0	0
Randomized Network 346	146	600	1600	2820	3181	3015	2098	1217	510	204	85	12	5	0	0	0	0	0	0	0	0	0	0
Randomized Network 347	143	573	1633	2768	3310	2974	2099	1115	568	207	76	20	6	1	0	0	0	0	0	0	0	0	0
Randomized Network 348	132	613	1570	2795	3311	2909	2138	1228	518	189	69	16	3	2	0	0	0	0	0	0	0	0	0
Randomized Network 349	147	614	1574	2777	3265	2953	2164	1192	521	194	59	26	4	2	1	0	0	0	0	0	0	0	0
Randomized Network 350	128	616	1634	2710	3277	2989	2136	1167	553	205	59	16	2	1	0	0	0	0	0	0	0	0	0
Randomized Network 351	154	578	1569	2792	3348	2963	2067	1167	558	205	73	14	4	1	0	0	0	0	0	0	0	0	0
Randomized Network 352	157	626	1582	2683	3383	2972	2060	1167	547	209	80	19	6	2	0	0	0	0	0	0	0	0	0
Randomized Network 353	141	617	1562	2734	3285	3068	2112	1155	534	201	65	16	2	1	0	0	0	0	0	0	0	0	0
Randomized Network 354	148	603	1634	2740	3253	2964	2122	1166	553	235	58	16	1	0	0	0	0	0	0	0	0	0	0
Randomized Network 355	127	595	1669	2803	3247	2928	2056	1191	544	230	80	17	6	0	0	0	0	0	0	0	0	0	0
Randomized Network 356	164	607	1624	2691	3244	2989	2162	1203	506	217	69	14	2	1	0	0	0	0	0	0	0	0	0
Randomized Network 357	134	608	1596	2788	3249	2985	2120	1194	527	201	72	12	7	0	0	0	0	0	0	0	0	0	0
Randomized Network 358	140	631	1607	2724	3266	2996	2079	1193	567	213	64	11	2	0	0	0	0	0	0	0	0	0	0
Randomized Network 359	126	646	1585	2802	3220	2911	2177	1194	551	203	54	17	6	1	0	0	0	0	0	0	0	0	0
Randomized Network 360	133	611	1682	2718	3265	2904	2130	1191	559	207	66	21	6	0	0	0	0	0	0	0	0	0	0
Randomized Network 361	142	608	1575	2798	3246	3050	2068	1164	527	223	60	26	5	1	0	0	0	0	0	0	0	0	0
Randomized Network 362	138	622	1559	2770	3344	2959	2105	1138	552	201	78	23	3	1	0	0	0	0	0	0	0	0	0
Randomized Network 363	153	619	1623	2718	3307	2899	2093	1221	571	212	52	20	4	1	0	0	0	0	0	0	0	0	0
Randomized Network 364	132	593	1632	2796	3263	2937	2091	1210	548	199	66	21	5	0	0	0	0	0	0	0	0	0	0
Randomized Network 365	137	564	1629	2728	3345	3039	2057	1161	540	213	52	20	7	1	0	0	0	0	0	0	0	0	0
Randomized Network 366	136	621	1639	2678	3358	2937	2073	1199	559	199	65	19	9	1	0	0	0	0	0	0	0	0	0
Randomized Network 367	134	614	1589	2832	3235	2966	2103	1157	563	204	61	22	12	1	0	0	0	0	0	0	0	0	0
Randomized Network 368	137	610	1581	2739	3432	2939	2010	1179	537	229	70	22	4	4	0	0	0	0	0	0	0	0	0
Randomized Network 369	156	600	1558	2790	3350	2980	1990	1206	534	237	68	17	7	0	0	0	0	0	0	0	0	0	0
Randomized Network 370	140	576	1695	2705	3258	2932	2157	1200	555	198	62	13	2	0	0	0	0	0	0	0	0	0	0
Randomized Network 371	125	631	1600	2759	3376	2912	2038	1178	537	234	65	32	4	2	0	0	0	0	0	0	0	0	0
Randomized Network 372	151	575	1617	2768	3318	2944	2043	1259	518	217	65	15	3	0	0	0	0	0	0	0	0	0	0
Randomized Network 373	148	602	1609	2676	3377	2974	2111	1146	571	182	69	24	3	0	1	0	0	0	0	0	0	0	0
Randomized Network 374	146	636	1590	2724	3300	2957	2082	1221	546	200	67	17	5	1	1	0	0	0	0	0	0	0	0
Randomized Network 375	120	627	1648	2770	3222	2919	2153	1185	566	199	55	23	5	1	0	0	0	0	0	0	0	0	0
Randomized Network 376	141	599	1582	2751	3301	3078	2057	1125	558	212	62	19	8	0	0	0	0	0	0	0	0	0	0
Randomized Network 377	126	610	1620	2818	3258	2922	2086	1187	571	204	59	27	4	0	1	0	0	0	0	0	0	0	0
Randomized Network 378	139	600	1618	2734	3362	2906	2117	1160	539	238	57	16	5	2	0	0	0	0	0	0	0	0	0
Randomized Network 379	136	583	1642	2782	3230	3017	2044	1229	541	201	71	12	5	0	0	0	0	0	0	0	0	0	0
Randomized Network 380	130	594	1606	2821	3247	3021	2030	1186	551	219	69	17	2	0	0	0	0	0	0	0	0	0	0
Randomized Network 381	150	605	1604	2754	3256	3034	2057	1183	545	215	65	14	10	1	0	0	0	0	0	0	0	0	0
Randomized Network 382	162	594	1642	2819	3175	2938	2109	1134	590	238	70	19	3	0	0	0	0	0	0	0	0	0	0
Randomized Network 383	153	597	1619	2800	3252	2921	2093	1201	549	198	82	20	7	1	0	0	0	0	0	0	0	0	0
Randomized Network 384	142	572	1610	2812	3317	2936	2086	1157	552	209	73	20	5	2	0	0	0	0	0	0	0	0	0
Randomized Network 385	136	558	1623	2838	3254	2963	2107	1184	554	193	49	25	7	1	1	0	0	0	0	0	0	0	0
Randomized Network 386	159	563	1605	2732	3371	2967	2092	1169	535	213	57	27	2	1	0	0	0	0	0	0	0	0	0
Randomized Network 387	134	635	1661	2715	3269	2948	2026	1219	577	215	70	22	2	0	0	0	0	0	0	0	0	0	0
Randomized Network 388	134	622	1618	2732	3252	2968	2159	1188	527	212	64	16	1	0	0	0	0	0	0	0	0	0	0
Randomized Network 389	133	561	1664	2792	3294	2940	2079	1158	581	189	76	20	4	2	0	0	0	0	0	0	0	0	0
Randomized Network 390	135	603	1623	2702	3315	3045	2057	1174	541	217	59	13	7	2	0	0	0	0	0	0	0	0	0
Randomized Network 391	130	590	1638	2782	3283	2948	2078	1176	577	214	54	19	3	1	0	0	0	0	0	0	0	0	0
Randomized Network 392	123	610	1651	2752	3267	2990	2078	1155	540	235	70	17	2	3	0	0	0	0	0	0	0	0	0
Randomized Network 393	133	619	1594	2782	3277	2962	2071	1226	532	216	53	21	7	0	0	0	0	0	0	0	0	0	0
Randomized Network 394	147	594	1634	2726	3331	2949	2070	1165	574	214	64	19	5	1	0	0	0	0	0	0	0	0	0
Randomized Network 395	136	610	1587	2746	3373	2917	2115	1177	531	193	84	18	5	1	0	0	0	0	0	0	0	0	0
Randomized Network 396	131	583	1649	2794	3207	2960	2164	1161	561	214	51	18	0	0	0	0	0	0	0	0	0	0	0
Randomized Network 397	148	601	1624	2757	3267	2967	2078	1185	573	198	76	16	3	0	0	0	0	0	0	0	0	0	0
Randomized Network 398	138	630	1587	2729	3277	3017	2111	1162	546	214	60	19	2	1	0	0	0	0	0	0	0	0	0
Randomized Network 399	124	593	1600	2798	3310	2992	2070	1163	541	207	62	31	2	0	0	0	0	0	0	0	0	0	0
Randomized Network 400	156	605	1634	2746	3237	3000	2039	1208	563	211	65	26	3	0	0	0	0	0	0	0	0	0	0
Randomized Network 401	147	572	1620	2824	3270	2927	2082	1190	566	194	84	15	2	0	0	0	0	0	0	0	0	0	0
Randomized Network 402	135	606	1665	2729	3316	2894	2078	1187	580	202	82	17	1	1	0	0	0	0	0	0	0	0	0
Randomized Network 403	132	612	1605	2771	3298	2956	2081	1198	527	231	59	17	5	1	0	0	0	0	0	0	0	0	0
Randomized Network 404	139	642	1589	2739	3297	2924	2137	1163	566	209	65	20	2	1	0	0	0	0	0	0	0	0	0
Randomized Network 405	155	576	1613	2778	3282	2973	2110	1166	525	210	78	22	4	1	0	0	0	0	0	0	0	0	0
Randomized Network 406	141	642	1594	2704	3335	2953	2072	1187	560	222	60	18	5	0	0	0	0	0	0	0	0	0	0
Randomized Network 407	137	638	1618	2672	3408	2877	2057	1227	561	211	61	23	3	0	0	0	0	0	0	0	0	0	0
Randomized Network 408	149	597	1617	2734	3345	2930	2074	1195	545	211	70	20	5	1	0	0	0	0	0	0	0	0	0
Randomized Network 409	128	615	1667	2743	3222	2996	2063	1183	570	223	66	14	1	2	0	0	0	0	0	0	0	0	0
Randomized Network 410	145	620	1636	2733	3262	2905	2145	1200	546	215	66	13	7	0	0	0	0	0	0	0	0	0	0
Randomized Network 411	136	610	1678	2709	3269	2926	2112	1210	542	207	62	22	8	2	0	0	0	0	0	0	0	0	0
Randomized Network 412	138	600	1698	2636	3311	2959	2149	1176	518	216	60	23	5	2	2	0	0	0	0	0	0	0	0
Randomized Network 413	126	607	1562	2813	3354	2910	2130	1147	553	196	65	22	5	3	0	0	0	0	0	0	0	0	0
Randomized Network 414	139	550	1659	2789	3286	2979	2071	1160	553	216	71	15	4	1	0	0	0	0	0	0	0	0	0
Randomized Network 415	132	607	1612	2805	3244	2958	2091	1216	529	205	64	25	3	2	0	0	0	0	0	0	0	0	0
Randomized Network 416	153	592	1617	2780	3266	2964	2094	1145	578	205	75	15	7	1	1	0	0	0	0	0	0	0	0
Randomized Network 417	154	592	1645	2718	3302	2898	2148	1183	565	212	54	15	3	4	0	0	0	0	0	0	0	0	0
Randomized Network 418	129	618	1629	2673	3327	3018	2086	1198	523	205	64	17	5	1	0	0	0	0	0	0	0	0	0
Randomized Network 419	150	584	1652	2793	3306	2828	2091	1224	535	241	57	25	6	1	0	0	0	0	0	0	0	0	0
Randomized Network 420	138	629	1612	2706	3345	2948	2057	1193	564	211	66	20	3	1	0	0	0	0	0	0	0	0	0
Randomized Network 421	134	635	1646	2738	3302	2871	2045	1252	556	228	63	20	3	0	0	0	0	0	0	0	0	0	0
Randomized Network 422	149	619	1660	2695	3198	3050	2070	1200	560	193	73	22	3	1	0	0	0	0	0	0	0	0	0
Randomized Network 423	151	636	1605	2752	3245	2965	2084	1194	542	217	71	17	13	1	0	0	0	0	0	0	0	0	0
Randomized Network 424	141	613	1633	2723	3271	2972	2117	1147	590	208	56	17	4	0	1	0	0	0	0	0	0	0	0
Randomized Network 425	137	601	1607	2777	3253	3015	2088	1175	539	216	59	21	4	1	0	0	0	0	0	0	0	0	0
Randomized Network 426	132	610	1590	2729	3340	2977	2095	1216	525	202	56	13	6	1	1	0	0	0	0	0	0	0	0
Randomized Network 427	137	584	1620	2801	3220	3031	2101	1167	531	201	75	21	3	1	0	0	0	0	0	0	0	0	0
Randomized Network 428	134	606	1626	2775	3265	2960	2077	1211	529	213	77	17	3	0	0	0	0	0	0	0	0	0	0
Randomized Network 429	143	634	1614	2771	3222	2927	2107	1220	552	218	71	12	2	0	0	0	0	0	0	0	0	0	0
Randomized Network 430	137	617	1616	2711	3315	2991	2038	1242	544	191	71	17	2	1	0	0	0	0	0	0	0	0	0
Randomized Network 431	151	600	1654	2736	3266	2900	2116	1240	522	214	73	16	5	0	0	0	0	0	0	0	0	0	0
Randomized Network 432	136	589	1605	2730	3327	3035	2100	1161	497	222	59	24	7	1	0	0	0	0	0	0	0	0	0
Randomized Network 433	131	611	1620	2726	3318	3021	1999	1227	539	214	69	13	3	0	2	0	0	0	0	0	0	0	0
Randomized Network 434	141	604	1598	2774	3287	2914	2183	1165	535	198	69	21	4	0	0	0	0	0	0	0	0	0	0
Randomized Network 435	142	592	1653	2739	3306	2966	2018	1225	533	216	74	25	3	1	0	0	0	0	0	0	0	0	0
Randomized Network 436	158	622	1606	2746	3256	2938	2124	1185	555	207	66	25	4	1	0	0	0	0	0	0	0	0	0
Randomized Network 437	119	645	1535	2817	3352	2894	2092	1181	576	200	55	21	6	0	0	0	0	0	0	0	0	0	0
Randomized Network 438	125	602	1639	2758	3309	2920	2097	1186	556	229	56	12	3	1	0	0	0	0	0	0	0	0	0
Randomized Network 439	145	589	1646	2744	3338	2866	2137	1157	566	213	60	24	6	1	1	0	0	0	0	0	0	0	0
Randomized Network 440	147	603	1617	2739	3351	2886	2086	1198	577	204	64	14	3	4	0	0	0	0	0	0	0	0	0
Randomized Network 441	132	605	1654	2683	3316	3050	2005	1200	536	225	60	19	8	0	0	0	0	0	0	0	0	0	0
Randomized Network 442	135	584	1587	2851	3375	2834	2051	1199	556	241	56	21	3	0	0	0	0	0	0	0	0	0	0
Randomized Network 443	104	617	1638	2784	3225	3025	2109	1121	568	226	62	13	1	0	0	0	0	0	0	0	0	0	0
Randomized Network 444	149	604	1570	2711	3356	3051	2028	1207	520	205	69	20	3	0	0	0	0	0	0	0	0	0	0
Randomized Network 445	127	602	1642	2766	3265	2957	2107	1196	521	217	71	16	4	2	0	0	0	0	0	0	0	0	0
Randomized Network 446	159	632	1496	2730	3419	2990	2057	1199	491	221	70	18	10	0	1	0	0	0	0	0	0	0	0
Randomized Network 447	136	605	1587	2803	3283	2920	2120	1228	522	200	70	16	3	0	0	0	0	0	0	0	0	0	0
Randomized Network 448	123	652	1589	2778	3314	2923	2047	1180	580	211	65	19	7	5	0	0	0	0	0	0	0	0	0
Randomized Network 449	132	597	1601	2747	3343	3012	2035	1176	547	216	72	12	1	2	0	0	0	0	0	0	0	0	0
Randomized Network 450	136	620	1588	2703	3290	3063	2109	1166	550	181	61	23	3	0	0	0	0	0	0	0	0	0	0
Randomized Network 451	137	599	1614	2774	3302	2968	2084	1134	560	231	68	18	4	0	0	0	0	0	0	0	0	0	0
Randomized Network 452	152	603	1656	2744	3271	2847	2171	1189	557	207	73	17	5	1	0	0	0	0	0	0	0	0	0
Randomized Network 453	144	572	1679	2764	3279	2925	2056	1228	520	221	80	21	3	1	0	0	0	0	0	0	0	0	0
Randomized Network 454	118	591	1655	2777	3249	2983	2139	1129	542	218	71	17	3	1	0	0	0	0	0	0	0	0	0
Randomized Network 455	142	595	1668	2756	3232	2941	2072	1240	566	182	81	14	2	2	0	0	0	0	0	0	0	0	0
Randomized Network 456	134	596	1607	2779	3258	3015	2082	1194	538	203	73	9	5	0	0	0	0	0	0	0	0	0	0
Randomized Network 457	149	593	1637	2783	3272	2964	2005	1223	536	233	68	19	9	1	1	0	0	0	0	0	0	0	0
Randomized Network 458	142	565	1693	2714	3316	2963	2031	1213	555	201	80	15	4	1	0	0	0	0	0	0	0	0	0
Randomized Network 459	130	611	1575	2765	3372	2956	2105	1136	521	210	83	22	5	1	0	1	0	0	0	0	0	0	0
Randomized Network 460	138	638	1652	2703	3237	2955	2133	1184	548	208	66	25	5	1	0	0	0	0	0	0	0	0	0
Randomized Network 461	147	582	1612	2787	3240	3036	2086	1147	552	211	68	23	2	0	0	0	0	0	0	0	0	0	0
Randomized Network 462	148	627	1587	2801	3258	2892	2127	1211	536	193	88	18	5	2	0	0	0	0	0	0	0	0	0
Randomized Network 463	142	599	1613	2814	3236	2978	2013	1244	572	191	66	19	5	1	0	0	0	0	0	0	0	0	0
Randomized Network 464	128	593	1651	2813	3179	2988	2096	1202	563	193	65	13	7	2	0	0	0	0	0	0	0	0	0
Randomized Network 465	140	600	1633	2684	3338	2943	2160	1175	538	195	63	23	1	0	0	0	0	0	0	0	0	0	0
Randomized Network 466	132	591	1626	2731	3357	2926	2130	1139	587	185	69	15	4	1	0	0	0	0	0	0	0	0	0
Randomized Network 467	137	565	1700	2738	3275	2985	2001	1234	565	204	69	13	4	3	0	0	0	0	0	0	0	0	0
Randomized Network 468	119	586	1634	2773	3344	2962	2016	1204	561	213	60	16	5	0	0	0	0	0	0	0	0	0	0
Randomized Network 469	129	628	1605	2732	3317	2973	2078	1185	550	202	65	23	5	1	0	0	0	0	0	0	0	0	0
Randomized Network 470	144	604	1569	2750	3305	3019	2097	1200	525	194	68	11	4	2	1	0	0	0	0	0	0	0	0
Randomized Network 471	128	586	1607	2862	3206	3024	2053	1162	564	208	73	13	6	1	0	0	0	0	0	0	0	0	0
Randomized Network 472	138	568	1614	2798	3249	3020	2126	1171	515	202	71	16	4	1	0	0	0	0	0	0	0	0	0
Randomized Network 473	162	576	1651	2705	3254	2998	2109	1221	533	203	64	11	6	0	0	0	0	0	0	0	0	0	0
Randomized Network 474	134	607	1669	2678	3296	3009	2051	1217	514	227	71	15	4	1	0	0	0	0	0	0	0	0	0
Randomized Network 475	125	565	1640	2745	3389	2935	2112	1149	533	208	61	23	5	3	0	0	0	0	0	0	0	0	0
Randomized Network 476	158	594	1657	2696	3233	2983	2153	1171	555	216	67	8	2	0	0	0	0	0	0	0	0	0	0
Randomized Network 477	137	620	1648	2732	3249	2977	2082	1200	532	208	79	27	2	0	0	0	0	0	0	0	0	0	0
Randomized Network 478	146	593	1619	2734	3357	2931	2062	1185	580	193	67	20	4	2	0	0	0	0	0	0	0	0	0
Randomized Network 479	139	610	1638	2744	3239	2972	2098	1240	511	215	66	14	6	1	0	0	0	0	0	0	0	0	0
Randomized Network 480	134	618	1642	2676	3330	2907	2182	1164	567	194	56	20	2	1	0	0	0	0	0	0	0	0	0
Randomized Network 481	126	630	1599	2773	3322	2942	2027	1177	594	227	54	21	1	0	0	0	0	0	0	0	0	0	0
Randomized Network 482	135	590	1664	2775	3264	2912	2120	1142	592	207	67	18	7	0	0	0	0	0	0	0	0	0	0
Randomized Network 483	140	577	1632	2801	3279	2926	2093	1181	587	184	69	22	1	1	0	0	0	0	0	0	0	0	0
Randomized Network 484	143	612	1606	2694	3319	3027	2064	1214	527	199	57	24	7	0	0	0	0	0	0	0	0	0	0
Randomized Network 485	131	591	1642	2739	3289	3014	2053	1199	551	187	69	23	4	1	0	0	0	0	0	0	0	0	0
Randomized Network 486	148	612	1566	2723	3402	2916	2093	1196	553	200	60	21	2	0	1	0	0	0	0	0	0	0	0
Randomized Network 487	147	579	1643	2730	3310	2988	2098	1114	582	207	71	17	4	3	0	0	0	0	0	0	0	0	0
Randomized Network 488	141	581	1640	2767	3309	2948	2055	1194	556	205	73	17	4	2	1	0	0	0	0	0	0	0	0
Randomized Network 489	141	616	1685	2658	3265	2987	2086	1209	535	226	66	12	7	0	0	0	0	0	0	0	0	0	0
Randomized Network 490	172	636	1632	2658	3281	2950	2066	1218	581	206	73	18	2	0	0	0	0	0	0	0	0	0	0
Randomized Network 491	134	572	1724	2740	3283	2920	2026	1219	561	210	72	22	7	3	0	0	0	0	0	0	0	0	0
Randomized Network 492	132	634	1569	2734	3363	3002	2010	1184	566	205	73	15	6	0	0	0	0	0	0	0	0	0	0
Randomized Network 493	125	608	1648	2724	3290	3013	2061	1161	562	210	63	22	6	0	0	0	0	0	0	0	0	0	0
Randomized Network 494	144	571	1574	2844	3333	2948	2081	1127	555	203	88	21	4	0	0	0	0	0	0	0	0	0	0
Randomized Network 495	131	627	1606	2736	3267	2979	2151	1174	526	207	68	13	8	0	0	0	0	0	0	0	0	0	0
Randomized Network 496	142	605	1642	2758	3306	2887	2097	1158	578	230	74	12	4	0	0	0	0	0	0	0	0	0	0
Randomized Network 497	128	631	1639	2752	3220	2990	2096	1190	540	201	80	20	4	2	0	0	0	0	0	0	0	0	0
Randomized Network 498	134	585	1619	2809	3281	2978	2037	1188	557	216	67	15	5	1	1	0	0	0	0	0	0	0	0
Randomized Network 499	140	579	1663	2752	3197	3037	2117	1193	533	189	60	26	5	2	0	0	0	0	0	0	0	0	0
Randomized Network 500	134	593	1636	2711	3319	2974	2122	1194	522	193	71	22	1	1	0	0	0	0	0	0	0	0	0
Randomized Network 501	140	584	1651	2722	3370	2883	2092	1214	524	227	63	17	4	1	1	0	0	0	0	0	0	0	0
Randomized Network 502	130	616	1613	2755	3298	2994	2030	1181	579	213	69	12	2	1	0	0	0	0	0	0	0	0	0
Randomized Network 503	136	588	1624	2774	3264	2954	2111	1251	508	207	55	16	3	1	0	1	0	0	0	0	0	0	0
Randomized Network 504	153	563	1622	2853	3231	2916	2085	1199	592	199	63	14	1	1	0	1	0	0	0	0	0	0	0
Randomized Network 505	127	644	1646	2708	3308	2892	2095	1201	553	242	59	14	3	1	0	0	0	0	0	0	0	0	0
Randomized Network 506	126	592	1660	2746	3355	2902	2036	1217	553	211	67	22	4	2	0	0	0	0	0	0	0	0	0
Randomized Network 507	135	607	1622	2731	3331	2947	2112	1151	536	231	69	17	4	0	0	0	0	0	0	0	0	0	0
Randomized Network 508	136	613	1617	2695	3343	2954	2094	1206	574	187	51	18	4	1	0	0	0	0	0	0	0	0	0
Randomized Network 509	129	601	1642	2768	3241	2937	2168	1172	545	214	53	19	3	1	0	0	0	0	0	0	0	0	0
Randomized Network 510	144	599	1653	2743	3261	2930	2115	1195	565	192	71	19	4	2	0	0	0	0	0	0	0	0	0
Randomized Network 511	148	584	1587	2754	3333	3035	2041	1139	568	219	72	13	0	0	0	0	0	0	0	0	0	0	0
Randomized Network 512	125	604	1615	2748	3325	2994	2072	1164	552	190	82	15	6	1	0	0	0	0	0	0	0	0	0
Randomized Network 513	147	578	1614	2721	3375	2964	2087	1174	522	224	61	21	3	2	0	0	0	0	0	0	0	0	0
Randomized Network 514	134	581	1678	2678	3399	2920	2094	1125	559	229	75	17	4	0	0	0	0	0	0	0	0	0	0
Randomized Network 515	132	627	1627	2752	3269	2989	2057	1143	579	223	69	18	8	0	0	0	0	0	0	0	0	0	0
Randomized Network 516	119	602	1696	2699	3239	3058	2038	1179	572	204	69	14	2	2	0	0	0	0	0	0	0	0	0
Randomized Network 517	150	584	1628	2750	3259	2964	2108	1245	532	200	50	18	4	1	0	0	0	0	0	0	0	0	0
Randomized Network 518	150	671	1578	2721	3300	2925	2051	1225	550	230	66	18	6	1	0	1	0	0	0	0	0	0	0
Randomized Network 519	128	605	1674	2772	3254	2939	2040	1184	593	201	75	23	5	0	0	0	0	0	0	0	0	0	0
Randomized Network 520	131	573	1612	2808	3230	3050	2144	1097	559	196	73	17	2	1	0	0	0	0	0	0	0	0	0
Randomized Network 521	141	573	1652	2771	3350	2915	2045	1168	540	229	79	20	8	2	0	0	0	0	0	0	0	0	0
Randomized Network 522	146	619	1626	2714	3313	2905	2100	1233	557	188	67	17	7	0	1	0	0	0	0	0	0	0	0
Randomized Network 523	126	635	1607	2748	3272	2962	2122	1171	549	223	59	14	4	1	0	0	0	0	0	0	0	0	0
Randomized Network 524	119	608	1647	2752	3305	2920	2135	1169	526	211	70	27	3	1	0	0	0	0	0	0	0	0	0
Randomized Network 525	133	580	1690	2763	3233	2919	2134	1207	539	197	74	19	4	1	0	0	0	0	0	0	0	0	0
Randomized Network 526	155	603	1631	2714	3309	2941	2079	1198	563	220	55	19	5	1	0	0	0	0	0	0	0	0	0
Randomized Network 527	146	585	1645	2756	3331	2920	2049	1165	579	215	82	19	1	0	0	0	0	0	0	0	0	0	0
Randomized Network 528	137	574	1606	2757	3330	3028	2058	1153	558	212	65	14	1	0	0	0	0	0	0	0	0	0	0
Randomized Network 529	143	588	1609	2742	3281	3033	2086	1175	556	211	51	14	2	1	1	0	0	0	0	0	0	0	0
Randomized Network 530	153	588	1601	2814	3234	3006	2032	1224	541	202	69	21	5	3	0	0	0	0	0	0	0	0	0
Randomized Network 531	140	623	1659	2666	3207	3087	2104	1176	525	222	61	18	5	0	0	0	0	0	0	0	0	0	0
Randomized Network 532	153	613	1631	2747	3197	3003	2125	1172	535	222	76	15	4	0	0	0	0	0	0	0	0	0	0
Randomized Network 533	136	590	1641	2758	3327	2910	2090	1179	567	200	62	26	6	1	0	0	0	0	0	0	0	0	0
Randomized Network 534	146	611	1581	2720	3366	2972	2089	1177	516	217	71	22	4	1	0	0	0	0	0	0	0	0	0
Randomized Network 535	143	587	1657	2785	3260	2917	2109	1133	577	233	70	19	3	0	0	0	0	0	0	0	0	0	0
Randomized Network 536	137	636	1563	2736	3328	3017	2071	1156	541	206	75	20	5	1	1	0	0	0	0	0	0	0	0
Randomized Network 537	165	625	1640	2734	3232	2932	2078	1182	594	213	68	24	4	2	0	0	0	0	0	0	0	0	0
Randomized Network 538	132	602	1608	2716	3340	3014	2085	1164	532	214	63	19	3	1	0	0	0	0	0	0	0	0	0
Randomized Network 539	144	590	1643	2822	3207	2906	2100	1237	556	195	69	16	8	0	0	0	0	0	0	0	0	0	0
Randomized Network 540	146	639	1525	2762	3327	2955	2092	1233	544	193	54	22	1	0	0	0	0	0	0	0	0	0	0
Randomized Network 541	126	601	1637	2685	3458	2880	2056	1188	569	204	65	16	8	0	0	0	0	0	0	0	0	0	0
Randomized Network 542	137	606	1618	2754	3306	2937	2101	1172	572	203	67	14	4	2	0	0	0	0	0	0	0	0	0
Randomized Network 543	158	568	1628	2829	3281	2893	2076	1171	570	209	86	18	6	0	0	0	0	0	0	0	0	0	0
Randomized Network 544	126	620	1677	2692	3267	2973	2116	1161	555	202	87	14	3	0	0	0	0	0	0	0	0	0	0
Randomized Network 545	134	639	1611	2756	3268	2972	2061	1196	525	219	83	24	5	0	0	0	0	0	0	0	0	0	0
Randomized Network 546	159	653	1595	2719	3179	3004	2133	1206	568	191	63	21	2	0	0	0	0	0	0	0	0	0	0
Randomized Network 547	132	600	1652	2792	3242	2918	2106	1187	561	205	74	21	2	1	0	0	0	0	0	0	0	0	0
Randomized Network 548	135	601	1672	2753	3251	2907	2145	1168	539	232	65	18	4	3	0	0	0	0	0	0	0	0	0
Randomized Network 549	153	607	1614	2721	3326	2912	2141	1187	506	229	72	23	1	1	0	0	0	0	0	0	0	0	0
Randomized Network 550	135	600	1614	2764	3305	2968	2059	1235	511	202	67	28	4	1	0	0	0	0	0	0	0	0	0
Randomized Network 551	132	625	1642	2739	3263	2882	2180	1190	548	202	69	18	3	0	0	0	0	0	0	0	0	0	0
Randomized Network 552	133	584	1608	2736	3350	3009	2055	1190	559	190	51	19	7	2	0	0	0	0	0	0	0	0	0
Randomized Network 553	149	585	1633	2777	3237	2941	2173	1145	564	196	70	17	5	1	0	0	0	0	0	0	0	0	0
Randomized Network 554	140	611	1600	2766	3295	2908	2146	1200	528	225	50	19	4	1	0	0	0	0	0	0	0	0	0
Randomized Network 555	119	612	1652	2757	3286	2959	2044	1215	541	210	73	19	6	0	0	0	0	0	0	0	0	0	0
Randomized Network 556	129	583	1610	2815	3271	3032	2014	1190	534	224	75	13	2	1	0	0	0	0	0	0	0	0	0
Randomized Network 557	134	595	1652	2794	3279	2940	2006	1220	545	223	78	22	3	2	0	0	0	0	0	0	0	0	0
Randomized Network 558	141	597	1611	2719	3343	2989	2110	1129	553	202	70	24	3	2	0	0	0	0	0	0	0	0	0
Randomized Network 559	153	600	1560	2732	3304	3036	2146	1147	533	201	63	14	3	0	1	0	0	0	0	0	0	0	0
Randomized Network 560	135	629	1640	2750	3276	2930	2063	1184	566	219	73	21	6	1	0	0	0	0	0	0	0	0	0
Randomized Network 561	139	649	1610	2671	3333	2954	2094	1195	539	219	66	20	4	0	0	0	0	0	0	0	0	0	0
Randomized Network 562	136	620	1618	2824	3221	2942	2086	1183	522	223	91	16	7	4	0	0	0	0	0	0	0	0	0
Randomized Network 563	133	593	1607	2750	3370	2919	2112	1161	546	215	70	14	3	0	0	0	0	0	0	0	0	0	0
Randomized Network 564	141	616	1599	2759	3255	3013	2061	1221	525	219	66	14	2	2	0	0	0	0	0	0	0	0	0
Randomized Network 565	130	623	1601	2798	3246	2961	2092	1179	575	205	54	22	7	0	0	0	0	0	0	0	0	0	0
Randomized Network 566	137	570	1645	2808	3262	2956	2082	1170	548	233	58	19	5	0	0	0	0	0	0	0	0	0	0
Randomized Network 567	135	560	1659	2717	3398	2911	2092	1198	520	212	66	19	5	1	0	0	0	0	0	0	0	0	0
Randomized Network 568	137	596	1660	2731	3296	2921	2138	1159	543	216	67	23	4	2	0	0	0	0	0	0	0	0	0
Randomized Network 569	145	591	1712	2744	3202	2937	2073	1191	590	224	59	19	4	2	0	0	0	0	0	0	0	0	0
Randomized Network 570	126	607	1637	2752	3366	2909	2097	1095	564	222	83	29	6	0	0	0	0	0	0	0	0	0	0
Randomized Network 571	145	632	1566	2689	3455	2925	2020	1200	551	215	68	21	5	0	1	0	0	0	0	0	0	0	0
Randomized Network 572	134	649	1642	2695	3208	3066	2045	1170	575	229	62	15	1	2	0	0	0	0	0	0	0	0	0
Randomized Network 573	151	579	1560	2822	3287	3019	2058	1183	538	208	62	22	3	1	0	0	0	0	0	0	0	0	0
Randomized Network 574	139	634	1594	2749	3311	2969	2032	1184	576	213	63	19	8	2	0	0	0	0	0	0	0	0	0
Randomized Network 575	145	600	1602	2739	3326	2950	2092	1199	549	213	64	13	1	0	0	0	0	0	0	0	0	0	0
Randomized Network 576	117	642	1618	2774	3238	2975	2096	1180	542	217	67	22	5	0	0	0	0	0	0	0	0	0	0
Randomized Network 577	147	600	1616	2758	3293	2951	2071	1218	541	203	67	23	4	1	0	0	0	0	0	0	0	0	0
Randomized Network 578	135	628	1594	2783	3238	2987	2088	1176	583	187	74	17	1	2	0	0	0	0	0	0	0	0	0
Randomized Network 579	150	587	1605	2800	3272	2965	2116	1135	544	213	74	23	6	3	0	0	0	0	0	0	0	0	0
Randomized Network 580	144	582	1671	2767	3274	2914	2105	1153	555	221	81	21	3	2	0	0	0	0	0	0	0	0	0
Randomized Network 581	147	597	1639	2764	3248	3000	2033	1185	584	194	71	28	3	0	0	0	0	0	0	0	0	0	0
Randomized Network 582	152	575	1638	2718	3384	2889	2104	1173	541	235	69	11	3	1	0	0	0	0	0	0	0	0	0
Randomized Network 583	139	606	1716	2715	3221	2916	2072	1232	578	204	77	14	2	1	0	0	0	0	0	0	0	0	0
Randomized Network 584	125	585	1642	2720	3322	3031	2063	1181	520	218	66	16	3	1	0	0	0	0	0	0	0	0	0
Randomized Network 585	136	605	1673	2750	3252	2969	2020	1202	563	224	76	20	3	0	0	0	0	0	0	0	0	0	0
Randomized Network 586	145	598	1655	2797	3218	2898	2117	1211	541	215	63	29	6	0	0	0	0	0	0	0	0	0	0
Randomized Network 587	138	575	1628	2745	3273	3032	2144	1126	548	197	62	17	8	0	0	0	0	0	0	0	0	0	0
Randomized Network 588	126	617	1674	2717	3273	2949	2089	1182	548	226	77	8	4	3	0	0	0	0	0	0	0	0	0
Randomized Network 589	144	603	1600	2779	3291	2941	2098	1185	557	201	72	18	3	1	0	0	0	0	0	0	0	0	0
Randomized Network 590	140	570	1629	2742	3335	2968	2110	1159	555	197	65	22	1	0	0	0	0	0	0	0	0	0	0
Randomized Network 591	143	620	1615	2764	3280	2939	2070	1180	565	229	66	18	4	0	0	0	0	0	0	0	0	0	0
Randomized Network 592	123	616	1669	2723	3257	2998	2062	1196	546	202	68	26	5	1	1	0	0	0	0	0	0	0	0
Randomized Network 593	125	627	1607	2817	3248	2894	2156	1142	578	201	74	21	3	0	0	0	0	0	0	0	0	0	0
Randomized Network 594	151	588	1607	2786	3301	2997	2009	1181	558	212	69	21	11	1	0	0	1	0	0	0	0	0	0
Randomized Network 595	132	571	1584	2815	3361	2942	2053	1183	589	181	61	17	3	1	0	0	0	0	0	0	0	0	0
Randomized Network 596	133	597	1641	2756	3315	2962	2017	1208	551	225	62	17	8	1	0	0	0	0	0	0	0	0	0
Randomized Network 597	133	561	1669	2764	3338	2858	2151	1186	536	212	60	16	6	3	0	0	0	0	0	0	0	0	0
Randomized Network 598	124	590	1646	2757	3333	2923	2063	1214	561	197	56	24	3	1	1	0	0	0	0	0	0	0	0
Randomized Network 599	140	590	1607	2775	3291	3012	2050	1177	541	217	77	11	5	0	0	0	0	0	0	0	0	0	0
Randomized Network 600	131	634	1590	2709	3379	2923	2126	1131	566	213	73	12	6	0	0	0	0	0	0	0	0	0	0
Randomized Network 601	144	593	1640	2769	3265	2977	2057	1171	556	230	66	21	1	3	0	0	0	0	0	0	0	0	0
Randomized Network 602	123	586	1656	2787	3241	2967	2120	1178	534	213	61	24	2	1	0	0	0	0	0	0	0	0	0
Randomized Network 603	151	581	1621	2777	3284	2963	2130	1081	593	221	66	21	4	0	0	0	0	0	0	0	0	0	0
Randomized Network 604	162	604	1618	2765	3258	2920	2119	1164	576	214	73	11	8	0	1	0	0	0	0	0	0	0	0
Randomized Network 605	130	628	1682	2755	3215	2887	2134	1171	583	207	72	25	3	1	0	0	0	0	0	0	0	0	0
Randomized Network 606	152	621	1641	2743	3251	2900	2103	1204	575	213	72	12	5	1	0	0	0	0	0	0	0	0	0
Randomized Network 607	141	570	1604	2705	3338	3085	2096	1145	532	190	70	10	5	1	1	0	0	0	0	0	0	0	0
Randomized Network 608	153	567	1666	2772	3240	2923	2106	1207	573	213	59	11	2	1	0	0	0	0	0	0	0	0	0
Randomized Network 609	136	572	1625	2840	3307	2881	2073	1190	545	240	67	14	2	1	0	0	0	0	0	0	0	0	0
Randomized Network 610	130	598	1593	2858	3248	2955	2058	1200	546	223	54	25	4	1	0	0	0	0	0	0	0	0	0
Randomized Network 611	145	584	1594	2764	3299	3001	2092	1197	521	222	61	7	3	3	0	0	0	0	0	0	0	0	0
Randomized Network 612	134	614	1690	2690	3238	2993	2103	1147	580	206	81	14	2	0	1	0	0	0	0	0	0	0	0
Randomized Network 613	130	600	1628	2776	3308	2942	2062	1181	551	227	67	14	7	0	0	0	0	0	0	0	0	0	0
Randomized Network 614	124	593	1632	2786	3264	2980	2117	1163	527	213	63	26	4	1	0	0	0	0	0	0	0	0	0
Randomized Network 615	127	634	1676	2714	3284	2910	2058	1201	589	200	69	21	8	2	0	0	0	0	0	0	0	0	0
Randomized Network 616	120	600	1620	2785	3287	2965	2127	1142	543	216	61	23	3	1	0	0	0	0	0	0	0	0	0
Randomized Network 617	129	618	1557	2779	3323	2956	2107	1226	526	190	67	11	3	0	1	0	0	0	0	0	0	0	0
Randomized Network 618	126	636	1641	2714	3294	2926	2115	1191	533	223	80	8	6	0	0	0	0	0	0	0	0	0	0
Randomized Network 619	139	591	1592	2790	3290	3032	2012	1210	538	208	67	19	3	2	0	0	0	0	0	0	0	0	0
Randomized Network 620	133	592	1689	2737	3270	2892	2141	1159	589	208	62	16	3	1	0	1	0	0	0	0	0	0	0
Randomized Network 621	144	592	1630	2755	3295	2925	2131	1165	557	218	54	21	6	0	0	0	0	0	0	0	0	0	0
Randomized Network 622	149	610	1574	2708	3384	2977	2065	1189	538	211	67	17	4	0	0	0	0	0	0	0	0	0	0
Randomized Network 623	146	572	1636	2778	3285	2931	2144	1145	550	221	63	15	4	2	1	0	0	0	0	0	0	0	0
Randomized Network 624	171	578	1596	2688	3396	2994	2070	1162	498	238	76	19	5	1	1	0	0	0	0	0	0	0	0
Randomized Network 625	133	598	1613	2803	3290	2943	2055	1207	528	235	73	13	1	1	0	0	0	0	0	0	0	0	0
Randomized Network 626	158	595	1643	2731	3276	2936	2129	1142	574	220	68	14	2	3	1	1	0	0	0	0	0	0	0
Randomized Network 627	143	610	1609	2698	3330	3034	2048	1163	557	216	60	18	6	1	0	0	0	0	0	0	0	0	0
Randomized Network 628	128	637	1603	2708	3290	3038	2066	1153	589	201	64	13	3	0	0	0	0	0	0	0	0	0	0
Randomized Network 629	156	578	1670	2741	3320	2840	2134	1186	549	233	56	16	10	4	0	0	0	0	0	0	0	0	0
Randomized Network 630	138	624	1620	2736	3264	3016	2048	1169	573	213	70	20	2	0	0	0	0	0	0	0	0	0	0
Randomized Network 631	151	629	1588	2737	3287	2897	2169	1184	580	194	62	13	2	0	0	0	0	0	0	0	0	0	0
Randomized Network 632	124	642	1619	2738	3309	2952	2034	1215	542	219	77	18	3	0	1	0	0	0	0	0	0	0	0
Randomized Network 633	131	552	1642	2770	3298	3040	2068	1168	523	214	69	15	2	1	0	0	0	0	0	0	0	0	0
Randomized Network 634	145	577	1647	2716	3342	2962	2054	1218	530	218	61	15	5	2	1	0	0	0	0	0	0	0	0
Randomized Network 635	146	580	1568	2801	3302	2961	2147	1207	493	195	67	20	6	0	0	0	0	0	0	0	0	0	0
Randomized Network 636	132	612	1593	2726	3345	3040	2021	1176	544	202	84	16	2	0	0	0	0	0	0	0	0	0	0
Randomized Network 637	127	603	1605	2728	3392	2968	2041	1184	541	211	73	13	6	1	0	0	0	0	0	0	0	0	0
Randomized Network 638	149	600	1653	2697	3268	2964	2151	1191	524	200	66	22	6	2	0	0	0	0	0	0	0	0	0
Randomized Network 639	132	568	1626	2805	3271	3026	2071	1131	547	229	65	20	1	1	0	0	0	0	0	0	0	0	0
Randomized Network 640	130	591	1627	2776	3284	3002	2082	1139	558	198	77	24	5	0	0	0	0	0	0	0	0	0	0
Randomized Network 641	139	572	1631	2746	3389	2917	2041	1213	562	183	72	25	3	0	0	0	0	0	0	0	0	0	0
Randomized Network 642	141	611	1598	2690	3374	2950	2117	1196	534	185	78	18	1	0	0	0	0	0	0	0	0	0	0
Randomized Network 643	142	586	1604	2755	3339	2948	2110	1196	501	222	66	17	7	0	0	0	0	0	0	0	0	0	0
Randomized Network 644	136	579	1616	2786	3288	2952	2135	1173	546	190	74	14	2	2	0	0	0	0	0	0	0	0	0
Randomized Network 645	104	602	1655	2788	3299	2922	2091	1152	589	210	63	16	2	0	0	0	0	0	0	0	0	0	0
Randomized Network 646	148	613	1574	2717	3307	3042	2060	1194	573	194	58	10	3	0	0	0	0	0	0	0	0	0	0
Randomized Network 647	123	620	1591	2767	3326	2971	2073	1194	520	204	80	20	2	2	0	0	0	0	0	0	0	0	0
Randomized Network 648	122	587	1608	2734	3317	3085	2069	1154	532	207	50	22	5	1	0	0	0	0	0	0	0	0	0
Randomized Network 649	126	621	1667	2704	3299	2954	2056	1204	548	216	82	14	1	1	0	0	0	0	0	0	0	0	0
Randomized Network 650	150	626	1581	2754	3262	2983	2089	1211	559	181	80	11	3	1	1	1	0	0	0	0	0	0	0
Randomized Network 651	142	603	1615	2746	3350	2915	2073	1199	529	228	67	19	7	0	0	0	0	0	0	0	0	0	0
Randomized Network 652	124	614	1597	2745	3298	3014	2141	1126	547	192	66	23	4	2	0	0	0	0	0	0	0	0	0
Randomized Network 653	141	591	1631	2695	3270	3108	2085	1133	561	188	54	29	5	2	0	0	0	0	0	0	0	0	0
Randomized Network 654	133	622	1646	2689	3348	2943	2099	1124	560	222	84	20	3	0	0	0	0	0	0	0	0	0	0
Randomized Network 655	136	594	1666	2728	3288	2949	2086	1207	525	218	76	13	5	1	1	0	0	0	0	0	0	0	0
Randomized Network 656	124	583	1653	2757	3338	2908	2066	1254	521	191	74	18	5	1	0	0	0	0	0	0	0	0	0
Randomized Network 657	130	599	1599	2826	3286	2925	2112	1157	553	218	61	15	10	0	2	0	0	0	0	0	0	0	0
Randomized Network 658	140	616	1581	2708	3389	2942	2123	1151	540	216	65	17	5	0	0	0	0	0	0	0	0	0	0
Randomized Network 659	140	629	1637	2725	3295	2937	2041	1218	559	218	64	26	3	1	0	0	0	0	0	0	0	0	0
Randomized Network 660	154	612	1651	2717	3253	2917	2138	1200	554	202	68	20	7	0	0	0	0	0	0	0	0	0	0
Randomized Network 661	137	626	1615	2794	3239	2966	2057	1169	564	232	67	20	6	1	0	0	0	0	0	0	0	0	0
Randomized Network 662	145	596	1633	2747	3328	2972	2024	1171	536	227	84	25	3	2	0	0	0	0	0	0	0	0	0
Randomized Network 663	130	597	1613	2812	3254	2943	2119	1202	517	215	73	13	3	2	0	0	0	0	0	0	0	0	0
Randomized Network 664	136	628	1607	2733	3297	2962	2075	1227	529	206	65	26	2	0	0	0	0	0	0	0	0	0	0
Randomized Network 665	124	630	1648	2734	3265	2944	2103	1177	566	217	62	19	3	1	0	0	0	0	0	0	0	0	0
Randomized Network 666	119	632	1550	2779	3321	2973	2182	1139	482	211	78	19	7	1	0	0	0	0	0	0	0	0	0
Randomized Network 667	142	603	1629	2728	3302	2983	2073	1179	545	210	76	21	2	0	0	0	0	0	0	0	0	0	0
Randomized Network 668	132	593	1663	2779	3268	2941	2052	1193	551	217	83	16	4	1	0	0	0	0	0	0	0	0	0
Randomized Network 669	128	585	1629	2788	3200	3065	2078	1223	513	213	46	19	5	1	0	0	0	0	0	0	0	0	0
Randomized Network 670	143	603	1633	2769	3255	2919	2153	1160	549	222	59	21	7	0	0	0	0	0	0	0	0	0	0
Randomized Network 671	147	569	1617	2796	3322	2910	2074	1234	512	231	59	16	6	0	0	0	0	0	0	0	0	0	0
Randomized Network 672	142	593	1638	2826	3182	2959	2120	1184	518	240	67	16	8	0	0	0	0	0	0	0	0	0	0
Randomized Network 673	124	603	1579	2840	3271	2969	2086	1153	580	214	56	15	3	0	0	0	0	0	0	0	0	0	0
Randomized Network 674	143	610	1619	2744	3277	2956	2110	1174	572	201	67	18	1	1	0	0	0	0	0	0	0	0	0
Randomized Network 675	134	602	1631	2729	3325	2982	2051	1192	534	213	79	18	3	0	0	0	0	0	0	0	0	0	0
Randomized Network 676	147	569	1684	2702	3281	2960	2119	1208	542	188	73	13	5	2	0	0	0	0	0	0	0	0	0
Randomized Network 677	108	660	1584	2786	3293	2957	2065	1181	549	197	87	23	3	0	0	0	0	0	0	0	0	0	0
Randomized Network 678	149	561	1618	2744	3282	3112	2076	1090	552	215	69	21	3	1	0	0	0	0	0	0	0	0	0
Randomized Network 679	151	617	1618	2722	3278	2977	2076	1206	535	224	69	16	4	0	0	0	0	0	0	0	0	0	0
Randomized Network 680	146	619	1658	2775	3157	2980	2093	1163	617	187	70	21	4	3	0	0	0	0	0	0	0	0	0
Randomized Network 681	154	532	1674	2785	3326	2859	2121	1202	526	220	76	16	0	2	0	0	0	0	0	0	0	0	0
Randomized Network 682	153	621	1657	2734	3234	2873	2141	1208	582	199	68	20	2	1	0	0	0	0	0	0	0	0	0
Randomized Network 683	126	586	1593	2865	3196	3024	2116	1129	576	204	55	18	3	2	0	0	0	0	0	0	0	0	0
Randomized Network 684	145	601	1650	2788	3193	2942	2112	1197	571	208	67	13	5	1	0	0	0	0	0	0	0	0	0
Randomized Network 685	136	582	1617	2808	3283	2937	2087	1214	539	202	63	17	5	2	1	0	0	0	0	0	0	0	0
Randomized Network 686	138	608	1652	2743	3294	2954	2064	1156	541	239	70	27	6	1	0	0	0	0	0	0	0	0	0
Randomized Network 687	133	663	1552	2725	3365	2963	2033	1189	556	229	64	16	4	1	0	0	0	0	0	0	0	0	0
Randomized Network 688	150	578	1672	2706	3299	2970	2079	1166	557	231	70	13	2	0	0	0	0	0	0	0	0	0	0
Randomized Network 689	153	609	1664	2685	3256	2944	2105	1240	557	197	68	12	2	1	0	0	0	0	0	0	0	0	0
Randomized Network 690	145	609	1606	2730	3325	2992	2037	1190	542	230	67	17	1	2	0	0	0	0	0	0	0	0	0
Randomized Network 691	132	575	1575	2824	3331	2982	2051	1190	537	216	64	15	1	0	0	0	0	0	0	0	0	0	0
Randomized Network 692	128	589	1614	2799	3258	2985	2137	1142	552	203	60	20	4	2	0	0	0	0	0	0	0	0	0
Randomized Network 693	142	639	1575	2802	3218	2974	2116	1187	522	211	77	24	5	1	0	0	0	0	0	0	0	0	0
Randomized Network 694	135	592	1653	2714	3353	2904	2141	1125	575	209	69	18	3	2	0	0	0	0	0	0	0	0	0
Randomized Network 695	117	619	1673	2734	3296	2929	2075	1183	541	225	76	18	6	0	1	0	0	0	0	0	0	0	0
Randomized Network 696	148	615	1596	2767	3302	2912	2088	1216	551	207	66	23	2	0	0	0	0	0	0	0	0	0	0
Randomized Network 697	150	582	1651	2803	3267	2896	2050	1192	593	222	62	23	2	0	0	0	0	0	0	0	0	0	0
Randomized Network 698	163	589	1614	2709	3364	2948	2045	1194	575	202	62	20	6	2	0	0	0	0	0	0	0	0	0
Randomized Network 699	151	600	1613	2767	3329	2864	2089	1239	532	219	68	18	3	1	0	0	0	0	0	0	0	0	0
Randomized Network 700	138	585	1681	2742	3257	2914	2166	1141	575	204	61	25	3	1	0	0	0	0	0	0	0	0	0
Randomized Network 701	155	605	1605	2781	3318	2862	2121	1188	543	200	77	30	6	2	0	0	0	0	0	0	0	0	0
Randomized Network 702	131	608	1607	2731	3352	2994	2026	1198	545	208	71	18	3	1	0	0	0	0	0	0	0	0	0
Randomized Network 703	116	603	1649	2701	3283	3010	2145	1192	531	180	62	17	3	1	0	0	0	0	0	0	0	0	0
Randomized Network 704	135	596	1591	2795	3294	2943	2129	1203	504	215	63	22	3	0	0	0	0	0	0	0	0	0	0
Randomized Network 705	138	604	1655	2698	3267	3013	2115	1154	549	207	71	14	8	0	0	0	0	0	0	0	0	0	0
Randomized Network 706	144	587	1625	2816	3271	2916	2077	1183	554	229	68	17	6	0	0	0	0	0	0	0	0	0	0
Randomized Network 707	141	548	1670	2794	3249	2930	2149	1185	525	226	55	19	0	2	0	0	0	0	0	0	0	0	0
Randomized Network 708	146	600	1647	2681	3365	2919	2096	1167	568	212	79	11	2	0	0	0	0	0	0	0	0	0	0
Randomized Network 709	143	547	1649	2776	3299	3005	2096	1126	542	208	67	26	9	0	0	0	0	0	0	0	0	0	0
Randomized Network 710	140	580	1617	2758	3272	3032	2100	1172	528	209	62	17	6	0	0	0	0	0	0	0	0	0	0
Randomized Network 711	143	607	1670	2698	3212	3012	2128	1170	553	227	56	14	3	0	0	0	0	0	0	0	0	0	0
Randomized Network 712	138	606	1652	2696	3319	3022	2014	1172	545	234	70	18	4	2	1	0	0	0	0	0	0	0	0
Randomized Network 713	116	576	1627	2791	3371	2932	2090	1158	503	225	67	33	3	1	0	0	0	0	0	0	0	0	0
Randomized Network 714	139	614	1571	2799	3306	2939	2088	1171	574	208	66	14	3	1	0	0	0	0	0	0	0	0	0
Randomized Network 715	133	602	1610	2836	3284	2906	2029	1236	530	235	69	19	4	0	0	0	0	0	0	0	0	0	0
Randomized Network 716	122	627	1675	2688	3301	2969	2065	1178	555	217	64	22	7	3	0	0	0	0	0	0	0	0	0
Randomized Network 717	129	635	1677	2703	3236	2997	2064	1152	575	227	78	15	4	1	0	0	0	0	0	0	0	0	0
Randomized Network 718	136	604	1599	2738	3363	2951	2053	1210	538	226	57	14	1	3	0	0	0	0	0	0	0	0	0
Randomized Network 719	133	606	1615	2774	3288	2941	2093	1193	564	191	78	15	2	0	0	0	0	0	0	0	0	0	0
Randomized Network 720	139	613	1635	2755	3306	2879	2072	1240	548	221	65	18	2	0	0	0	0	0	0	0	0	0	0
Randomized Network 721	118	634	1653	2709	3310	2921	2084	1201	560	227	60	15	0	1	0	0	0	0	0	0	0	0	0
Randomized Network 722	155	592	1637	2737	3231	3043	2059	1186	550	214	58	27	3	1	0	0	0	0	0	0	0	0	0
Randomized Network 723	133	591	1648	2741	3289	2990	2081	1145	570	227	58	16	4	0	0	0	0	0	0	0	0	0	0
Randomized Network 724	148	599	1578	2780	3351	2886	2141	1180	516	212	75	23	2	2	0	0	0	0	0	0	0	0	0
Randomized Network 725	127	613	1637	2723	3323	3022	1996	1180	545	234	68	20	3	1	0	1	0	0	0	0	0	0	0
Randomized Network 726	132	631	1588	2713	3277	3047	2121	1168	537	187	66	19	6	1	0	0	0	0	0	0	0	0	0
Randomized Network 727	142	573	1645	2740	3282	3011	2078	1187	555	198	55	18	7	1	1	0	0	0	0	0	0	0	0
Randomized Network 728	130	634	1624	2714	3297	2898	2187	1184	538	191	71	21	4	0	0	0	0	0	0	0	0	0	0
Randomized Network 729	141	645	1577	2756	3292	2954	2060	1234	517	220	72	19	3	2	1	0	0	0	0	0	0	0	0
Randomized Network 730	135	599	1636	2759	3273	2937	2157	1143	558	203	62	28	2	1	0	0	0	0	0	0	0	0	0
Randomized Network 731	133	606	1604	2799	3309	2938	2069	1176	522	237	72	25	2	1	0	0	0	0	0	0	0	0	0
Randomized Network 732	130	624	1643	2771	3201	3000	2073	1215	523	202	75	30	6	0	0	0	0	0	0	0	0	0	0
Randomized Network 733	140	634	1573	2770	3265	2991	2096	1186	526	221	66	18	5	2	0	0	0	0	0	0	0	0	0
Randomized Network 734	128	592	1623	2762	3304	2966	2166	1113	524	209	81	19	4	1	1	0	0	0	0	0	0	0	0
Randomized Network 735	141	624	1606	2759	3308	2908	2061	1265	498	227	70	22	3	1	0	0	0	0	0	0	0	0	0
Randomized Network 736	148	616	1593	2780	3250	2981	2077	1193	571	182	73	21	7	1	0	0	0	0	0	0	0	0	0
Randomized Network 737	149	615	1580	2858	3265	2855	2077	1189	601	216	69	15	4	0	0	0	0	0	0	0	0	0	0
Randomized Network 738	126	611	1631	2729	3321	2938	2104	1217	514	211	72	12	7	0	0	0	0	0	0	0	0	0	0
Randomized Network 739	128	605	1549	2848	3294	3041	2012	1167	530	209	85	16	9	0	0	0	0	0	0	0	0	0	0
Randomized Network 740	144	606	1593	2740	3386	2923	2082	1134	570	224	61	24	5	1	0	0	0	0	0	0	0	0	0
Randomized Network 741	138	593	1645	2741	3292	2938	2114	1191	551	209	50	22	9	0	0	0	0	0	0	0	0	0	0
Randomized Network 742	151	631	1603	2708	3259	3003	2079	1234	544	189	71	16	4	1	0	0	0	0	0	0	0	0	0
Randomized Network 743	140	616	1629	2754	3210	3001	2134	1158	557	201	64	21	7	1	0	0	0	0	0	0	0	0	0
Randomized Network 744	140	626	1630	2727	3256	2995	2106	1164	508	239	74	19	7	2	0	0	0	0	0	0	0	0	0
Randomized Network 745	141	597	1634	2770	3300	2923	2051	1215	565	205	65	18	7	2	0	0	0	0	0	0	0	0	0
Randomized Network 746	139	628	1621	2806	3198	2874	2190	1202	527	208	73	24	1	2	0	0	0	0	0	0	0	0	0
Randomized Network 747	125	626	1680	2730	3259	2917	2081	1202	565	209	72	19	7	1	0	0	0	0	0	0	0	0	0
Randomized Network 748	152	577	1605	2819	3293	2908	2087	1203	539	216	71	18	4	1	0	0	0	0	0	0	0	0	0
Randomized Network 749	146	581	1636	2778	3253	2969	2116	1170	539	201	76	23	5	0	0	0	0	0	0	0	0	0	0
Randomized Network 750	132	625	1686	2729	3242	2957	2034	1179	597	204	74	31	2	1	0	0	0	0	0	0	0	0	0
Randomized Network 751	147	614	1598	2715	3358	2922	2120	1172	547	203	73	19	4	1	0	0	0	0	0	0	0	0	0
Randomized Network 752	136	577	1621	2760	3318	2971	2098	1195	534	190	68	19	4	2	0	0	0	0	0	0	0	0	0
Randomized Network 753	133	586	1589	2753	3333	3031	2075	1191	509	200	74	14	4	1	0	0	0	0	0	0	0	0	0
Randomized Network 754	148	582	1650	2708	3356	2933	2066	1178	569	219	64	16	4	0	0	0	0	0	0	0	0	0	0
Randomized Network 755	145	587	1653	2742	3226	3005	2124	1174	539	216	51	25	5	1	0	0	0	0	0	0	0	0	0
Randomized Network 756	143	623	1591	2761	3327	2855	2157	1181	551	227	60	12	4	1	0	0	0	0	0	0	0	0	0
Randomized Network 757	142	601	1604	2804	3257	2974	2088	1168	523	236	73	14	8	1	0	0	0	0	0	0	0	0	0
Randomized Network 758	156	614	1607	2799	3254	2918	2062	1191	587	201	74	22	7	1	0	0	0	0	0	0	0	0	0
Randomized Network 759	150	600	1629	2744	3379	2784	2147	1205	545	208	79	17	6	0	0	0	0	0	0	0	0	0	0
Randomized Network 760	128	622	1668	2703	3202	3047	2101	1163	578	190	75	9	7	0	0	0	0	0	0	0	0	0	0
Randomized Network 761	138	634	1534	2770	3350	2978	2059	1217	507	211	66	19	7	1	2	0	0	0	0	0	0	0	0
Randomized Network 762	156	635	1666	2687	3249	2870	2169	1196	554	216	67	21	5	1	1	0	0	0	0	0	0	0	0
Randomized Network 763	127	581	1634	2836	3171	2992	2155	1201	514	188	66	19	6	1	2	0	0	0	0	0	0	0	0
Randomized Network 764	149	574	1657	2755	3269	2927	2160	1166	509	234	70	16	7	0	0	0	0	0	0	0	0	0	0
Randomized Network 765	141	641	1613	2671	3337	2946	2117	1182	549	198	71	20	5	2	0	0	0	0	0	0	0	0	0
Randomized Network 766	147	580	1606	2755	3325	2957	2108	1167	565	207	57	16	3	0	0	0	0	0	0	0	0	0	0
Randomized Network 767	154	587	1639	2712	3311	2916	2162	1162	560	208	65	13	4	0	0	0	0	0	0	0	0	0	0
Randomized Network 768	153	621	1590	2730	3264	2963	2186	1160	542	184	72	23	4	1	0	0	0	0	0	0	0	0	0
Randomized Network 769	128	605	1658	2761	3285	2894	2124	1169	563	211	73	14	8	0	0	0	0	0	0	0	0	0	0
Randomized Network 770	143	623	1639	2728	3205	2957	2156	1223	538	202	59	17	2	0	1	0	0	0	0	0	0	0	0
Randomized Network 771	149	608	1611	2784	3256	2975	2057	1168	585	200	63	30	6	1	0	0	0	0	0	0	0	0	0
Randomized Network 772	143	576	1650	2758	3292	2949	2090	1177	553	211	76	17	1	0	0	0	0	0	0	0	0	0	0
Randomized Network 773	147	620	1630	2716	3295	2951	2066	1200	559	225	61	18	5	0	0	0	0	0	0	0	0	0	0
Randomized Network 774	123	617	1654	2784	3257	2904	2055	1228	588	197	59	20	5	2	0	0	0	0	0	0	0	0	0
Randomized Network 775	134	605	1542	2792	3333	2958	2149	1197	488	223	47	19	4	2	0	0	0	0	0	0	0	0	0
Randomized Network 776	120	620	1655	2759	3253	2920	2115	1205	552	208	59	23	3	1	0	0	0	0	0	0	0	0	0
Randomized Network 777	157	653	1607	2701	3238	3004	2058	1212	549	219	64	26	4	1	0	0	0	0	0	0	0	0	0
Randomized Network 778	126	602	1646	2828	3185	2928	2120	1227	548	192	64	21	4	2	0	0	0	0	0	0	0	0	0
Randomized Network 779	150	600	1570	2793	3298	2960	2105	1172	542	215	67	15	5	1	0	0	0	0	0	0	0	0	0
Randomized Network 780	139	616	1641	2697	3249	2989	2182	1144	546	196	76	14	4	0	0	0	0	0	0	0	0	0	0
Randomized Network 781	127	624	1623	2719	3343	2960	2038	1220	533	213	61	22	7	2	1	0	0	0	0	0	0	0	0
Randomized Network 782	127	601	1613	2789	3273	2984	2060	1221	536	200	61	24	3	1	0	0	0	0	0	0	0	0	0
Randomized Network 783	138	619	1611	2794	3246	2916	2121	1193	562	199	65	26	2	1	0	0	0	0	0	0	0	0	0
Randomized Network 784	136	604	1608	2804	3254	2969	2086	1172	572	189	62	31	5	1	0	0	0	0	0	0	0	0	0
Randomized Network 785	135	613	1622	2726	3276	2956	2151	1205	521	206	61	20	1	0	0	0	0	0	0	0	0	0	0
Randomized Network 786	134	638	1588	2736	3296	2968	2118	1185	528	201	76	19	5	1	0	0	0	0	0	0	0	0	0
Randomized Network 787	131	571	1653	2786	3305	2905	2101	1176	579	210	56	17	2	1	0	0	0	0	0	0	0	0	0
Randomized Network 788	137	633	1601	2753	3315	2868	2130	1208	548	221	56	17	4	2	0	0	0	0	0	0	0	0	0
Randomized Network 789	142	595	1626	2759	3214	3065	2087	1170	537	195	81	19	2	1	0	0	0	0	0	0	0	0	0
Randomized Network 790	150	585	1659	2706	3333	2896	2102	1195	587	205	57	13	5	0	0	0	0	0	0	0	0	0	0
Randomized Network 791	138	611	1636	2756	3268	2936	2065	1238	543	220	63	17	2	0	0	0	0	0	0	0	0	0	0
Randomized Network 792	136	571	1625	2802	3289	2961	2065	1213	538	204	66	21	2	0	0	0	0	0	0	0	0	0	0
Randomized Network 793	144	606	1658	2708	3283	2954	2050	1245	551	208	73	9	2	1	0	1	0	0	0	0	0	0	0
Randomized Network 794	135	589	1644	2701	3305	2976	2178	1163	519	186	68	20	8	1	0	0	0	0	0	0	0	0	0
Randomized Network 795	117	608	1606	2756	3366	2908	2112	1176	568	199	57	17	3	0	0	0	0	0	0	0	0	0	0
Randomized Network 796	130	629	1575	2808	3317	2930	2034	1176	601	206	57	25	5	0	0	0	0	0	0	0	0	0	0
Randomized Network 797	141	586	1684	2705	3309	3012	1982	1186	572	201	91	19	4	1	0	0	0	0	0	0	0	0	0
Randomized Network 798	155	583	1704	2737	3209	2903	2116	1222	555	228	66	12	2	1	0	0	0	0	0	0	0	0	0
Randomized Network 799	145	570	1629	2773	3257	2978	2175	1134	531	212	72	11	4	2	0	0	0	0	0	0	0	0	0
Randomized Network 800	146	603	1678	2682	3316	2936	2076	1195	543	208	84	17	7	1	1	0	0	0	0	0	0	0	0
Randomized Network 801	143	604	1565	2853	3322	2850	2127	1178	534	200	84	24	8	1	0	0	0	0	0	0	0	0	0
Randomized Network 802	160	645	1615	2736	3206	3005	2045	1213	523	233	84	26	2	0	0	0	0	0	0	0	0	0	0
Randomized Network 803	139	611	1679	2765	3221	2914	2068	1215	566	223	65	19	6	1	1	0	0	0	0	0	0	0	0
Randomized Network 804	146	588	1632	2700	3318	2985	2124	1163	542	221	56	12	5	1	0	0	0	0	0	0	0	0	0
Randomized Network 805	143	628	1553	2811	3287	2925	2100	1209	536	210	67	16	7	1	0	0	0	0	0	0	0	0	0
Randomized Network 806	136	564	1696	2758	3244	2924	2130	1188	568	211	56	17	1	0	0	0	0	0	0	0	0	0	0
Randomized Network 807	144	602	1572	2785	3302	2993	2096	1145	552	204	76	18	3	1	0	0	0	0	0	0	0	0	0
Randomized Network 808	126	591	1672	2738	3285	2967	2075	1184	547	225	58	19	6	0	0	0	0	0	0	0	0	0	0
Randomized Network 809	145	613	1586	2780	3265	3003	2072	1181	529	230	65	17	5	2	0	0	0	0	0	0	0	0	0
Randomized Network 810	151	621	1606	2752	3253	2939	2111	1237	522	218	56	20	6	1	0	0	0	0	0	0	0	0	0
Randomized Network 811	144	563	1640	2769	3256	3039	2044	1195	563	207	54	12	5	1	1	0	0	0	0	0	0	0	0
Randomized Network 812	149	580	1633	2815	3305	2905	2024	1207	543	217	82	22	7	4	0	0	0	0	0	0	0	0	0
Randomized Network 813	151	582	1601	2764	3283	2986	2115	1196	519	211	66	16	2	1	0	0	0	0	0	0	0	0	0
Randomized Network 814	154	581	1604	2795	3263	2938	2113	1218	541	208	56	20	2	0	0	0	0	0	0	0	0	0	0
Randomized Network 815	134	557	1667	2765	3300	3001	2029	1195	542	212	64	17	7	3	0	0	0	0	0	0	0	0	0
Randomized Network 816	142	608	1656	2738	3228	2990	2077	1178	566	233	57	15	5	0	0	0	0	0	0	0	0	0	0
Randomized Network 817	144	616	1640	2771	3277	2865	2099	1202	567	214	74	17	6	1	0	0	0	0	0	0	0	0	0
Randomized Network 818	147	633	1594	2741	3294	2950	2097	1174	553	208	70	26	6	0	0	0	0	0	0	0	0	0	0
Randomized Network 819	139	599	1609	2725	3383	2906	2083	1236	519	207	65	11	9	2	0	0	0	0	0	0	0	0	0
Randomized Network 820	125	647	1599	2755	3253	3012	2058	1192	548	209	69	18	7	1	0	0	0	0	0	0	0	0	0
Randomized Network 821	137	612	1639	2729	3258	2972	2134	1168	547	205	66	21	2	3	0	0	0	0	0	0	0	0	0
Randomized Network 822	127	592	1625	2787	3307	2932	2121	1145	541	229	61	21	3	2	0	0	0	0	0	0	0	0	0
Randomized Network 823	144	602	1668	2758	3227	2944	2065	1195	592	210	69	16	2	1	0	0	0	0	0	0	0	0	0
Randomized Network 824	135	637	1668	2677	3253	2959	2117	1209	524	223	64	17	8	2	0	0	0	0	0	0	0	0	0
Randomized Network 825	132	597	1625	2767	3311	2942	2092	1174	549	206	77	16	5	0	0	0	0	0	0	0	0	0	0
Randomized Network 826	142	566	1689	2757	3298	2959	2032	1145	580	207	91	22	5	0	0	0	0	0	0	0	0	0	0
Randomized Network 827	142	601	1616	2708	3329	3007	2041	1231	523	213	58	17	6	1	0	0	0	0	0	0	0	0	0
Randomized Network 828	140	585	1639	2741	3299	2980	2060	1207	561	195	63	17	5	1	0	0	0	0	0	0	0	0	0
Randomized Network 829	149	620	1605	2683	3412	2884	2085	1197	556	214	65	16	4	2	1	0	0	0	0	0	0	0	0
Randomized Network 830	143	589	1656	2758	3212	3020	2044	1241	545	190	75	12	6	2	0	0	0	0	0	0	0	0	0
Randomized Network 831	159	631	1609	2775	3250	2915	2059	1201	554	256	54	23	6	1	0	0	0	0	0	0	0	0	0
Randomized Network 832	140	596	1604	2770	3308	2984	2070	1168	532	227	77	12	4	1	0	0	0	0	0	0	0	0	0
Randomized Network 833	140	604	1629	2792	3261	2935	2045	1193	619	188	60	22	5	0	0	0	0	0	0	0	0	0	0
Randomized Network 834	137	618	1627	2760	3225	2964	2133	1166	569	216	63	14	1	0	0	0	0	0	0	0	0	0	0
Randomized Network 835	140	603	1590	2706	3397	2986	2051	1172	538	231	58	20	1	0	0	0	0	0	0	0	0	0	0
Randomized Network 836	128	623	1639	2734	3276	2965	2091	1186	525	243	62	15	6	0	0	0	0	0	0	0	0	0	0
Randomized Network 837	158	629	1595	2755	3296	2925	2082	1156	573	214	80	24	5	1	0	0	0	0	0	0	0	0	0
Randomized Network 838	120	593	1668	2746	3353	2904	2100	1118	563	220	83	17	7	0	1	0	0	0	0	0	0	0	0
Randomized Network 839	138	590	1681	2704	3288	3022	1980	1213	577	216	63	17	2	2	0	0	0	0	0	0	0	0	0
Randomized Network 840	149	636	1584	2761	3251	2969	2106	1188	543	209	64	25	8	0	0	0	0	0	0	0	0	0	0
Randomized Network 841	147	629	1558	2811	3258	2990	2039	1200	542	223	72	21	3	0	0	0	0	0	0	0	0	0	0
Randomized Network 842	131	621	1648	2686	3360	2949	2036	1202	536	225	74	20	4	1	0	0	0	0	0	0	0	0	0
Randomized Network 843	116	592	1631	2760	3297	2955	2154	1164	555	194	56	19	0	0	0	0	0	0	0	0	0	0	0
Randomized Network 844	149	574	1621	2813	3285	2924	2080	1183	562	205	70	21	4	0	2	0	0	0	0	0	0	0	0
Randomized Network 845	140	610	1579	2818	3258	2970	2098	1160	559	212	59	18	12	0	0	0	0	0	0	0	0	0	0
Randomized Network 846	152	581	1611	2764	3327	2938	2112	1171	526	202	74	26	7	2	0	0	0	0	0	0	0	0	0
Randomized Network 847	143	572	1712	2702	3289	2910	2126	1191	528	228	70	17	5	0	0	0	0	0	0	0	0	0	0
Randomized Network 848	147	581	1645	2765	3267	2912	2125	1242	520	190	78	18	1	2	0	0	0	0	0	0	0	0	0
Randomized Network 849	141	628	1594	2696	3318	3007	2107	1156	554	201	71	14	4	2	0	0	0	0	0	0	0	0	0
Randomized Network 850	134	610	1571	2721	3378	3041	2024	1171	534	229	66	11	2	1	0	0	0	0	0	0	0	0	0
Randomized Network 851	124	640	1631	2711	3278	2971	2107	1199	524	217	67	17	6	1	0	0	0	0	0	0	0	0	0
Randomized Network 852	122	616	1630	2764	3268	3030	2018	1188	546	202	86	15	6	1	1	0	0	0	0	0	0	0	0
Randomized Network 853	127	574	1626	2740	3412	2938	2065	1180	502	243	63	19	4	0	0	0	0	0	0	0	0	0	0
Randomized Network 854	135	575	1615	2799	3278	2997	2087	1149	559	225	54	17	3	0	0	0	0	0	0	0	0	0	0
Randomized Network 855	134	612	1614	2728	3364	2909	2061	1252	519	203	79	16	2	0	0	0	0	0	0	0	0	0	0
Randomized Network 856	153	598	1647	2666	3373	2939	2057	1207	549	211	66	20	6	1	0	0	0	0	0	0	0	0	0
Randomized Network 857	117	579	1578	2812	3371	2957	2098	1176	505	211	63	19	5	2	0	0	0	0	0	0	0	0	0
Randomized Network 858	129	622	1588	2764	3245	3052	2115	1156	530	186	77	21	7	1	0	0	0	0	0	0	0	0	0
Randomized Network 859	128	608	1569	2819	3284	2968	2124	1173	524	197	75	16	7	0	0	1	0	0	0	0	0	0	0
Randomized Network 860	138	634	1605	2738	3247	3003	2086	1199	537	222	66	16	2	0	0	0	0	0	0	0	0	0	0
Randomized Network 861	141	603	1672	2661	3300	3058	2045	1129	562	220	73	23	6	0	0	0	0	0	0	0	0	0	0
Randomized Network 862	139	586	1642	2751	3325	2895	2107	1202	564	194	58	28	2	0	0	0	0	0	0	0	0	0	0
Randomized Network 863	150	583	1659	2741	3249	2993	2069	1190	552	212	80	11	3	0	1	0	0	0	0	0	0	0	0
Randomized Network 864	149	589	1644	2706	3328	2946	2083	1202	543	226	60	10	5	1	1	0	0	0	0	0	0	0	0
Randomized Network 865	146	566	1670	2767	3273	2979	2073	1118	571	233	74	19	1	2	1	0	0	0	0	0	0	0	0
Randomized Network 866	143	564	1634	2795	3329	2907	2090	1184	521	226	81	14	3	2	0	0	0	0	0	0	0	0	0
Randomized Network 867	136	624	1608	2658	3377	2997	2071	1194	527	214	69	15	3	0	0	0	0	0	0	0	0	0	0
Randomized Network 868	134	629	1570	2746	3336	2955	2110	1170	553	197	75	15	3	0	0	0	0	0	0	0	0	0	0
Randomized Network 869	149	640	1627	2688	3351	2908	2076	1154	563	230	71	28	8	0	0	0	0	0	0	0	0	0	0
Randomized Network 870	144	605	1645	2723	3285	2973	2048	1225	536	224	56	21	7	1	0	0	0	0	0	0	0	0	0
Randomized Network 871	134	635	1596	2762	3242	3009	2097	1166	537	216	79	16	4	0	0	0	0	0	0	0	0	0	0
Randomized Network 872	132	636	1616	2725	3302	2929	2131	1171	538	220	66	23	4	0	0	0	0	0	0	0	0	0	0
Randomized Network 873	134	571	1628	2822	3216	3054	2055	1123	606	208	53	20	3	0	0	0	0	0	0	0	0	0	0
Randomized Network 874	138	584	1609	2778	3294	2956	2134	1203	496	200	74	25	2	0	0	0	0	0	0	0	0	0	0
Randomized Network 875	153	629	1640	2712	3224	2968	2098	1212	574	186	69	22	5	1	0	0	0	0	0	0	0	0	0
Randomized Network 876	146	598	1612	2717	3311	3007	2103	1146	556	208	72	12	5	0	0	0	0	0	0	0	0	0	0
Randomized Network 877	149	544	1684	2751	3307	2875	2189	1170	513	212	75	19	4	1	0	0	0	0	0	0	0	0	0
Randomized Network 878	150	592	1625	2803	3203	3041	2031	1153	578	224	67	23	3	0	0	0	0	0	0	0	0	0	0
Randomized Network 879	140	593	1711	2739	3211	2996	2036	1181	542	240	68	25	9	2	0	0	0	0	0	0	0	0	0
Randomized Network 880	141	603	1567	2815	3299	2918	2143	1162	560	195	64	23	3	0	0	0	0	0	0	0	0	0	0
Randomized Network 881	127	611	1622	2742	3297	2969	2101	1169	564	221	53	14	3	0	0	0	0	0	0	0	0	0	0
Randomized Network 882	145	603	1627	2738	3352	2911	2054	1187	547	232	78	16	2	1	0	0	0	0	0	0	0	0	0
Randomized Network 883	149	652	1566	2723	3240	3047	2091	1193	537	196	72	25	2	0	0	0	0	0	0	0	0	0	0
Randomized Network 884	129	619	1618	2694	3349	3008	2061	1148	562	222	62	17	4	0	0	0	0	0	0	0	0	0	0
Randomized Network 885	125	654	1613	2750	3271	2895	2158	1184	529	212	74	19	7	2	0	0	0	0	0	0	0	0	0
Randomized Network 886	139	638	1614	2691	3312	2990	2067	1167	571	215	68	19	2	0	0	0	0	0	0	0	0	0	0
Randomized Network 887	145	614	1600	2758	3310	2939	2067	1180	584	213	69	8	6	0	0	0	0	0	0	0	0	0	0
Randomized Network 888	145	590	1554	2784	3345	2995	2040	1209	577	170	60	19	4	1	0	0	0	0	0	0	0	0	0
Randomized Network 889	157	629	1575	2765	3314	2917	2086	1150	581	226	70	15	8	0	0	0	0	0	0	0	0	0	0
Randomized Network 890	139	605	1640	2703	3287	3007	2093	1150	579	218	55	11	4	2	0	0	0	0	0	0	0	0	0
Randomized Network 891	147	608	1574	2734	3321	3032	2055	1207	519	205	64	19	7	1	0	0	0	0	0	0	0	0	0
Randomized Network 892	143	645	1609	2706	3280	3027	2019	1184	550	241	69	15	3	2	0	0	0	0	0	0	0	0	0
Randomized Network 893	141	588	1645	2806	3176	2959	2204	1127	528	229	64	22	3	1	0	0	0	0	0	0	0	0	0
Randomized Network 894	129	567	1682	2762	3259	3005	2054	1199	536	190	87	18	2	3	0	0	0	0	0	0	0	0	0
Randomized Network 895	141	592	1658	2747	3238	3019	2017	1228	547	227	63	12	3	1	0	0	0	0	0	0	0	0	0
Randomized Network 896	122	629	1653	2688	3294	2985	2090	1170	569	214	60	14	3	2	0	0	0	0	0	0	0	0	0
Randomized Network 897	136	595	1615	2706	3368	2968	2108	1164	540	206	60	25	2	0	0	0	0	0	0	0	0	0	0
Randomized Network 898	150	599	1678	2722	3292	2873	2088	1251	525	202	85	21	5	2	0	0	0	0	0	0	0	0	0
Randomized Network 899	139	618	1608	2715	3337	2974	2039	1221	548	204	70	15	4	1	0	0	0	0	0	0	0	0	0
Randomized Network 900	138	571	1699	2748	3277	2910	2077	1232	527	220	68	21	5	0	0	0	0	0	0	0	0	0	0
Randomized Network 901	125	606	1682	2683	3252	3027	2132	1151	523	224	64	16	7	1	0	0	0	0	0	0	0	0	0
Randomized Network 902	147	589	1655	2705	3328	2955	2087	1161	536	238	72	17	2	1	0	0	0	0	0	0	0	0	0
Randomized Network 903	160	586	1638	2748	3249	2974	2082	1205	546	216	72	13	2	2	0	0	0	0	0	0	0	0	0
Randomized Network 904	138	583	1593	2795	3380	2902	2056	1185	562	203	73	21	1	1	0	0	0	0	0	0	0	0	0
Randomized Network 905	146	596	1665	2744	3263	2941	2053	1240	529	214	76	20	5	1	0	0	0	0	0	0	0	0	0
Randomized Network 906	138	636	1582	2782	3268	2956	2036	1256	545	205	69	17	3	0	0	0	0	0	0	0	0	0	0
Randomized Network 907	148	619	1643	2703	3306	2919	2111	1151	593	209	68	17	4	1	0	1	0	0	0	0	0	0	0
Randomized Network 908	135	630	1643	2773	3233	2913	2090	1190	580	214	67	17	6	1	1	0	0	0	0	0	0	0	0
Randomized Network 909	150	634	1630	2728	3277	2957	2029	1170	597	226	70	21	4	0	0	0	0	0	0	0	0	0	0
Randomized Network 910	141	550	1640	2781	3281	2975	2125	1196	523	192	65	20	4	0	0	0	0	0	0	0	0	0	0
Randomized Network 911	142	587	1695	2765	3195	2960	2052	1246	545	216	64	19	6	1	0	0	0	0	0	0	0	0	0
Randomized Network 912	118	608	1599	2880	3265	2856	2103	1212	548	218	61	21	3	1	0	0	0	0	0	0	0	0	0
Randomized Network 913	155	608	1595	2714	3336	2925	2110	1245	510	208	72	13	1	1	0	0	0	0	0	0	0	0	0
Randomized Network 914	120	590	1630	2761	3309	2999	2079	1179	521	211	75	12	7	0	0	0	0	0	0	0	0	0	0
Randomized Network 915	153	591	1620	2801	3264	2907	2085	1232	532	209	64	32	3	0	0	0	0	0	0	0	0	0	0
Randomized Network 916	138	590	1626	2745	3355	2947	2034	1193	571	199	73	17	4	1	0	0	0	0	0	0	0	0	0
Randomized Network 917	121	604	1628	2806	3281	2935	2049	1208	559	222	65	8	3	3	1	0	0	0	0	0	0	0	0
Randomized Network 918	150	577	1593	2798	3245	3053	2109	1133	522	212	71	20	7	3	0	0	0	0	0	0	0	0	0
Randomized Network 919	138	614	1596	2796	3213	3015	2117	1168	529	214	67	17	7	2	0	0	0	0	0	0	0	0	0
Randomized Network 920	131	610	1634	2744	3261	2987	2125	1148	531	237	69	14	2	0	0	0	0	0	0	0	0	0	0
Randomized Network 921	138	639	1617	2684	3299	2984	2102	1174	555	221	60	17	2	1	0	0	0	0	0	0	0	0	0
Randomized Network 922	147	622	1631	2723	3259	2995	2048	1197	577	202	63	20	8	1	0	0	0	0	0	0	0	0	0
Randomized Network 923	126	590	1623	2802	3270	2933	2126	1187	554	201	63	16	1	1	0	0	0	0	0	0	0	0	0
Randomized Network 924	131	609	1655	2697	3291	2983	2123	1180	506	225	67	19	6	1	0	0	0	0	0	0	0	0	0
Randomized Network 925	139	598	1668	2746	3280	2862	2181	1153	569	196	72	21	7	0	1	0	0	0	0	0	0	0	0
Randomized Network 926	134	611	1637	2688	3307	3021	2074	1179	549	206	64	17	6	0	0	0	0	0	0	0	0	0	0
Randomized Network 927	128	640	1609	2761	3292	2908	2100	1199	551	210	68	22	4	0	1	0	0	0	0	0	0	0	0
Randomized Network 928	152	583	1699	2677	3255	2992	2122	1156	530	232	71	18	6	0	0	0	0	0	0	0	0	0	0
Randomized Network 929	148	608	1604	2761	3292	2947	2095	1197	537	203	72	21	6	1	1	0	0	0	0	0	0	0	0
Randomized Network 930	122	597	1594	2828	3304	2925	2062	1262	512	188	76	17	5	1	0	0	0	0	0	0	0	0	0
Randomized Network 931	142	599	1547	2822	3344	2914	2081	1226	520	218	56	21	1	2	0	0	0	0	0	0	0	0	0
Randomized Network 932	124	595	1628	2783	3268	3023	2034	1187	559	200	68	18	4	2	0	0	0	0	0	0	0	0	0
Randomized Network 933	135	569	1670	2788	3341	2871	2066	1165	545	243	72	23	4	1	0	0	0	0	0	0	0	0	0
Randomized Network 934	133	603	1597	2768	3343	2921	2122	1165	553	186	73	21	4	4	0	0	0	0	0	0	0	0	0
Randomized Network 935	161	575	1688	2721	3290	2862	2145	1166	564	231	76	11	3	0	0	0	0	0	0	0	0	0	0
Randomized Network 936	139	621	1579	2765	3302	2970	2085	1190	557	188	69	22	6	0	0	0	0	0	0	0	0	0	0
Randomized Network 937	121	618	1664	2731	3287	2977	2040	1169	574	218	68	19	5	2	0	0	0	0	0	0	0	0	0
Randomized Network 938	127	575	1626	2728	3413	2996	2004	1157	566	209	70	17	3	2	0	0	0	0	0	0	0	0	0
Randomized Network 939	148	599	1621	2736	3317	2912	2116	1205	546	208	66	14	3	2	0	0	0	0	0	0	0	0	0
Randomized Network 940	163	596	1638	2716	3363	2900	2043	1195	537	229	82	21	9	1	0	0	0	0	0	0	0	0	0
Randomized Network 941	143	612	1628	2739	3314	2976	2009	1184	553	239	72	22	2	0	0	0	0	0	0	0	0	0	0
Randomized Network 942	141	614	1640	2725	3254	2978	2085	1227	535	202	68	18	4	2	0	0	0	0	0	0	0	0	0
Randomized Network 943	132	600	1641	2697	3335	2998	2076	1154	574	194	68	19	5	0	0	0	0	0	0	0	0	0	0
Randomized Network 944	143	631	1621	2694	3270	2949	2164	1194	550	193	65	15	2	2	0	0	0	0	0	0	0	0	0
Randomized Network 945	142	602	1700	2702	3255	2954	2028	1240	573	201	75	17	4	0	0	0	0	0	0	0	0	0	0
Randomized Network 946	126	615	1571	2861	3237	2953	2102	1183	545	205	77	15	1	2	0	0	0	0	0	0	0	0	0
Randomized Network 947	135	593	1658	2755	3295	2948	2043	1212	521	236	73	22	2	0	0	0	0	0	0	0	0	0	0
Randomized Network 948	141	630	1647	2730	3281	2895	2065	1257	532	213	75	25	2	0	0	0	0	0	0	0	0	0	0
Randomized Network 949	149	591	1655	2726	3273	2990	2066	1171	562	214	71	23	1	1	0	0	0	0	0	0	0	0	0
Randomized Network 950	141	611	1596	2758	3267	3093	1987	1149	580	226	64	17	4	0	0	0	0	0	0	0	0	0	0
Randomized Network 951	137	603	1537	2862	3314	2950	2008	1267	513	212	67	20	3	0	0	0	0	0	0	0	0	0	0
Randomized Network 952	120	631	1623	2756	3255	3019	2048	1162	583	198	83	14	1	0	0	0	0	0	0	0	0	0	0
Randomized Network 953	120	597	1653	2769	3268	2939	2091	1231	544	203	58	15	5	0	0	0	0	0	0	0	0	0	0
Randomized Network 954	137	597	1624	2776	3194	3063	2105	1151	548	209	75	11	2	1	0	0	0	0	0	0	0	0	0
Randomized Network 955	126	570	1641	2734	3358	2997	2064	1156	568	189	65	18	7	0	0	0	0	0	0	0	0	0	0
Randomized Network 956	122	621	1625	2796	3255	2964	2089	1102	611	218	67	19	4	0	0	0	0	0	0	0	0	0	0
Randomized Network 957	161	613	1667	2670	3263	2975	2099	1163	553	237	69	18	5	0	0	0	0	0	0	0	0	0	0
Randomized Network 958	147	575	1610	2747	3342	3002	2059	1162	541	216	69	16	7	0	0	0	0	0	0	0	0	0	0
Randomized Network 959	137	599	1659	2685	3362	2954	2028	1190	593	200	61	19	5	1	0	0	0	0	0	0	0	0	0
Randomized Network 960	144	613	1637	2762	3256	2943	2020	1233	602	216	44	17	4	2	0	0	0	0	0	0	0	0	0
Randomized Network 961	133	624	1599	2800	3183	3022	2116	1178	535	208	83	9	2	1	0	0	0	0	0	0	0	0	0
Randomized Network 962	140	595	1658	2730	3246	2985	2131	1159	547	210	65	25	2	0	0	0	0	0	0	0	0	0	0
Randomized Network 963	144	611	1655	2738	3254	2913	2112	1200	579	200	62	18	5	2	0	0	0	0	0	0	0	0	0
Randomized Network 964	142	602	1617	2736	3328	3004	2023	1177	532	241	66	17	6	1	1	0	0	0	0	0	0	0	0
Randomized Network 965	136	627	1603	2802	3249	2940	2063	1192	585	200	76	14	5	1	0	0	0	0	0	0	0	0	0
Randomized Network 966	137	640	1642	2767	3210	2938	2066	1223	543	237	64	17	9	0	0	0	0	0	0	0	0	0	0
Randomized Network 967	165	581	1620	2702	3291	2971	2198	1150	514	212	68	16	1	4	0	0	0	0	0	0	0	0	0
Randomized Network 968	124	590	1630	2805	3265	2943	2095	1226	522	204	66	19	2	1	1	0	0	0	0	0	0	0	0
Randomized Network 969	139	613	1631	2811	3236	2943	2031	1195	562	239	69	19	5	0	0	0	0	0	0	0	0	0	0
Randomized Network 970	143	606	1599	2753	3353	2880	2118	1206	531	225	56	12	9	2	0	0	0	0	0	0	0	0	0
Randomized Network 971	151	623	1654	2636	3290	3019	2074	1203	539	210	76	13	5	0	0	0	0	0	0	0	0	0	0
Randomized Network 972	147	580	1610	2773	3281	3003	2065	1200	556	187	65	21	3	1	0	1	0	0	0	0	0	0	0
Randomized Network 973	128	645	1606	2725	3247	2968	2166	1200	523	200	60	17	7	1	0	0	0	0	0	0	0	0	0
Randomized Network 974	128	613	1572	2768	3383	2951	2025	1185	585	203	60	17	2	1	0	0	0	0	0	0	0	0	0
Randomized Network 975	148	611	1621	2699	3308	2994	2078	1194	539	206	75	11	8	1	0	0	0	0	0	0	0	0	0
Randomized Network 976	133	611	1659	2747	3263	2971	2022	1229	537	225	73	15	8	0	0	0	0	0	0	0	0	0	0
Randomized Network 977	146	564	1655	2747	3325	3004	2015	1159	566	208	69	26	7	2	0	0	0	0	0	0	0	0	0
Randomized Network 978	140	613	1672	2744	3209	2916	2155	1195	546	206	71	23	2	0	0	1	0	0	0	0	0	0	0
Randomized Network 979	142	599	1652	2812	3245	2883	2061	1212	574	218	67	21	6	1	0	0	0	0	0	0	0	0	0
Randomized Network 980	129	655	1597	2658	3371	3015	2049	1122	605	203	62	20	5	1	1	0	0	0	0	0	0	0	0
Randomized Network 981	148	609	1664	2755	3193	2936	2141	1193	539	222	72	11	8	2	0	0	0	0	0	0	0	0	0
Randomized Network 982	117	622	1628	2763	3291	2934	2096	1201	552	200	59	26	4	0	0	0	0	0	0	0	0	0	0
Randomized Network 983	119	578	1727	2713	3271	2937	2100	1205	550	212	59	16	3	3	0	0	0	0	0	0	0	0	0
Randomized Network 984	155	600	1613	2740	3292	2948	2123	1169	547	219	63	18	5	0	1	0	0	0	0	0	0	0	0
Randomized Network 985	143	595	1580	2772	3306	3013	2082	1173	527	209	64	26	1	2	0	0	0	0	0	0	0	0	0
Randomized Network 986	118	572	1607	2848	3293	2961	2084	1172	539	223	54	14	8	0	0	0	0	0	0	0	0	0	0
Randomized Network 987	136	620	1600	2783	3298	2926	2099	1159	588	175	69	28	8	3	1	0	0	0	0	0	0	0	0
Randomized Network 988	137	581	1601	2751	3400	2940	2089	1143	545	200	82	18	4	1	1	0	0	0	0	0	0	0	0
Randomized Network 989	131	589	1627	2707	3401	2932	2068	1221	523	215	55	16	8	0	0	0	0	0	0	0	0	0	0
Randomized Network 990	149	629	1572	2708	3293	3003	2116	1244	483	208	70	17	0	1	0	0	0	0	0	0	0	0	0
Randomized Network 991	117	600	1629	2759	3292	3010	2074	1189	527	203	68	20	4	1	0	0	0	0	0	0	0	0	0
Randomized Network 992	140	616	1567	2784	3270	2960	2176	1149	551	191	70	14	3	2	0	0	0	0	0	0	0	0	0
Randomized Network 993	124	617	1622	2677	3300	3047	2129	1170	527	203	61	12	4	0	0	0	0	0	0	0	0	0	0
Randomized Network 994	141	620	1633	2713	3280	2958	2107	1199	547	207	67	12	5	3	1	0	0	0	0	0	0	0	0
Randomized Network 995	127	602	1585	2787	3309	2973	2095	1198	528	204	66	15	3	1	0	0	0	0	0	0	0	0	0
Randomized Network 996	127	597	1639	2842	3214	2973	2048	1159	595	189	82	19	6	3	0	0	0	0	0	0	0	0	0
Randomized Network 997	138	650	1554	2781	3284	2961	2066	1192	572	212	59	20	4	0	0	0	0	0	0	0	0	0	0
Randomized Network 998	136	609	1575	2788	3310	3010	2050	1149	552	221	67	19	7	0	0	0	0	0	0	0	0	0	0
Randomized Network 999	128	623	1621	2756	3301	2929	2093	1193	529	232	64	16	7	1	0	0	0	0	0	0	0	0	0
Randomized Network 1000	141	630	1583	2757	3313	2919	2092	1198	573	203	66	15	3	0	0	0	0	0	0	0	0	0	0

## Sheet: Figure 3b
Figure 3b
	Number of TFs with edges to common targets	>1	>2	>3	>4	>5	>6	>7	>8	>9	>10	>11	>12	>13	>14	>15
Relative enrichment of GO term in targets	GO:0008652 | cellular amino acid biosynthetic process	1.60881	1.69861	1.85742	1.99235	2.15614	2.25562	2.47164	2.72033	2.81645	3.0068	3.28373	3.6866	3.89847	4.25596	4.82084
	GO:0010311 | lateral root formation	1.68002	1.71077	2.02681	2.10444	2.30637	2.62855	2.67212	2.46117	2.53742	2.51648	2.74325	2.95232	3.61868	4.45698	4.21914
	GO:0009064 | glutamine family amino acid metabolic process	1.65513	1.89299	2.07829	2.44349	2.65582	2.53676	2.63254	2.82058	2.67839	2.76253	2.8313	3.11634	3.43774	2.3523	2.96903
	GO:0022622 | root system development	1.45893	1.53421	1.67772	1.76054	1.8506	1.92281	1.86038	1.91881	1.96605	2.13633	2.42331	2.48644	2.62097	2.55249	2.74793
	GO:0009725 | response to hormone	1.49239	1.62686	1.78536	1.87888	1.96811	1.96091	2.01813	2.01434	2.08066	2.16666	2.32836	2.46069	2.3133	2.23608	2.23056

## Sheet: Figure 5a
Figure 5a
	TF
	DIV1	ERF5	FBH4	HAT22	LBD37	MYB61	NAP	RAV1	TCP23	VRN1	WRKY18	WRKY54	HHO3	ZFP4	HHO2	ERF056	HB6	ASR3	GATA17	HYH	LBD38	GATA17L	CRF4	BEE2	ERF060	NAC4	TGA4	C2H2	bZIP3	CDF1	COL5	HSFB2A	TGA1
cluster_1	1	0.856168	1	0.947816	1	0.527828	1	1	1	1	0.954959	0.78019	0.194402	0.821034	1	0.927704	1	1	0.950038	1	1	0.219575	0.947816	1	0.88976	1	1	0.872029	1	0.953867	0.991756	1	1
cluster_2	0.844402	0.812921	0.52754	0.651004	0.38952	1	1	0.876878	1	0.947963	1	0.922664	0.922033	0.810218	0.428384	1	0.118006	1	1	1	0.954959	0.197237	0.52754	0.896854	0.821034	1	1	0.220084	0.458598	0.366123	0.636407	1	1
cluster_3	5.31106e-05	0.501899	0.0040755	0.965948	0.240813	0.107381	0.00147972	1	0.492165	0.085862	0.492824	0.487533	1	0.799202	0.428189	1	0.0298972	1	0.954959	1	0.744396	0.643044	1	0.918836	0.675677	0.089974	0.515974	0.896854	1	0.306167	0.394164	0.990367	1
cluster_4	0.621541	0.925626	0.792776	0.660803	1	0.52754	0.00998961	0.991756	0.951274	1	0.910827	0.927704	0.420337	0.656578	0.816477	0.913987	0.0859798	0.594597	0.917842	0.428384	1	0.660803	0.566549	0.810218	0.730235	0.117871	0.0706281	0.568106	0.659819	0.212508	1	0.542512	1
cluster_5	1	1	1	1	1	1	1	0.991756	1	1	1	1	0.998775	0.502514	0.947816	1	1	1	0.304011	0.666263	0.640019	1	0.4034	1	1	0.753978	0.821034	0.816477	0.703101	1	1	1	0.646513
cluster_6	0.52754	0.42899	1	1	1.41075e-09	1	1	0.967962	1	1	1	1	1	0.127843	0.624322	0.25237	0.441753	1	1	0.818412	1	0.993619	1	0.659819	0.16165	1	1	0.0946083	0.319627	1	2.42136e-07	0.52754	0.564492
cluster_7	0.807108	0.949959	1	1	0.052694	1	1	0.894203	1	1	1	0.828153	0.19073	0.261229	0.052694	0.913987	0.953867	1	0.949959	1	1	0.411301	1	1	1	0.94612	0.669915	0.669915	0.00497505	1	0.0893293	0.975389	0.0641311
cluster_8	1	1	1	1	0.682526	1	1	0.660803	1	1	1	1	1	0.794898	0.981334	0.00701294	1	0.812921	0.881691	1	0.910827	0.870424	1	1	0.0169432	0.819383	0.729116	1	1	1	0.870652	0.35764	1
cluster_9	1	0.996732	0.52754	0.881691	0.0859798	1	1	0.423392	1	1	0.77029	0.81613	1	1	1	1	1	0.77029	0.372362	1	0.883175	1	1	1	1	0.870424	1	1	1	0.953867	1	1	1
cluster_10	1	1	1	1	1	1	1	0.53635	1	0.599792	1	1	0.745333	1	1	1	0.937531	1	1	1	1	1	0.890735	1	1	1	1	0.79	0.675677	1	0.798755	0.817825	0.856093
cluster_11	0.0107359	0.377834	0.167253	0.881691	0.68613	0.933354	0.995217	1	0.922033	0.474478	0.490327	0.809241	1	0.640019	1	1	0.947816	0.824281	1	1	1	1	1	1	0.953867	0.954959	0.821034	1	1	0.568106	0.683462	0.876335	1
cluster_12	1	1	1	1	1	1	1	0.892293	1	1	1	1	1	1	1	0.64121	1	1	0.592099	1	1	1	0.329644	1	0.927704	1	1	0.803006	1	1	1	1	1
cluster_13	0.458598	0.381769	0.00353301	1.254e-16	1	1.32924e-07	0.00836259	1	5.90773e-08	0.446717	0.000204653	4.3472e-15	1	1	0.975252	1	1	1	1	1	0.973962	1	1	1	1	0.949959	1	1	1	1	1	1	0.629093
cluster_14	1	0.984541	1	1	1	1	1	0.052694	1	1	1	1	1	0.925626	0.568106	0.46395	1	1	0.384677	1	0.830485	0.910827	0.52754	1	0.938145	1	1	0.157995	0.211602	1	1	0.938145	0.832294
cluster_15	1	1	1	1	1	1	0.114027	0.136784	1	1	1	1	0.00155374	0.132074	9.0552e-05	0.448485	0.032022	0.000126709	0.0223063	0.149158	0.000100571	0.052694	0.925626	0.085862	0.00745104	0.0766018	0.336512	0.695375	0.925626	6.5208e-06	0.487533	0.24619	0.68613
cluster_16	0.014571	0.684846	1	0.910827	1	1	1	1	0.724731	1	0.220084	1	1	1	1	1	0.899421	1	1	1	1	1	1	1	1	1	1	1	1	0.669915	1	1	1
cluster_17	1	0.608731	1	0.857335	0.778187	1	1	1	0.0316436	1	1	1	1	1	1	1	1	1	1	1	0.996732	1	0.566549	0.738963	1	0.799202	0.824281	1	1	1	1	1	0.786801
cluster_18	1	1	0.799202	0.799202	1	0.0505111	1	1	1	0.658236	0.743751	0.765752	1	1	1	1	1	1	1	1	0.366123	1	1	1	0.46527	1	1	1	0.987411	1	1	0.954959	1
cluster_19	0.423392	0.612753	1	1	0.0102178	0.821034	0.00308763	0.77029	1	0.900533	1	0.604092	0.0740162	0.52754	0.566549	0.77029	0.24619	1	0.917583	0.499837	0.954959	0.00832829	1	0.755498	0.89116	0.775199	0.321226	1	0.381769	0.114456	0.0174141	0.923321	0.0980375
cluster_20	1	1	1	1	1	1	1	1	0.4034	0.955555	0.905621	1	0.995217	1	1	1	1	1	1	1	1	1	1	1	1	1	1	1	1	1	0.603988	1	1
cluster_21	1	1	1	1	1	1	1	0.0843379	1	1	1	1	1	0.458598	1	0.730235	1	0.506199	0.205479	0.958747	0.52754	0.683033	0.306167	1	1	0.925626	0.68613	0.53635	0.381769	1	1	0.640019	0.933354
cluster_22	1	0.959767	1	1	1	1	0.907668	0.947816	1	0.927704	0.782222	1	1	0.922055	1	1	0.937834	1	0.568106	1	1	0.822259	1	0.812921	1	0.917842	1	1	1	0.888219	0.927704	1	1
cluster_23	1	1	1	1	1	1	1	0.052694	1	1	1	1	0.64779	1	1	0.00562579	1	0.226804	0.101239	0.643044	0.367422	0.206621	0.423392	0.954959	0.217171	0.782044	0.487533	0.441753	0.0436362	1	1	0.571227	0.1954
cluster_24	0.366123	0.910827	6.6044e-13	1	0.661029	0.304011	0.473138	0.504728	0.0859798	1	0.44265	0.0298972	0.507395	1	1	0.77029	0.72284	1	0.604092	0.865183	1	0.947816	1	0.561235	0.967962	0.52754	0.551736	1	0.894203	0.052694	1	0.872123	0.771921
cluster_25	1	0.120163	0.643044	0.114027	0.80223	1	0.954959	1	0.672599	1	0.627974	0.681899	1	0.660023	0.730235	0.592099	0.384677	0.469538	0.208857	0.197237	0.351066	0.78019	0.52754	0.412845	0.949959	0.870424	0.947816	1	0.666263	0.954959	1	0.910827	0.954959
cluster_26	1	1	1	1	1	1	1	0.965567	1	1	1	1	0.947963	1	1	0.986686	1	1	0.354673	0.950038	0.492165	0.911977	0.851669	0.937171	0.938454	1	1	1	0.967962	1	1	0.922664	0.862503
cluster_27	0.0159533	1	1	1	0.698435	0.176217	0.0295472	1	0.953867	4.67921e-11	1	0.0076032	1	1	1	1	0.604092	1	1	1	1	1	1	1	1	0.995217	1	1	1	1	0.812921	1	1
cluster_28	1	0.910827	0.384677	0.53961	0.846159	0.816477	0.45107	0.414191	1	0.38219	0.559646	0.54132	1	0.870424	0.864405	0.782044	1	0.68613	0.896854	0.882184	0.423392	1	1	0.923321	0.499837	0.714368	0.606831	0.755547	0.592099	1	1	0.809241	1
cluster_29	0.600745	1	1	1	0.955748	2.19701e-15	0.244656	1	1	1	1	0.717758	1	1	1	1	1	1	1	1	1	1	1	1	1	1	1	1	1	1	1	1	1
cluster_30	0.69747	1	1	0.745333	1	0.000632663	0.539276	1	1	1	1	1	1	1	1	1	1	1	1	1	1	1	1	1	1	1	1	1	1	1	1	1	1
cluster_31	1	1	1	1	1	1	1	0.381769	1	1	0.951736	1	1	1	1	1	1	1	1	1	1	1	0.304011	1	1	1	1	1	1	1	1	1	1
cluster_32	0.743751	1	1	1	1	1	1	1	1	1	1	1	1	1	1	1	1	1	1	1	1	1	1	1	1	0.948415	1	1	1	1	1	1	1
cluster_33	0.754351	0.891354	1	0.326139	0.995217	0.546826	0.922033	0.927704	0.473138	0.829249	0.52754	0.923321	0.745516	1	0.805342	1	1	0.991756	0.636407	1	0.870424	0.491006	1	0.460969	1	1	0.306167	1	1	0.669915	1	1	0.583317
cluster_34	1	0.684846	1	1	1	1	1	0.503377	1	1	1	1	1	1	1	1	1	1	0.819075	1	1	1	0.880039	1	1	1	1	0.335825	0.157995	1	1	1	1
cluster_35	1	1	1	1	1	0.967962	1	1	1	1	1	1	0.845124	0.984541	1	1	1	0.675677	0.669543	0.68613	0.771921	1	1	0.602491	0.910315	1	0.947816	1	1	1	1	1	1
cluster_36	1	1	1	1	1	1	1	1	1	1	1	1	1	1	1	1	1	1	1	1	1	1	0.778187	1	1	1	1	1	1	1	1	1	1
cluster_37	0.473138	1	0.728837	0.420337	1	0.77029	0.0819827	1	0.447636	0.42539	0.500682	0.854411	1	1	1	1	0.89605	1	1	0.965948	1	1	1	0.995217	1	1	1	1	1	0.884999	1	1	1
cluster_38	0.411452	1	1	1	1	1	0.277852	1	1	0.489476	1	1	1	1	1	1	1	1	1	0.915627	1	1	1	0.524958	1	1	1	1	1	1	0.355583	1	1
cluster_39	0.953867	1	1	1	3.8247e-07	1	1	0.717975	1	1	1	1	0.962155	0.546826	1	1	0.728837	1	1	1	1	1	1	1	1	1	1	0.810218	0.624322	1	1.36373e-05	0.962302	0.64121
cluster_40	1	1	1	1	1	1	1	0.11941	1	1	0.854411	1	0.865629	1	1	0.473138	1	1	0.600585	1	0.178161	0.987411	0.0274512	1	0.925626	0.428189	0.927704	1	0.911977	1	1	1	0.925626
cluster_41	0.0436362	0.775199	1	1	0.0859798	0.496283	0.840847	1	0.799202	0.937171	0.999689	0.688795	1	0.710325	0.617236	1	0.967962	1	0.916269	1	1	1	1	1	1	1	1	1	1	0.0392565	0.0814735	1	1
cluster_42	0.993619	0.52754	1	1	1	1	1	0.16165	1	1	1	0.907321	1	1	1	1	0.696704	1	1	0.976233	1	0.670843	0.164599	1	1	0.911767	1	0.922033	1	1	1	1	1
cluster_43	1	1	0.696451	0.428384	0.792776	1	1	1	1	0.89116	0.743751	1	1	0.502514	1	0.870652	0.819383	0.499837	1	0.682526	0.870424	1	1	0.127418	1	0.660803	1	1	1	1	0.961977	0.660803	0.516536
cluster_44	1	1	0.952876	1	0.669915	1	1	1	0.000309608	1	1	1	1	1	1	0.666263	1	0.821034	0.876335	1	1	1	1	1	1	1	1	0.947963	1	1	0.954959	1	0.504728
cluster_45	0.967962	0.911977	0.452539	1	1	0.239817	0.662777	1	0.967962	1	1	1	0.433413	0.955555	0.52754	0.954698	0.596709	0.441753	1	0.954959	0.696704	1	1	0.782222	0.154615	1	0.891354	1	1	0.501899	1	0.965567	1
cluster_46	1	1	1	0.925626	1	1	1	1	1	1	0.947105	1	1	1	1	1	1	0.887212	1	1	1	1	0.993619	1	1	0.987411	1	1	1	1	1	1	1
cluster_47	1	0.52754	0.68001	0.728837	1	0.143787	1	0.726512	0.629093	1	0.412845	1	1	1	1	0.947816	1	1	1	1	1	1	0.927704	1	1	1	1	1	1	1	1	0.566549	1
cluster_48	0.291916	1	1	0.937171	1	0.951736	0.753978	1	1	1	1	0.69747	0.923321	0.64779	0.445104	1	0.953867	1	1	0.474478	1	1	1	0.490327	1	1	0.52754	1	0.384677	0.314169	0.927704	1	0.937171
cluster_49	1	1	1	1	1	0.927704	1	1	1	1	1	1	1	1	1	1	0.925626	1	1	1	1	1	0.816477	1	1	1	0.7727	1	1	0.947816	1	1	1
cluster_50	1	1	0.924172	0.729116	1	1	1	0.953867	1	1	1	1	0.479307	0.99531	0.423392	1	0.981334	1	0.473138	0.89116	0.599792	0.578846	0.887212	1	0.661029	0.99531	0.888219	0.68437	0.655356	0.314169	0.775199	1	1
cluster_51	1	0.536749	1	1	0.0122863	1	1	0.00882956	1	1	1	1	0.932013	0.52754	0.954959	0.660803	1	0.0957112	0.0728803	1	0.0859798	1	0.655356	0.474478	0.474478	0.0694465	0.390574	0.0295472	0.000725845	1	1	0.38952	0.524958
cluster_52	1	1	1	1	1	0.621241	1	1	1	1	1	1	0.910827	1	1	1	1	1	1	1	1	1	1	1	1	1	1	1	1	1	1	1	1
cluster_53	1	0.808339	1	1	1	1	1	0.666263	1	1	1	1	1	1	1	1	1	1	0.927704	1	1	1	0.857335	1	1	1	1	1	1	1	1	1	1
cluster_54	0.490327	0.68613	1	1	0.717975	0.669915	0.968704	1	1	1	1	0.665966	1	1	0.496283	1	0.892293	0.951274	1	1	0.947963	1	0.53961	1	1	0.479307	0.62999	0.381769	0.52754	1	0.881691	1	1
cluster_55	1	1	1	0.991756	0.947816	0.988488	1	1	0.925626	1	0.655356	1	0.942645	0.548384	0.896854	0.696704	0.910827	0.126512	0.539276	1	0.669915	1	0.984541	1	0.847938	1	0.936679	0.143787	0.696704	1	1	1	0.953867
cluster_56	0.592752	1	1	0.947816	1	1	0.910827	1	1	1	1	1	0.695375	1	1	1	1	1	1	1	1	0.981334	1	1	1	1	1	1	1	1	0.877278	1	0.904563
cluster_57	1	1	1	1	1	1	1	0.0169432	1	1	1	1	1	1	1	0.319627	1	0.881691	1	1	1	1	0.874474	1	1	0.670843	1	0.233759	1	1	1	1	1
cluster_58	1	1	1	1	1	1	1	1	1	1	0.961977	1	1	0.999821	1	0.764465	1	0.428189	1	1	0.670843	0.986686	0.58067	0.991756	0.680515	0.843818	0.391827	0.66675	0.833394	1	0.94612	0.433413	0.947816
cluster_59	1	0.967962	1	1	1	1	0.782838	1	1	0.922664	1	0.67343	0.872029	1	0.54132	0.755547	0.923321	0.927704	1	1	1	1	1	1	0.994026	1	1	1	1	0.594682	1	1	0.672599
cluster_60	1	1	0.381769	1	1	1	1	0.7727	1	0.995217	1	1	1	1	1	0.64121	1	1	0.922055	1	1	1	0.936362	1	1	1	1	1	1	1	1	0.905621	0.855283
cluster_61	1	1	1	1	1	1	1	0.953867	1	1	1	1	1	1	1	1	1	1	1	1	1	1	0.981334	1	1	1	1	1	1	1	1	1	1
cluster_62	1	1	1	1	1	1	1	1	0.918836	1	1	1	1	1	0.703106	0.949959	1	0.910827	0.991756	1	0.947963	0.853564	1	1	0.937171	0.981334	1	0.973941	0.537433	1	0.714511	1	0.412839
cluster_63	1	1	1	0.696451	1	1	1	0.64121	0.991756	1	1	1	1	1	1	0.967962	1	1	1	1	1	1	0.502514	1	1	1	1	1	0.922033	1	1	0.342675	0.954959
cluster_64	1	1	1	1	1	1	1	1	1	1	1	1	1	1	1	1	1	1	1	1	1	1	1	1	1	1	1	1	1	1	1	1	1
cluster_66	1	1	1	1	1	1	1	0.947816	1	1	1	1	1	0.669915	0.967962	0.568106	0.961977	0.797705	0.721677	0.991756	0.46527	0.947816	1	0.812921	1	1	0.543485	0.870424	1	0.543485	1	0.732434	0.507073
cluster_67	1	1	0.509077	1	1	1	1	0.684846	0.900874	0.993619	1	1	0.597659	0.682526	0.571375	1	1	0.804846	1	1	1	0.967962	0.937171	1	1	0.666263	1	0.736863	0.765752	0.100729	0.922664	0.981334	1
cluster_68	1	1	1	0.880233	0.452539	1	1	0.995217	1	1	1	1	1	0.839285	0.695375	1	0.917842	0.937171	1	0.918836	1	0.962302	1	1	1	1	1	0.991756	1	0.988144	1	1	1
cluster_70	0.999821	1	1	1	0.947816	1	1	1	1	1	1	0.728714	1	1	1	0.947816	1	1	1	1	1	1	1	1	1	1	1	1	0.954959	1	0.913987	1	0.938145
cluster_71	1	0.947816	0.576524	0.0578824	1	0.7727	0.0316436	0.70315	0.52754	0.68001	0.674807	0.428384	1	1	1	0.995217	1	1	1	1	0.954959	1	1	1	1	1	1	1	1	1	1	0.999689	1
cluster_73	1	0.975389	1	1	0.984541	1	1	1	1	1	0.81613	1	1	1	1	1	1	1	1	1	1	0.670843	1	1	1	1	1	1	1	1	1	1	1
cluster_74	1	1	1	1	1	1	1	1	1	1	1	1	0.999821	1	1	1	1	1	1	1	1	0.853564	1	0.922033	1	1	1	1	1	1	0.382752	1	1
cluster_75	0.232839	0.922055	1	1	1	0.0525686	0.860247	1	1	0.865183	0.984541	0.726512	1	1	1	1	1	1	1	0.888219	1	1	1	1	1	1	1	1	1	0.939427	0.458598	1	1
cluster_76	1	1	1	1	1	1	1	1	1	1	1	1	1	1	1	1	1	1	0.819383	1	1	0.939384	0.660866	1	1	1	1	0.733776	0.945201	1	1	1	1
cluster_77	0.684846	0.513003	0.984541	0.606831	0.99531	0.52754	0.31089	1	0.555232	0.973941	0.184255	1	0.844533	0.89116	0.38952	1	0.538065	1	1	1	0.821034	0.384677	1	0.62999	0.591699	0.824281	0.953867	1	1	0.655356	0.937171	1	1
cluster_78	0.910827	1	0.995217	1	1	0.991756	0.710325	1	1	0.94612	1	0.743751	1	1	1	1	1	1	1	1	0.945916	1	1	1	1	0.975389	1	1	1	0.58132	0.967962	1	1
cluster_80	0.896854	1	0.954959	1	1	1	1	0.441753	1	0.244656	1	1	1	0.922033	0.959156	1	1	0.627974	1	0.446717	0.703101	1	1	0.539493	0.370727	0.865183	0.867272	0.760075	1	0.984541	1	0.354673	0.546826

## Sheet: Figure 5b
Figure 5b
	TF
	DIV1	ERF5	FBH4	HAT22	LBD37	MYB61	NAP	RAV1	TCP23	VRN1	WRKY18	WRKY54	HHO3	ZFP4	HHO2	ERF056	HB6	ASR3	GATA17	HYH	LBD38	GATA17L	CRF4	BEE2	ERF060	NAC4	TGA4	C2H2	bZIP3	CDF1	COL5	HSFB2A	TGA1
cluster_1	1	1	0.683498	1	0.743751	1	1	1	1	0.728837	1	1	1	1	1	1	1	1	1	0.927704	1	0.872149	1	1	1	1	1	1	1	1	1	0.94612	1
cluster_2	1	0.938145	0.937171	1	1	0.530169	0.526375	1	1	1	0.412845	1	0.854411	1	1	0.56795	1	1	0.504728	0.374423	1	1	0.314169	1	1	0.730235	1	0.947816	1	1	0.938454	0.561235	0.750471
cluster_3	0.967962	0.638825	0.799202	0.0599013	0.395507	1	0.747484	0.000123576	0.882355	0.70315	0.995217	0.998872	0.390574	0.244656	0.665966	0.0436362	0.858496	0.648407	0.566497	0.428384	0.953867	0.428016	1	0.664229	0.967962	0.925626	0.0991661	0.0298972	0.00285	0.721677	0.410198	0.646513	0.00121542
cluster_4	0.938145	0.857335	0.680211	0.912072	0.21935	1	1	0.401418	0.457314	0.428189	1	0.474478	0.876335	0.601227	1	0.351083	0.568106	0.927704	0.855844	0.418786	1	0.965567	0.458598	0.775199	0.89116	0.975859	0.24619	0.473138	0.496283	1	0.955555	0.447636	0.927704
cluster_5	0.537677	1	1	1	1	1	1	1	1	1	1	1	1	1	1	1	1	1	1	1	1	1	1	1	1	0.872441	1	1	1	1	1	1	1
cluster_6	1	0.382077	0.46527	0.367359	1	0.0302389	0.000104619	1	0.612312	1	0.132074	0.100896	1	0.984541	0.696704	0.592099	1	0.16165	0.000749534	0.101339	0.000725845	1	0.53961	0.390574	1.09349e-05	0.38952	0.319627	0.937171	0.948539	0.789903	1	0.447636	0.755547
cluster_7	1	1	1	0.887602	1	0.917842	0.683462	1	1	1	0.991756	1	1	1	0.760075	1	1	1	1	1	0.965567	1	0.684846	1	0.457314	1	0.953867	1	1	0.967962	1	1	1
cluster_8	1	1	1	1	1	1	1	1	1	1	1	1	1	1	1	1	1	1	0.672599	1	1	1	1	1	1	0.994026	1	1	1	1	1	1	1
cluster_9	1	1	1	1	0.755547	1	1	1	1	0.937171	1	1	1	1	1	1	1	1	1	1	1	1	1	0.965948	1	0.64121	1	1	1	1	1	0.000193743	1
cluster_10	1	1	1	1	1	1	1	1	1	1	1	1	1	1	1	1	1	0.960136	1	1	0.910666	1	0.77029	1	1	1	1	1	1	1	1	1	0.937171
cluster_11	1	0.938145	0.882184	0.567791	0.793112	1	0.392979	0.0222794	0.984541	0.499837	1	0.872029	0.819383	0.52754	0.366123	0.395507	0.870424	0.636407	0.473138	0.1421	0.18226	0.896854	1	0.411452	0.669915	1	0.185672	0.733525	0.728837	0.783758	1	0.7727	0.458377
cluster_12	0.953867	1	1	1	1	1	1	1	1	1	1	1	1	1	1	1	1	1	1	1	1	1	1	1	1	0.971187	1	1	1	0.996732	1	1	1
cluster_13	0.0113998	1	1	1	1.6929e-14	1	1	0.555954	1	0.0257178	0.0316436	0.781754	0.420337	0.965567	1	0.979283	0.00173171	0.947816	1	0.000663052	1	0.140491	1	0.526375	1	1	1	0.126512	0.910827	1	8.4436e-05	0.0537073	0.939427
cluster_14	1	1	1	1	1	1	1	1	1	1	1	1	1	1	1	1	1	1	1	1	1	1	1	1	1	1	1	1	1	1	1	1	1
cluster_15	1	1	1	1	1	1	1	1	1	1	1	0.967962	1	1	1	1	1	1	1	1	1	1	1	1	1	1	1	1	1	1	1	1	1
cluster_16	1	0.794793	0.680515	1	1	0.738677	0.981334	0.697632	1	1	1	1	0.782222	1	0.927704	1	0.506199	1	1	1	1	0.64121	0.800587	1	1	1	1	1	1	0.89116	0.636468	1	1
cluster_17	0.155932	1	0.967962	0.967962	1	0.506199	1	1	1	1	1	1	1	1	1	0.947963	1	0.967962	1	1	1	1	0.995217	1	0.778823	1	0.828153	1	1	1	1	1	1
cluster_18	1	1	1	1	0.473138	1	1	0.82252	1	0.973962	0.812921	1	1	0.538754	1	1	0.967962	0.684846	1	0.643196	1	1	0.621007	1	0.922033	1	0.804576	0.551736	0.706701	1	0.996732	0.992862	0.473138
cluster_19	0.712935	0.95659	0.591699	0.0298972	1	0.891354	0.87668	0.660803	0.661029	0.145427	0.542512	1	1	1	1	0.713754	1	0.430004	0.52754	0.717975	1	1	0.967962	1	0.927704	1	1	1	1	1	1	0.594682	1
cluster_20	1	0.7727	1	1	0.947963	1	1	0.696704	1	1	0.991756	1	1	0.648407	0.612546	1	1	0.428189	1	1	0.722091	1	1	1	1	1	1	0.199546	0.730235	1	1	1	0.922033
cluster_21	1	1	1	1	1	1	1	1	1	1	1	1	1	1	1	1	1	1	1	1	1	1	1	1	1	1	1	1	1	1	1	1	1
cluster_22	0.414191	1	1	1	1	1	1	0.996732	1	1	1	1	1	1	1	1	1	0.458598	1	1	1	1	1	1	1	0.58315	0.990676	1	0.87668	0.760075	1	0.995217	0.553513
cluster_23	1	1	1	1	1	1	1	1	1	1	1	1	1	1	1	1	1	1	1	1	1	1	1	1	1	1	1	1	1	1	1	1	1
cluster_24	0.967962	0.927704	1	0.696704	0.698223	0.730235	1	0.89605	0.881356	0.157995	0.967962	0.62999	0.993619	0.153931	1	0.592609	0.568106	1	1	0.612546	0.870424	1	0.743751	0.967962	1	1	1	0.143787	1	1	0.843898	0.755534	1
cluster_25	0.526375	1	0.927704	1	0.81613	1	0.991756	1	1	1	0.474478	0.662777	1	1	1	1	1	1	1	1	1	1	1	1	1	1	1	1	1	1	1	0.607064	1
cluster_26	0.281914	1	1	1	0.947816	1	1	1	1	1	1	1	1	1	1	1	1	1	1	1	1	1	1	1	1	1	1	1	1	1	1	1	1
cluster_27	1	0.474478	0.225562	0.00023408	0.464962	0.875989	0.485948	8.48707e-14	0.114599	1	0.539276	0.991756	0.0859798	0.0184446	0.270813	0.233759	0.00704098	0.967962	0.346487	0.503726	0.420337	0.888219	1	0.927704	0.318903	0.107911	0.0944087	0.0076032	0.374893	0.0145971	0.167253	0.157995	0.177326
cluster_28	1	1	1	1	1	1	1	1	0.439569	1	1	1	1	1	1	1	1	1	1	1	1	0.950259	1	0.959767	1	1	1	1	1	1	1	1	1
cluster_29	1	1	1	1	0.89605	1	0.984541	0.660803	1	0.452539	0.805342	1	0.00022572	0.0298972	0.0931931	0.52754	0.000621984	0.126512	0.828153	0.0991661	0.917842	0.0500612	0.726518	0.560365	1	0.872029	0.660803	2.2109e-06	0.00213472	0.447636	0.00090288	0.594682	0.0985288
cluster_30	1	1	1	1	0.543485	1	0.662128	0.0663036	0.36353	0.937834	0.71771	1	0.0113998	0.0152892	0.473138	0.89116	0.0455252	0.860426	0.925626	0.911977	1	0.112827	0.540519	0.624322	1	0.760075	0.951863	0.00090288	0.096642	1	0.319627	0.304011	0.52754
cluster_31	1	1	1	1	1	1	1	1	1	1	1	1	1	1	1	0.88322	1	1	1	1	0.318603	1	1	1	0.896854	1	1	1	1	0.713754	1	1	1
cluster_32	1	1	1	1	1	1	0.194402	1	1	1	1	1	0.605518	0.896854	0.216513	0.967962	0.887551	0.991756	0.937171	0.67655	1	0.938145	0.953867	0.870652	0.506199	0.910213	0.665966	0.696704	1	0.760075	0.870652	0.938145	0.728837
cluster_33	1	0.807473	1	1	0.816477	0.897475	1	0.915627	0.817825	0.87569	0.812921	0.938145	0.670843	0.991756	0.922664	0.426116	0.667356	0.479624	0.381769	0.1954	0.953867	0.745516	1	0.473138	0.367422	1	1	1	0.922664	1	0.0991661	0.496283	1
cluster_34	1	1	0.949959	1	1	1	1	1	1	1	1	1	1	1	1	1	1	1	1	1	1	1	1	1	1	1	1	1	1	1	1	1	1
cluster_35	1	1	1	1	1	1	1	1	1	1	1	1	1	1	1	1	1	1	1	1	1	1	1	1	1	1	1	1	1	1	1	1	1
cluster_36	1	1	1	1	1	1	1	1	1	1	1	1	0.927704	1	0.496283	1	1	1	1	1	0.821034	1	1	0.862973	1	1	0.822259	0.799202	0.958599	1	1	1	1
cluster_37	0.64121	1	0.927704	1	0.22227	0.740326	1	0.0943231	0.851669	0.927704	1	0.967962	0.28772	0.381769	0.872498	0.052694	0.870424	1	0.464962	0.68613	1	0.380788	0.872029	0.990676	1	0.479624	0.568106	0.0295472	0.00836259	1	0.538641	0.949959	0.0295472
cluster_38	0.912869	1	0.973962	1	0.973941	0.546189	0.703101	0.190922	0.967962	0.925626	1	1	0.117662	0.384677	0.755547	0.994026	0.994663	1	0.838184	0.68613	1	1	1	1	0.669915	1	0.126512	0.543485	0.604092	0.949959	1	1	0.0298972
cluster_39	1	0.743751	0.548959	0.598901	1	0.0298972	0.000290211	1	0.795158	1	0.4034	0.0327863	1	1	1	1	1	1	0.0522798	0.648407	0.506199	1	0.990304	1	0.0298972	0.680211	1	1	1	0.793835	1	0.816477	1
cluster_40	1	1	0.651004	1	0.684846	0.994026	1	1	1	1	1	0.487533	1	1	1	1	1	1	1	1	1	1	1	1	1	1	1	1	1	1	1	1	1
cluster_41	1	1	1	0.52754	0.64779	0.965948	0.423392	0.367422	1	0.826807	0.521786	1	0.474478	0.143841	1	0.423392	0.661029	1	0.38952	0.155932	1	1	1	0.0843379	0.669915	1	0.789735	0.695375	0.973962	1	0.428189	0.714511	0.0298972
cluster_42	1	0.993619	1	1	1	1	1	1	1	1	1	1	0.501899	0.951863	1	0.922055	0.937171	0.917842	0.911977	1	0.706701	0.596709	0.159085	0.423392	0.143787	1	0.171331	1	0.892293	0.917842	0.606831	1	0.442362
cluster_43	0.167253	0.854411	0.743751	1	0.64121	0.18226	0.0859798	0.818412	0.77029	0.728837	1	0.0312949	0.578846	0.52754	0.726512	0.753978	0.153931	1	0.0708329	0.821034	0.937171	1	1	0.938145	1	0.812921	1	1	1	0.744396	1	1	1
cluster_44	0.423392	1	0.755547	1	1	0.42539	0.344059	1	1	1	1	1	1	1	0.994026	1	1	1	1	1	1	1	1	1	1	1	1	1	1	1	1	1	1
cluster_45	1	1	1	1	0.428189	1	1	0.64121	0.816477	0.843898	0.0111537	1	0.250547	0.0298972	0.696624	1	0.202445	1	1	0.954959	1	0.197237	1	0.753978	1	1	0.473138	0.0980375	0.157995	0.428384	0.92537	1	0.760075
cluster_46	1	1	1	1	1	1	1	1	1	1	1	1	1	1	1	1	1	1	1	1	0.892293	1	0.409247	1	1	1	1	1	1	1	1	1	1
cluster_47	0.794793	1	1	1	0.947816	1	1	0.874609	0.984541	0.612753	1	1	0.775199	1	0.452539	1	0.428016	0.85634	1	1	0.629093	0.629093	1	0.669915	1	1	1	0.592099	1	1	0.146861	1	1
cluster_48	0.812921	0.464962	0.81613	1	0.35764	1	1	0.0565386	0.0256677	1	1	1	0.960136	0.1954	0.428016	0.938145	0.813245	0.660866	0.937171	0.997027	1	0.35764	0.953867	1	0.490327	1	1	0.239817	0.780924	1	1	0.993619	1
cluster_49	1	1	0.975389	1	0.857335	1	1	0.390574	1	0.745333	1	1	1	1	1	1	1	1	1	1	1	1	1	1	1	1	1	1	1	1	1	0.947816	0.965948
cluster_50	0.947816	1	1	1	1	1	1	1	1	1	1	1	1	1	1	1	1	1	1	1	1	0.967962	0.954959	1	0.768652	1	0.993619	1	1	1	1	1	1
cluster_51	1	1	1	1	1	0.992862	1	1	0.760075	1	1	1	1	1	1	1	1	1	1	1	1	1	1	1	1	1	1	1	1	1	1	1	1
cluster_52	1	0.655356	1	1	1	0.457314	1	0.599792	0.794793	1	1	1	0.856093	0.932013	1	1	1	1	1	1	1	0.801326	1	0.910827	0.984541	1	1	1	1	1	1	1	1
cluster_53	1	1	0.994026	1	1	0.775199	1	1	1	1	1	1	0.995217	1	1	1	1	1	1	1	1	1	1	1	1	1	1	1	1	1	0.967962	1	1
cluster_54	1	0.546826	0.812921	0.790368	0.59644	1	1	0.490327	0.730235	0.551736	1	1	1	0.38675	0.973962	1	0.994026	1	1	0.58568	1	1	1	1	1	1	1	0.25237	0.857078	1	1	0.995217	1
cluster_55	1	0.896854	1	1	1	1	1	1	1	0.428189	1	1	1	1	1	1	1	1	1	0.538641	1	1	1	1	1	1	1	1	1	1	1	1	1
cluster_56	1	1	1	1	0.927704	1	1	1	1	1	1	0.937834	1	1	1	1	1	1	1	1	1	1	0.573147	1	1	0.962302	0.728837	1	1	0.938454	1	1	1
cluster_57	1	1	1	1	1	1	1	1	1	1	1	1	1	1	1	1	1	0.995217	1	1	0.995217	1	1	1	1	1	1	1	0.964965	1	1	1	1
cluster_58	0.937171	1	1	1	1	1	1	1	0.947816	1	1	1	1	1	1	1	1	1	1	1	1	1	1	1	1	1	1	1	1	1	1	1	1
cluster_59	1	1	0.876878	0.703101	1	1	1	1	1	0.975389	1	1	0.922033	0.725388	0.776523	1	1	0.733776	1	1	1	0.923321	0.77029	0.484406	0.949959	0.771937	0.964965	1	1	1	1	1	1
cluster_60	0.775199	0.984541	1	1	1	1	1	1	1	1	1	1	1	1	1	1	1	1	1	1	1	1	1	1	1	1	1	1	1	1	1	1	1
cluster_61	1	1	1	1	1	0.967962	1	1	1	0.912223	1	0.669915	1	1	1	1	1	1	0.854982	1	0.913987	1	1	0.955748	1	0.993619	1	1	1	1	1	1	1
cluster_62	1	1	1	0.701421	1	0.922664	1	1	1	0.988144	0.990676	0.72002	1	1	1	1	1	1	1	1	0.810218	1	1	1	0.604092	1	1	1	1	1	1	0.58132	1
cluster_63	0.216619	1	1	1	0.949959	1	1	1	1	1	1	1	1	1	0.912072	1	1	0.7727	1	1	1	0.681623	1	1	0.322958	1	1	1	0.951274	1	0.696704	1	1
cluster_64	1	1	1	1	1	1	1	1	1	1	1	1	1	1	1	1	1	1	1	1	1	0.795158	0.743751	1	1	1	1	1	1	0.816477	1	1	1
cluster_66	1	0.991756	0.792776	1	1	1	1	1	1	1	1	1	1	1	1	1	1	1	1	1	1	1	1	1	1	1	1	1	1	0.988144	1	1	1
cluster_67	1	1	1	0.566549	1	0.845124	0.991756	1	1	0.925626	0.945916	1	1	1	0.947816	1	1	1	1	1	1	1	1	1	1	1	1	1	1	1	1	1	1
cluster_68	0.0118215	0.0728803	0.41866	0.760075	0.807473	0.00555773	0.119163	0.991756	0.504728	0.487533	1	0.00379935	1	0.566549	0.473138	0.0298972	0.18226	0.949959	0.00117612	0.524958	0.955555	1	0.864405	0.954959	1	1	1	0.937171	0.922033	1	1	1	1
cluster_70	1	1	1	1	1	0.995217	0.372503	1	0.448485	1	1	1	0.52754	0.592099	0.381769	0.157995	1	0.870424	0.580676	0.568106	1	0.304011	1	0.938454	0.949959	1	0.381769	1	0.840847	0.967962	1	0.217278	0.629093
cluster_71	0.0256677	0.812921	1	0.891354	0.344638	1	1	1	1	0.515661	1	1	1	1	1	1	1	0.643044	1	0.702225	1	1	1	0.937171	0.846159	1	1	1	0.775199	1	1	1	1
cluster_73	1	1	1	1	1	0.743751	1	0.967962	1	1	1	0.994026	1	1	0.675677	0.87668	1	1	1	1	0.706701	0.991756	1	1	0.791316	1	1	1	1	1	1	0.984541	0.77029
cluster_74	0.566497	1	1	1	1	0.304011	0.1954	1	0.304011	1	0.53817	1	1	0.949959	0.913987	1	1	0.816477	0.797705	1	1	1	0.211602	0.753978	1	0.443602	1	1	0.797959	0.537433	1	1	0.896854
cluster_75	1	1	0.947963	0.42539	0.925626	0.896854	0.473138	0.00603849	0.965948	1	0.551736	1	0.428189	0.52754	0.875061	0.543965	0.381769	1	0.540519	0.537433	0.390574	0.821034	1	1	0.479307	0.876449	0.938145	0.566549	0.640019	0.38952	0.6539	1	0.25237
cluster_76	1	1	0.812921	1	1	1	1	1	1	1	1	0.817825	1	1	1	0.988488	1	1	1	1	1	1	1	1	1	1	0.81613	1	1	0.166515	0.807473	0.490327	1
cluster_77	0.52754	0.953867	1	1	1	1	0.866899	0.571227	1	1	0.954959	0.0316436	0.177789	0.181574	1	0.463711	0.395507	0.660803	0.0555215	0.750471	1	0.38952	1	1	1	1	1	0.24619	0.197237	1	0.52754	0.651164	0.0327863
cluster_78	0.993619	1	1	0.579307	1	0.923321	1	1	1	1	0.870424	1	0.947816	0.755547	1	1	1	1	1	1	1	1	0.865183	0.684846	1	1	0.903477	1	1	1	1	0.973962	0.915198
cluster_80	0.856168	0.406772	0.457314	0.743751	1	0.77029	1	0.821034	1	1	1	0.710325	1	1	1	1	1	1	0.680515	0.92537	1	0.775199	1	0.925626	1	0.782044	0.428384	1	0.967962	1	1	1	1

## Sheet: Figure 6
Figure 6
Edge Threshold	Recall	Precision
44.818	0	0
33.328	0.000121418	0.5
33.258	0.000121418	0.333333
29.336	0.000121418	0.25
29.137	0.000121418	0.2
25.86	0.000121418	0.166667
24.06	0.000121418	0.142857
22.112	0.000121418	0.125
18.341	0.000121418	0.111111
18.313	0.000121418	0.1
17.923	0.000121418	0.0909091
17.223	0.000242836	0.166667
16.749	0.000242836	0.153846
16.469	0.000364254	0.214286
16.338	0.000485673	0.266667
16.308	0.000607091	0.3125
15.964	0.000607091	0.294118
15.464	0.000607091	0.277778
13.818	0.000607091	0.263158
13.235	0.000607091	0.25
13.219	0.000607091	0.238095
12.502	0.000728509	0.272727
11.906	0.000849927	0.304348
11.529	0.000849927	0.291667
11.505	0.000849927	0.28
11.448	0.000849927	0.269231
11.203	0.000971345	0.296296
11.119	0.000971345	0.285714
10.958	0.000971345	0.275862
10.896	0.000971345	0.266667
10.778	0.000971345	0.258065
10.68	0.000971345	0.25
10.519	0.000971345	0.242424
10.123	0.000971345	0.235294
10.036	0.00109276	0.257143
9.9608	0.00109276	0.25
9.8628	0.00109276	0.243243
9.718	0.00109276	0.236842
9.617	0.00109276	0.230769
9.5888	0.00109276	0.225
9.3378	0.00109276	0.219512
9.2819	0.00109276	0.214286
9.2389	0.00121418	0.232558
9.1545	0.00121418	0.227273
9.1141	0.00121418	0.222222
9.0191	0.00121418	0.217391
8.8743	0.00121418	0.212766
8.5634	0.00121418	0.208333
8.543	0.0013356	0.22449
8.3707	0.00145702	0.24
8.1303	0.00145702	0.235294
8.1207	0.00145702	0.230769
8.0796	0.00145702	0.226415
7.9985	0.00157844	0.240741
7.9973	0.00157844	0.236364
7.9287	0.00157844	0.232143
7.9049	0.00157844	0.22807
7.8664	0.00169985	0.241379
7.85	0.00182127	0.254237
7.8084	0.00182127	0.25
7.7011	0.00194269	0.262295
7.4703	0.00206411	0.274194
7.4688	0.00218553	0.285714
7.2656	0.00218553	0.28125
7.2342	0.00218553	0.276923
7.1921	0.00218553	0.272727
7.1691	0.00230694	0.283582
7.088	0.00230694	0.279412
7.0763	0.00242836	0.289855
7.0712	0.00254978	0.3
7.0267	0.0026712	0.309859
7.0189	0.0026712	0.305556
6.9523	0.0026712	0.30137
6.9493	0.0026712	0.297297
6.9337	0.0026712	0.293333
6.9145	0.0026712	0.289474
6.9129	0.0026712	0.285714
6.8889	0.00279262	0.294872
6.8884	0.00291404	0.303797
6.8851	0.00303545	0.3125
6.8629	0.00303545	0.308642
6.834	0.00303545	0.304878
6.8056	0.00315687	0.313253
6.7216	0.00315687	0.309524
6.6263	0.00327829	0.317647
6.6198	0.00327829	0.313953
6.5873	0.00339971	0.321839
6.5061	0.00352113	0.329545
6.4327	0.00352113	0.325843
6.3971	0.00364255	0.333333
6.3033	0.00364255	0.32967
6.2867	0.00364255	0.326087
6.2652	0.00364255	0.322581
6.1267	0.00376396	0.329787
6.0758	0.00388538	0.336842
6.0558	0.0040068	0.34375
5.9507	0.0040068	0.340206
5.9329	0.00412822	0.346939
5.9175	0.00412822	0.343434
5.8841	0.00412822	0.34
5.8063	0.00412822	0.336634
5.7711	0.00412822	0.333333
5.74	0.00424964	0.339806
5.6721	0.00424964	0.336538
5.5894	0.00437105	0.342857
5.5653	0.00449247	0.349057
5.5306	0.00449247	0.345794
5.5054	0.00449247	0.342593
5.4877	0.00449247	0.33945
5.4858	0.00449247	0.336364
5.4725	0.00449247	0.333333
5.4315	0.00461389	0.339286
5.4122	0.00473531	0.345133
5.3303	0.00473531	0.342105
5.2728	0.00485673	0.347826
5.2155	0.00485673	0.344828
5.1716	0.00485673	0.34188
5.1191	0.00485673	0.338983
5.1049	0.00497814	0.344538
5.0998	0.00497814	0.341667
5.0513	0.00497814	0.338843
5.0479	0.00497814	0.336066
5.0377	0.00497814	0.333333
5.0167	0.00509956	0.33871
4.9885	0.00509956	0.336
4.9873	0.00509956	0.333333
4.9302	0.00522098	0.338583
4.9043	0.0053424	0.34375
4.8842	0.0053424	0.341085
4.846	0.0053424	0.338462
4.8428	0.0053424	0.335878
4.8102	0.0053424	0.333333
4.7845	0.0053424	0.330827
4.7484	0.00546382	0.335821
4.7449	0.00546382	0.333333
4.7446	0.00558524	0.338235
4.7019	0.00558524	0.335766
4.677	0.00558524	0.333333
4.6398	0.00570665	0.338129
4.6338	0.00582807	0.342857
4.633	0.00582807	0.340426
4.6082	0.00582807	0.338028
4.6012	0.00594949	0.342657
4.5545	0.00594949	0.340278
4.5405	0.00594949	0.337931
4.5276	0.00594949	0.335616
4.5249	0.00594949	0.333333
4.5141	0.00607091	0.337838
4.4718	0.00607091	0.33557
4.4382	0.00607091	0.333333
4.4346	0.00607091	0.331126
4.4175	0.00607091	0.328947
4.3961	0.00607091	0.326797
4.3779	0.00619233	0.331169
4.3653	0.00619233	0.329032
4.3354	0.00631374	0.333333
4.274	0.00631374	0.33121
4.2417	0.00631374	0.329114
4.2414	0.00643516	0.333333
4.2388	0.00655658	0.3375
4.2073	0.006678	0.341615
4.1672	0.006678	0.339506
4.1652	0.00679942	0.343558
4.1171	0.00679942	0.341463
4.1148	0.00679942	0.339394
4.0892	0.00692084	0.343373
4.0817	0.00692084	0.341317
4.0717	0.00692084	0.339286
4.0517	0.00704225	0.341176
3.9678	0.00704225	0.339181
3.9609	0.00716367	0.343023
3.9526	0.00716367	0.34104
3.9413	0.00716367	0.33908
3.9217	0.00716367	0.337143
3.8969	0.00716367	0.335227
3.783	0.00716367	0.333333
3.7791	0.00728509	0.337079
3.7689	0.00728509	0.335196
3.7464	0.00728509	0.333333
3.733	0.00728509	0.331492
3.7102	0.00740651	0.335165
3.7096	0.00740651	0.333333
3.6598	0.00740651	0.331522
3.6401	0.00752793	0.335135
3.6363	0.00764934	0.33871
3.6222	0.00764934	0.336898
3.6201	0.00764934	0.335106
3.5852	0.00764934	0.333333
3.584	0.00777076	0.336842
3.5579	0.00777076	0.335079
3.5546	0.00777076	0.333333
3.5446	0.00789218	0.336788
3.5437	0.00789218	0.335052
3.4971	0.00789218	0.333333
3.4938	0.00789218	0.331633
3.4657	0.00789218	0.329949
3.4498	0.0080136	0.333333
3.4402	0.0080136	0.331658
3.4049	0.0080136	0.33
3.3967	0.0080136	0.328358
3.3884	0.0080136	0.326733
3.3805	0.0080136	0.325123
3.3709	0.0080136	0.323529
3.3619	0.00813502	0.326829
3.3497	0.00825643	0.330097
3.3437	0.00837785	0.333333
3.331	0.00849927	0.336538
3.3238	0.00862069	0.339713
3.3082	0.00862069	0.338095
3.2945	0.00874211	0.341232
3.2781	0.00886353	0.34434
3.277	0.00886353	0.342723
3.2766	0.00886353	0.341121
3.2363	0.00886353	0.339535
3.227	0.00898494	0.341014
3.223	0.00910636	0.344037
3.2214	0.00922778	0.347032
3.1862	0.0093492	0.35
3.1747	0.00947062	0.352941
3.1576	0.00947062	0.351351
3.1545	0.00947062	0.349776
3.1517	0.00947062	0.348214
3.1372	0.00959204	0.351111
3.1328	0.00959204	0.349558
3.131	0.00971345	0.352423
3.1308	0.00983487	0.355263
3.1296	0.00983487	0.353712
3.1275	0.00983487	0.352174
3.1209	0.00995629	0.354978
3.1142	0.00995629	0.353448
3.1083	0.0100777	0.356223
3.1082	0.0101991	0.358974
3.103	0.0101991	0.357447
3.1025	0.0101991	0.355932
3.1015	0.0101991	0.35443
3.0988	0.0101991	0.352941
3.091	0.0103205	0.355649
3.0828	0.0103205	0.354167
3.0424	0.010442	0.356846
3.0408	0.010442	0.355372
3.0341	0.010442	0.353909
3.0199	0.010442	0.352459
3.0192	0.010442	0.35102
3.0023	0.010442	0.349593
2.9997	0.010442	0.348178
2.9842	0.010442	0.346774
2.9575	0.010442	0.345382
2.9476	0.010442	0.344
2.9443	0.0105634	0.346614
2.9395	0.0105634	0.345238
2.9231	0.0106848	0.347826
2.9226	0.0108062	0.350394
2.919	0.0109276	0.352941
2.9179	0.0109276	0.351562
2.9116	0.0110491	0.354086
2.9009	0.0110491	0.352713
2.897	0.0110491	0.351351
2.887	0.0110491	0.35
2.8795	0.0110491	0.348659
2.8736	0.0111705	0.351145
2.8655	0.0112919	0.353612
2.8588	0.0112919	0.352273
2.8494	0.0114133	0.354717
2.8436	0.0114133	0.353383
2.815	0.0114133	0.35206
2.8027	0.0114133	0.350746
2.7915	0.0114133	0.349442
2.7895	0.0115347	0.351852
2.7667	0.0116561	0.354244
2.7665	0.0117776	0.356618
2.7655	0.0117776	0.355311
2.7622	0.011899	0.357664
2.7488	0.011899	0.356364
2.7239	0.0120204	0.358696
2.7113	0.0120204	0.357401
2.709	0.0120204	0.356115
2.7074	0.0120204	0.354839
2.6622	0.0120204	0.353571
2.6602	0.0120204	0.352313
2.656	0.0120204	0.351064
2.6537	0.0120204	0.349823
2.6522	0.0121418	0.352113
2.6513	0.0121418	0.350877
2.6402	0.0121418	0.34965
2.6206	0.0121418	0.348432
2.6198	0.0122632	0.350694
2.6183	0.0122632	0.349481
2.6104	0.0122632	0.348276
2.601	0.0123847	0.350515
2.5975	0.0125061	0.35274
2.5966	0.0125061	0.351536
2.5848	0.0125061	0.35034
2.5832	0.0125061	0.349153
2.5742	0.0125061	0.347973
2.5663	0.0125061	0.346801
2.5661	0.0125061	0.345638
2.5613	0.0125061	0.344482
2.5604	0.0125061	0.343333
2.5558	0.0125061	0.342193
2.5523	0.0125061	0.34106
2.5519	0.0126275	0.343234
2.5451	0.0127489	0.345395
2.5424	0.0127489	0.344262
2.5406	0.0127489	0.343137
2.5384	0.0128703	0.345277
2.5296	0.0129917	0.347403
2.5216	0.0129917	0.346278
2.5214	0.0129917	0.345161
2.5181	0.0131132	0.347267
2.5169	0.0132346	0.349359
2.5161	0.0132346	0.348243
2.5089	0.0132346	0.347134
2.4967	0.013356	0.349206
2.4815	0.013356	0.348101
2.4783	0.013356	0.347003
2.4771	0.013356	0.345912
2.4743	0.0134774	0.347962
2.4705	0.0134774	0.346875
2.4645	0.0134774	0.345794
2.4633	0.0135988	0.347826
2.4463	0.0135988	0.346749
2.4354	0.0135988	0.345679
2.4319	0.0135988	0.344615
2.4125	0.0135988	0.343558
2.4073	0.0135988	0.342508
2.3952	0.0137203	0.344512
2.3851	0.0137203	0.343465
2.3768	0.0137203	0.342424
2.3765	0.0137203	0.34139
2.3631	0.0138417	0.343373
2.357	0.0138417	0.342342
2.3564	0.0138417	0.341317
2.3531	0.0138417	0.340299
2.3497	0.0139631	0.342262
2.3391	0.0140845	0.344214
2.3386	0.0142059	0.346154
2.3378	0.0142059	0.345133
2.3278	0.0142059	0.344118
2.3255	0.0142059	0.343109
2.3164	0.0142059	0.342105
2.3085	0.0142059	0.341108
2.3071	0.0143273	0.343023
2.2902	0.0144488	0.344928
2.2886	0.0144488	0.343931
2.287	0.0144488	0.342939
2.2844	0.0144488	0.341954
2.2787	0.0144488	0.340974
2.2724	0.0145702	0.342857
2.2678	0.0146916	0.344729
2.2668	0.0146916	0.34375
2.2555	0.0146916	0.342776
2.2525	0.014813	0.344633
2.2505	0.0149344	0.346479
2.2501	0.0149344	0.345506
2.237	0.0150559	0.347339
2.2368	0.0150559	0.346369
2.2364	0.0150559	0.345404
2.2308	0.0150559	0.344444
2.2186	0.0151773	0.34626
2.2177	0.0151773	0.345304
2.1934	0.0151773	0.344353
2.1931	0.0151773	0.343407
2.1907	0.0151773	0.342466
2.1823	0.0151773	0.34153
2.1785	0.0152987	0.343324
2.1773	0.0152987	0.342391
2.1763	0.0152987	0.341463
2.1756	0.0154201	0.343243
2.1672	0.0154201	0.342318
2.1646	0.0155415	0.344086
2.1571	0.0155415	0.343164
2.1516	0.0155415	0.342246
2.1427	0.0155415	0.341333
2.1407	0.0155415	0.340426
2.1343	0.0156629	0.342175
2.1337	0.0156629	0.34127
2.1162	0.0156629	0.340369
2.1136	0.0157844	0.342105
2.1038	0.0159058	0.343832
2.0872	0.0159058	0.342932
2.0864	0.0160272	0.344648
2.085	0.0160272	0.34375
2.0814	0.0160272	0.342857
2.0787	0.0160272	0.341969
2.0786	0.0161486	0.343669
2.0746	0.01627	0.345361
2.071	0.0163915	0.347044
2.0607	0.0165129	0.348718
2.0603	0.0166343	0.350384
2.0594	0.0166343	0.34949
2.0515	0.0167557	0.351145
2.036	0.0167557	0.350254
2.0314	0.0167557	0.349367
2.0201	0.0167557	0.348485
2.0193	0.0167557	0.347607
2.0173	0.0167557	0.346734
2.0166	0.0167557	0.345865
2.0152	0.0167557	0.345
2.0144	0.0167557	0.34414
2.0079	0.0168771	0.345771
2.0049	0.0168771	0.344913
1.9977	0.0169985	0.346535
1.9878	0.0169985	0.345679
1.9836	0.0169985	0.344828
1.9834	0.0169985	0.34398
1.9805	0.0169985	0.343137
1.9792	0.0169985	0.342298
1.9779	0.0169985	0.341463
1.9728	0.01712	0.343066
1.9684	0.0172414	0.34466
1.9665	0.0172414	0.343826
1.966	0.0172414	0.342995
1.9658	0.0173628	0.344578
1.9654	0.0173628	0.34375
1.9545	0.0173628	0.342926
1.9517	0.0173628	0.342105
1.9509	0.0173628	0.341289
1.9393	0.0174842	0.342857
1.9361	0.0176056	0.344418
1.9321	0.0177271	0.345972
1.9284	0.0177271	0.345154
1.9282	0.0178485	0.346698
1.9277	0.0178485	0.345882
1.926	0.0178485	0.34507
1.9235	0.0179699	0.346604
1.923	0.0179699	0.345794
1.9182	0.0180913	0.347319
1.913	0.0180913	0.346512
1.9105	0.0182127	0.348028
1.8966	0.0182127	0.347222
1.8903	0.0182127	0.34642
1.8895	0.0183341	0.347926
1.8863	0.0184556	0.349425
1.883	0.0184556	0.348624
1.8813	0.0184556	0.347826
1.8806	0.0184556	0.347032
1.8782	0.0184556	0.346241
1.8781	0.0184556	0.345455
1.8774	0.0184556	0.344671
1.8757	0.018577	0.346154
1.8711	0.018577	0.345372
1.8665	0.018577	0.344595
1.8537	0.018577	0.34382
1.8501	0.018577	0.343049
1.8481	0.0186984	0.344519
1.8457	0.0186984	0.34375
1.8396	0.0186984	0.342984
1.8326	0.0188198	0.344444
1.8307	0.0188198	0.343681
1.8224	0.0188198	0.34292
1.817	0.0188198	0.342163
1.8138	0.0188198	0.34141
1.8121	0.0188198	0.340659
1.8103	0.0189412	0.342105
1.81	0.0190627	0.342795
1.8091	0.0190627	0.342048
1.8064	0.0191841	0.343478
1.803	0.0193055	0.344902
1.7921	0.0194269	0.34632
1.7917	0.0194269	0.345572
1.79	0.0194269	0.344828
1.7879	0.0194269	0.344086
1.7854	0.0195483	0.345494
1.7773	0.0196697	0.346895
1.7763	0.0196697	0.346154
1.7717	0.0196697	0.345416
1.7673	0.0196697	0.344681
1.7626	0.0196697	0.343949
1.7574	0.0196697	0.34322
1.7564	0.0196697	0.342495
1.7542	0.0196697	0.341772
1.7476	0.0197912	0.343158
1.7465	0.0197912	0.342437
1.7437	0.0197912	0.341719
1.7409	0.0197912	0.341004
1.7398	0.0197912	0.340292
1.7392	0.0197912	0.339583
1.7343	0.0199126	0.340956
1.7257	0.020034	0.342324
1.7246	0.0201554	0.343685
1.7209	0.0201554	0.342975
1.7207	0.0202768	0.34433
1.7196	0.0202768	0.343621
1.7145	0.0203983	0.344969
1.714	0.0205197	0.346311
1.7108	0.0205197	0.345603
1.7102	0.0206411	0.346939
1.7086	0.0207625	0.348269
1.7081	0.0207625	0.347561
1.7068	0.0208839	0.348884
1.7034	0.0210053	0.350202
1.7024	0.0210053	0.349495
1.701	0.0210053	0.34879
1.6978	0.0210053	0.348089
1.6841	0.0211268	0.349398
1.683	0.0211268	0.348697
1.6815	0.0211268	0.348
1.6814	0.0211268	0.347305
1.6765	0.0211268	0.346614
1.6727	0.0211268	0.345924
1.6712	0.0212482	0.347222
1.667	0.0212482	0.34585
1.6668	0.0212482	0.345168
1.6523	0.0213696	0.346457
1.6501	0.0213696	0.345776
1.6434	0.0213696	0.345098
1.6427	0.021491	0.34638
1.6422	0.0216124	0.347656
1.6412	0.0216124	0.346979
1.6391	0.0216124	0.346304
1.6274	0.0217339	0.347573
1.6246	0.0217339	0.346899
1.6226	0.0217339	0.346228
1.6191	0.0218553	0.34749
1.6173	0.0219767	0.348748
1.6159	0.0220981	0.35
1.6154	0.0222195	0.351248
1.6145	0.0223409	0.35249
1.6123	0.0224624	0.353728
1.6117	0.0224624	0.353053
1.6072	0.0224624	0.352381
1.6058	0.0224624	0.351711
1.6056	0.0225838	0.352941
1.6038	0.0225838	0.352273
1.6032	0.0225838	0.351607
1.6031	0.0227052	0.35283
1.6026	0.0227052	0.352166
1.5999	0.0227052	0.351504
1.5981	0.0227052	0.350844
1.5977	0.0227052	0.350187
1.592	0.0227052	0.349533
1.5916	0.0227052	0.348881
1.5883	0.0228266	0.350093
1.58	0.0228266	0.349442
1.5752	0.022948	0.350649
1.574	0.022948	0.35
1.5705	0.022948	0.349353
1.5675	0.022948	0.348708
1.5629	0.022948	0.348066
1.5628	0.0230695	0.349265
1.5607	0.0230695	0.348624
1.5594	0.0230695	0.347985
1.5552	0.0231909	0.349177
1.5551	0.0231909	0.34854
1.5542	0.0231909	0.347905
1.5525	0.0231909	0.347273
1.5513	0.0231909	0.346642
1.5454	0.0231909	0.346014
1.5453	0.0231909	0.345389
1.5415	0.0231909	0.344765
1.5406	0.0233123	0.345946
1.5402	0.0233123	0.345324
1.5389	0.0233123	0.344704
1.5386	0.0233123	0.344086
1.5368	0.0234337	0.345259
1.5319	0.0234337	0.344643
1.5318	0.0234337	0.344029
1.5303	0.0235551	0.345196
1.5298	0.0235551	0.344583
1.5286	0.0236765	0.345745
1.5266	0.0236765	0.345133
1.5241	0.023798	0.34629
1.5226	0.0239194	0.347443
1.5224	0.0240408	0.348592
1.5195	0.0241622	0.349736
1.5171	0.0241622	0.349123
1.5167	0.0242836	0.350263
1.5151	0.0242836	0.34965
1.5115	0.0242836	0.34904
1.5113	0.0242836	0.348432
1.5109	0.0244051	0.349565
1.5096	0.0245265	0.350694
1.5066	0.0246479	0.35182
1.5063	0.0247693	0.352941
1.503	0.0247693	0.352332
1.489	0.0248907	0.353448
1.4887	0.0248907	0.35284
1.4868	0.0248907	0.352234
1.4856	0.0248907	0.35163
1.4808	0.0250121	0.35274
1.48	0.0251336	0.353846
1.4785	0.0251336	0.353242
1.4764	0.0251336	0.352641
1.4735	0.0251336	0.352041
1.4732	0.0251336	0.351443
1.4729	0.025255	0.352542
1.4717	0.025255	0.351946
1.4714	0.0253764	0.353041
1.4708	0.0253764	0.352445
1.4701	0.0253764	0.351852
1.4692	0.0253764	0.351261
1.4665	0.0254978	0.352349
1.4664	0.0256192	0.353434
1.4659	0.0256192	0.352843
1.4655	0.0257407	0.353923
1.4616	0.0257407	0.353333
1.4587	0.0257407	0.352745
1.457	0.0258621	0.353821
1.4565	0.0258621	0.353234
1.4496	0.0258621	0.352649
1.4481	0.0258621	0.352066
1.4462	0.0258621	0.351485
1.4457	0.0259835	0.352554
1.4346	0.0259835	0.351974
1.4339	0.0261049	0.353038
1.4338	0.0261049	0.352459
1.4336	0.0261049	0.351882
1.4293	0.0261049	0.351307
1.4275	0.0261049	0.350734
1.4269	0.0261049	0.350163
1.4254	0.0261049	0.349593
1.4227	0.0261049	0.349026
1.4201	0.0261049	0.34846
1.4175	0.0262263	0.349515
1.4159	0.0262263	0.34895
1.4153	0.0263477	0.35
1.4114	0.0264692	0.351047
1.4084	0.0264692	0.350482
1.4044	0.0264692	0.34992
1.4032	0.0264692	0.349359
1.4004	0.0264692	0.3488
1.3994	0.0264692	0.348243
1.398	0.0265906	0.349282
1.3979	0.026712	0.350318
1.397	0.026712	0.349762
1.3967	0.026712	0.349206
1.3939	0.0268334	0.350238
1.3937	0.0268334	0.349684
1.3904	0.0268334	0.349131
1.3832	0.0268334	0.34858
1.3824	0.0268334	0.348031
1.3809	0.0268334	0.347484
1.3808	0.0268334	0.346939
1.3779	0.0268334	0.346395
1.3741	0.0269548	0.346875
1.3694	0.0269548	0.346334
1.3671	0.0269548	0.345794
1.3668	0.0269548	0.345257
1.361	0.0269548	0.34472
1.3604	0.0269548	0.344186
1.3597	0.0269548	0.343653
1.3563	0.0269548	0.343122
1.356	0.0269548	0.342593
1.3545	0.0269548	0.342065
1.3528	0.0269548	0.341538
1.3504	0.0269548	0.341014
1.3487	0.0269548	0.340491
1.3455	0.0269548	0.33945
1.344	0.0270763	0.340458
1.3426	0.0270763	0.339939
1.3425	0.0270763	0.339422
1.3387	0.0270763	0.338906
1.3343	0.0270763	0.338392
1.3312	0.0271977	0.339394
1.3305	0.0273191	0.340393
1.3304	0.0273191	0.339879
1.3272	0.0273191	0.339367
1.3253	0.0273191	0.338855
1.3252	0.0273191	0.338346
1.3237	0.0273191	0.337838
1.3211	0.0274405	0.338831
1.3199	0.0274405	0.338323
1.3194	0.0274405	0.337818
1.3174	0.0274405	0.337313
1.317	0.0274405	0.336811
1.3169	0.0274405	0.33631
1.3167	0.0274405	0.33581
1.316	0.0275619	0.336795
1.315	0.0276833	0.337778
1.3139	0.0276833	0.337278
1.3102	0.0278048	0.338257
1.3098	0.0279262	0.339233
1.3093	0.0279262	0.338733
1.3085	0.0279262	0.338235
1.307	0.0279262	0.337739
1.3067	0.0279262	0.337243
1.3061	0.0279262	0.33675
1.2966	0.0279262	0.336257
1.2965	0.0279262	0.335766
1.2961	0.0279262	0.335277
1.2943	0.0280476	0.336245
1.2935	0.028169	0.337209
1.2923	0.028169	0.33672
1.2918	0.028169	0.336232
1.2881	0.0282904	0.337192
1.2866	0.0282904	0.336705
1.2818	0.0282904	0.336219
1.2774	0.0284118	0.337176
1.2767	0.0284118	0.336691
1.2747	0.0284118	0.336207
1.2703	0.0284118	0.335725
1.268	0.0285333	0.336676
1.2679	0.0285333	0.336195
1.2677	0.0285333	0.335714
1.2644	0.0286547	0.336662
1.2636	0.0286547	0.336182
1.2635	0.0287761	0.337127
1.2633	0.0287761	0.336648
1.2599	0.0288975	0.337589
1.252	0.0288975	0.33711
1.2483	0.0290189	0.338048
1.2482	0.0290189	0.337571
1.2472	0.0290189	0.337094
1.244	0.0291404	0.337553
1.2421	0.0292618	0.338483
1.2403	0.0292618	0.338008
1.2368	0.0292618	0.337535
1.2318	0.0292618	0.337063
1.2303	0.0292618	0.336592
1.229	0.0292618	0.336123
1.2249	0.0293832	0.337047
1.2205	0.0295046	0.337969
1.2204	0.029626	0.338889
1.2185	0.029626	0.338419
1.2175	0.0297475	0.339335
1.2167	0.0297475	0.338866
1.2155	0.0298689	0.339779
1.2153	0.0298689	0.33931
1.2137	0.0299903	0.34022
1.212	0.0301117	0.341128
1.2104	0.0301117	0.340659
1.2096	0.0302331	0.341564
1.2092	0.0302331	0.341096
1.2091	0.0302331	0.340629
1.2086	0.0303545	0.34153
1.2063	0.0303545	0.341064
1.2052	0.030476	0.341962
1.2015	0.030476	0.341497
1.1999	0.030476	0.341033
1.1998	0.030476	0.34057
1.1966	0.030476	0.340108
1.1965	0.0305974	0.341001
1.1962	0.0307188	0.341892
1.1948	0.0307188	0.34143
1.1916	0.0308402	0.342318
1.1895	0.0308402	0.341857
1.1836	0.0309616	0.342742
1.1827	0.0309616	0.342282
1.1824	0.0310831	0.343164
1.1818	0.0310831	0.342704
1.1812	0.0312045	0.343583
1.1803	0.0312045	0.343124
1.1772	0.0312045	0.342667
1.1736	0.0312045	0.34221
1.1732	0.0312045	0.341755
1.1711	0.0312045	0.341301
1.1708	0.0312045	0.340849
1.1696	0.0313259	0.341722
1.1691	0.0313259	0.34127
1.1677	0.0313259	0.340819
1.1661	0.0313259	0.340369
1.1657	0.0314473	0.341238
1.1603	0.0315687	0.342105
1.1592	0.0315687	0.341656
1.1586	0.0316901	0.34252
1.1566	0.0316901	0.342071
1.1559	0.0316901	0.341623
1.1551	0.0316901	0.341176
1.1547	0.0318116	0.342037
1.154	0.0318116	0.341591
1.1525	0.0318116	0.341146
1.1516	0.0318116	0.340702
1.1501	0.031933	0.341558
1.149	0.031933	0.341115
1.1474	0.031933	0.340674
1.1464	0.031933	0.340233
1.1454	0.031933	0.339793
1.145	0.031933	0.339355
1.1443	0.031933	0.338918
1.1428	0.031933	0.338481
1.1426	0.031933	0.338046
1.1418	0.0320544	0.338896
1.1407	0.0321758	0.339744
1.1384	0.0321758	0.339309
1.1382	0.0322972	0.340153
1.1369	0.0324187	0.340996
1.1358	0.0324187	0.340561
1.1343	0.0324187	0.340127
1.1325	0.0324187	0.339695
1.1323	0.0324187	0.339263
1.1298	0.0325401	0.340102
1.127	0.0325401	0.33967
1.1265	0.0326615	0.340506
1.125	0.0326615	0.340076
1.1237	0.0327829	0.340909
1.1235	0.0327829	0.340479
1.1224	0.0327829	0.34005
1.1216	0.0329043	0.340881
1.1212	0.0330257	0.34128
1.1203	0.0330257	0.340852
1.1182	0.0330257	0.340426
1.1158	0.0330257	0.34
1.1145	0.0331472	0.340824
1.1138	0.0331472	0.339975
1.1102	0.0331472	0.339552
1.109	0.0332686	0.340373
1.1089	0.0332686	0.33995
1.1085	0.0332686	0.339529
1.1078	0.03339	0.340347
1.1073	0.03339	0.339926
1.1067	0.0335114	0.340741
1.1045	0.0335114	0.340321
1.1029	0.0335114	0.339901
1.1024	0.0335114	0.339483
1.1003	0.0335114	0.339066
1.0989	0.0335114	0.33865
1.0985	0.0335114	0.338235
1.0981	0.0335114	0.337821
1.0966	0.0335114	0.337408
1.0959	0.0335114	0.336996
1.0949	0.0336328	0.337805
1.0928	0.0336328	0.337393
1.0927	0.0337542	0.337789
1.0924	0.0337542	0.337379
1.0922	0.0338757	0.338182
1.0904	0.0338757	0.337772
1.0883	0.0339971	0.338573
1.0843	0.0341185	0.338963
1.0831	0.0342399	0.339759
1.0801	0.0342399	0.33935
1.0794	0.0342399	0.338942
1.0779	0.0342399	0.338535
1.0754	0.0342399	0.338129
1.0737	0.0342399	0.337725
1.0732	0.0342399	0.337321
1.0724	0.0342399	0.336918
1.0719	0.0342399	0.336516
1.0711	0.0342399	0.336114
1.0704	0.0343613	0.336905
1.0701	0.0343613	0.336504
1.0695	0.0343613	0.336105
1.0679	0.0343613	0.335308
1.0671	0.0343613	0.334911
1.066	0.0343613	0.334515
1.0646	0.0343613	0.33412
1.064	0.0343613	0.333726
1.0639	0.0343613	0.333333
1.0605	0.0343613	0.332941
1.059	0.0343613	0.33255
1.0577	0.0344828	0.333333
1.057	0.0344828	0.332943
1.0562	0.0344828	0.332553
1.0557	0.0344828	0.332164
1.0517	0.0346042	0.332944
1.0512	0.0347256	0.333722
1.0509	0.0347256	0.333333
1.0507	0.0347256	0.332945
1.0501	0.034847	0.333721
1.0497	0.034847	0.333333
1.0489	0.0349684	0.334107
1.0481	0.0349684	0.33372
1.0475	0.0349684	0.333333
1.0466	0.0349684	0.332948
1.0446	0.0349684	0.332564
1.0445	0.0349684	0.33218
1.0444	0.0349684	0.331797
1.0415	0.0349684	0.331415
1.0413	0.0349684	0.331034
1.0402	0.0349684	0.330654
1.0401	0.0349684	0.330275
1.0383	0.0349684	0.329897
1.0378	0.0349684	0.329519
1.0374	0.0349684	0.329143
1.0362	0.0349684	0.328767
1.035	0.0349684	0.328392
1.0345	0.0349684	0.328018
1.0335	0.0349684	0.327645
1.0308	0.0349684	0.327273
1.0302	0.0349684	0.326901
1.0301	0.0349684	0.326531
1.0291	0.0349684	0.326161
1.029	0.0349684	0.325792
1.0286	0.0349684	0.325424
1.0285	0.0349684	0.325056
1.0278	0.0349684	0.32469
1.0276	0.0350898	0.32545
1.0267	0.0350898	0.324719
1.0252	0.0350898	0.324355
1.0251	0.0350898	0.323991
1.0249	0.0350898	0.323628
1.0234	0.0352113	0.324385
1.0228	0.0352113	0.324022
1.0201	0.0353327	0.324777
1.0191	0.0353327	0.324415
1.0187	0.0354541	0.325167
1.0183	0.0354541	0.324805
1.0177	0.0355755	0.325556
1.0174	0.0355755	0.325194
1.0153	0.0355755	0.324834
1.0149	0.0355755	0.324474
1.0144	0.0358184	0.325967
1.013	0.0359398	0.326711
1.0114	0.0359398	0.326351
1.0112	0.0359398	0.325991
1.0097	0.0359398	0.325633
1.0088	0.0359398	0.325275
1.0085	0.0360612	0.326015
1.0084	0.0360612	0.325658
1.0065	0.0361826	0.326396
1.0063	0.0361826	0.326039
1.004	0.036304	0.326776
1.0035	0.036304	0.326419
1.0028	0.036304	0.326063
0.99965	0.036304	0.325708
0.99535	0.036304	0.325354
0.99484	0.036304	0.325
0.99478	0.036304	0.324647
0.99397	0.0364254	0.32538
0.99396	0.0365469	0.326111
0.99319	0.0366683	0.32684
0.99124	0.0366683	0.326486
0.99095	0.0367897	0.327214
0.9893	0.0367897	0.326861
0.98494	0.0367897	0.326509
0.98447	0.0367897	0.326157
0.98414	0.0367897	0.325806
0.98366	0.0367897	0.325456
0.9821	0.0367897	0.325107
0.97593	0.0367897	0.324759
0.97464	0.0369111	0.325482
0.97264	0.0369111	0.325134
0.96962	0.0370325	0.325855
0.96901	0.0370325	0.325507
0.96818	0.0370325	0.32516
0.96753	0.037154	0.325879
0.96622	0.0372754	0.326596
0.9656	0.0372754	0.326249
0.96518	0.0372754	0.325902
0.96412	0.0372754	0.325557
0.96331	0.0372754	0.325212
0.9623	0.0372754	0.324868
0.95401	0.0372754	0.324524
0.95038	0.0372754	0.324182
0.94923	0.0372754	0.32384
0.94896	0.0372754	0.323498
0.94837	0.0372754	0.323158
0.94829	0.0372754	0.322818
0.94802	0.0372754	0.322479
0.94705	0.0372754	0.322141
0.94585	0.0373968	0.322851
0.94583	0.0373968	0.322513
0.94481	0.0375182	0.323222
0.94406	0.0376396	0.323929
0.94245	0.0376396	0.323591
0.94073	0.0376396	0.323253
0.94008	0.0376396	0.322917
0.93715	0.0376396	0.322581
0.93608	0.037761	0.323285
0.93387	0.037761	0.322949
0.9335	0.037761	0.322614
0.93236	0.037761	0.32228
0.93197	0.037761	0.321946
0.93178	0.0378825	0.322647
0.92961	0.0378825	0.322314
0.92775	0.0378825	0.321981
0.92753	0.0378825	0.321649
0.92722	0.0378825	0.321318
0.92656	0.0380039	0.322016
0.92608	0.0381253	0.322713
0.92513	0.0381253	0.322382
0.92435	0.0381253	0.322051
0.92193	0.0381253	0.321721
0.92072	0.0381253	0.321392
0.9207	0.0381253	0.321063
0.91993	0.0381253	0.320735
0.91868	0.0381253	0.320408
0.91805	0.0381253	0.320082
0.918	0.0382467	0.320774
0.91786	0.0382467	0.320448
0.91526	0.0382467	0.320122
0.91289	0.0383681	0.320812
0.91286	0.0384896	0.321501
0.91255	0.0384896	0.321175
0.91244	0.0384896	0.32085
0.912	0.038611	0.321537
0.91085	0.038611	0.321212
0.91046	0.038611	0.320888
0.90951	0.038611	0.320565
0.90863	0.038611	0.320242
0.90815	0.038611	0.31992
0.9055	0.038611	0.319598
0.90449	0.038611	0.319277
0.90442	0.038611	0.318957
0.9037	0.038611	0.318637
0.90339	0.0387324	0.319319
0.90312	0.0387324	0.319
0.9019	0.0387324	0.318681
0.90183	0.0387324	0.318363
0.90133	0.0387324	0.318046
0.90115	0.0387324	0.317729
0.90101	0.0387324	0.317413
0.90058	0.0388538	0.318091
0.89829	0.0388538	0.317776
0.89824	0.0389752	0.318452
0.89813	0.0389752	0.318137
0.89806	0.0389752	0.317822
0.89804	0.0390966	0.318497
0.89802	0.0390966	0.318182
0.89787	0.0390966	0.317868
0.89681	0.0392181	0.318227
0.8958	0.0392181	0.317913
0.89472	0.0393395	0.318584
0.89335	0.0393395	0.318271
0.89299	0.0393395	0.317959
0.89292	0.0393395	0.317647
0.89274	0.0393395	0.317336
0.89044	0.0393395	0.317025
0.88917	0.0393395	0.316716
0.88867	0.0393395	0.316406
0.88809	0.0394609	0.317073
0.88608	0.0395823	0.317739
0.88555	0.0397037	0.318403
0.88421	0.0398252	0.319066
0.88293	0.0398252	0.318756
0.88279	0.0399466	0.319417
0.88242	0.040068	0.320078
0.88138	0.040068	0.319767
0.88065	0.040068	0.319458
0.87983	0.040068	0.319149
0.87953	0.040068	0.318841
0.87866	0.040068	0.318533
0.87791	0.040068	0.318226
0.87585	0.040068	0.317919
0.87424	0.040068	0.317613
0.8734	0.040068	0.317308
0.87287	0.040068	0.317003
0.8723	0.040068	0.316699
0.87222	0.040068	0.316395
0.87203	0.040068	0.316092
0.87081	0.040068	0.315789
0.87075	0.040068	0.315488
0.87022	0.040068	0.315186
0.8698	0.040068	0.314885
0.86929	0.040068	0.314585
0.86858	0.040068	0.314286
0.86803	0.0401894	0.314938
0.868	0.0401894	0.314639
0.86744	0.0403108	0.31529
0.86723	0.0403108	0.314991
0.86666	0.0403108	0.314692
0.86638	0.0403108	0.314394
0.86601	0.0404322	0.315043
0.8658	0.0405537	0.31569
0.86528	0.0405537	0.315392
0.86497	0.0405537	0.315094
0.86453	0.0405537	0.314797
0.86367	0.0405537	0.314501
0.86354	0.0405537	0.314205
0.86346	0.0405537	0.31391
0.86262	0.0405537	0.313615
0.86252	0.0405537	0.313321
0.8616	0.0405537	0.313027
0.8604	0.0405537	0.312734
0.86035	0.0405537	0.312442
0.86008	0.0406751	0.313084
0.85941	0.0406751	0.312792
0.85845	0.0407965	0.313433
0.85745	0.0407965	0.313141
0.85717	0.0409179	0.31378
0.85705	0.0409179	0.313488
0.85491	0.0409179	0.313197
0.85263	0.0409179	0.312906
0.85223	0.0409179	0.312616
0.85116	0.0410393	0.313253
0.85079	0.0410393	0.312963
0.85022	0.0411608	0.313599
0.84878	0.0411608	0.313309
0.84786	0.0411608	0.313019
0.8477	0.0411608	0.312731
0.84747	0.0412822	0.313364
0.84687	0.0412822	0.313076
0.84663	0.0414036	0.313707
0.84636	0.0414036	0.313419
0.84587	0.0414036	0.313131
0.84549	0.0414036	0.312844
0.84419	0.0414036	0.312557
0.84313	0.0414036	0.312271
0.84219	0.0414036	0.311985
0.842	0.0414036	0.3117
0.84079	0.0414036	0.311416
0.83775	0.0414036	0.311131
0.83739	0.0414036	0.310848
0.83531	0.0414036	0.310565
0.83384	0.0414036	0.310282
0.83381	0.041525	0.310909
0.8328	0.041525	0.310627
0.83278	0.041525	0.310345
0.83209	0.041525	0.310063
0.83153	0.041525	0.309783
0.83094	0.041525	0.309502
0.82878	0.0416464	0.310127
0.82715	0.0417678	0.31075
0.82639	0.0417678	0.310469
0.82429	0.0417678	0.310189
0.82284	0.0418893	0.310811
0.82259	0.0418893	0.310531
0.82076	0.0418893	0.310252
0.82052	0.0418893	0.309973
0.81955	0.0418893	0.309695
0.81908	0.0418893	0.309417
0.81786	0.0418893	0.30914
0.81722	0.0418893	0.308863
0.81597	0.0418893	0.308587
0.81579	0.0418893	0.308311
0.81525	0.0418893	0.308036
0.81446	0.0418893	0.307761
0.81318	0.0420107	0.308378
0.81296	0.0421321	0.308994
0.8128	0.0422535	0.309609
0.81116	0.0423749	0.310222
0.81057	0.0424964	0.310835
0.80986	0.0426178	0.311446
0.80977	0.0426178	0.31117
0.80923	0.0427392	0.31178
0.80903	0.0427392	0.311504
0.80861	0.0427392	0.311229
0.80718	0.0428606	0.311837
0.80709	0.042982	0.312445
0.80637	0.042982	0.312169
0.80424	0.042982	0.311894
0.8037	0.0431034	0.3125
0.80274	0.0431034	0.312225
0.80245	0.0432249	0.31283
0.80226	0.0432249	0.312555
0.80182	0.0433463	0.313158
0.80166	0.0434677	0.31376
0.80054	0.0434677	0.313485
0.79821	0.0434677	0.313211
0.79763	0.0434677	0.312937
0.79749	0.0434677	0.312664
0.79658	0.0434677	0.312391
0.79648	0.0434677	0.312119
0.7958	0.0434677	0.311847
0.7957	0.0434677	0.311575
0.79512	0.0435891	0.312174
0.79498	0.0435891	0.311903
0.79468	0.0435891	0.311632
0.79413	0.0435891	0.311362
0.79387	0.0435891	0.311092
0.79382	0.0437105	0.311688
0.79363	0.0437105	0.311419
0.79327	0.043832	0.311744
0.79321	0.0439534	0.312338
0.79306	0.0439534	0.312069
0.79299	0.0440748	0.312661
0.79295	0.0441962	0.313253
0.79253	0.0441962	0.312984
0.78996	0.0441962	0.312715
0.78985	0.0441962	0.312446
0.78897	0.0441962	0.312178
0.78863	0.0441962	0.311911
0.78802	0.0441962	0.311644
0.78775	0.0441962	0.311111
0.78711	0.0441962	0.310845
0.78474	0.0441962	0.31058
0.78465	0.0443176	0.311168
0.78408	0.0443176	0.310903
0.78399	0.0443176	0.310638
0.7837	0.0443176	0.310374
0.78286	0.0443176	0.31011
0.78253	0.0443176	0.309847
0.7822	0.044439	0.310433
0.78201	0.044439	0.310169
0.77984	0.044439	0.309907
0.77951	0.044439	0.309645
0.77935	0.0445605	0.310228
0.77847	0.0445605	0.309966
0.778	0.0445605	0.309705
0.77734	0.0445605	0.309444
0.77721	0.0446819	0.310025
0.77694	0.0446819	0.309764
0.77478	0.0446819	0.309504
0.77461	0.0446819	0.309244
0.77372	0.0446819	0.308984
0.77359	0.0446819	0.308725
0.77343	0.0446819	0.308466
0.77172	0.0446819	0.308208
0.77157	0.0446819	0.30795
0.77093	0.0448033	0.308528
0.7706	0.0448033	0.308271
0.76969	0.0448033	0.308013
0.76911	0.0449247	0.30859
0.76886	0.0449247	0.308333
0.76862	0.0449247	0.308077
0.76776	0.0450461	0.308652
0.76599	0.0451676	0.309227
0.76566	0.0451676	0.30897
0.76544	0.0451676	0.308714
0.76539	0.045289	0.309287
0.76533	0.045289	0.309031
0.76444	0.045289	0.308775
0.7613	0.045289	0.308519
0.76085	0.045289	0.308264
0.76075	0.0454104	0.308836
0.7602	0.0454104	0.308581
0.75963	0.0455318	0.309151
0.75956	0.0456532	0.30972
0.75923	0.0456532	0.309465
0.75907	0.0456532	0.309211
0.75798	0.0456532	0.308956
0.75676	0.0457746	0.309524
0.75585	0.0457746	0.30927
0.7548	0.0458961	0.309836
0.75473	0.0458961	0.309582
0.75393	0.0458961	0.309329
0.75268	0.0458961	0.309076
0.75243	0.0458961	0.308824
0.75193	0.0458961	0.308571
0.75066	0.0458961	0.30832
0.75053	0.0460175	0.308883
0.75028	0.0461389	0.309446
0.75026	0.0462603	0.310008
0.75024	0.0462603	0.309756
0.74784	0.0462603	0.309504
0.74768	0.0462603	0.309253
0.74708	0.0462603	0.309002
0.74672	0.0462603	0.308752
0.74671	0.0463817	0.309312
0.74633	0.0463817	0.309061
0.74628	0.0463817	0.308812
0.7458	0.0465032	0.30937
0.74512	0.0465032	0.30912
0.74464	0.0466246	0.309677
0.74426	0.0466246	0.309428
0.74272	0.0466246	0.309179
0.74194	0.0466246	0.30893
0.74099	0.046746	0.309486
0.74003	0.046746	0.309237
0.73932	0.046746	0.308989
0.73799	0.046746	0.308741
0.73771	0.046746	0.308494
0.73719	0.0468674	0.309047
0.73698	0.0468674	0.3088
0.73695	0.0468674	0.308553
0.73551	0.0469888	0.309105
0.73508	0.0469888	0.308859
0.7349	0.0469888	0.308612
0.73398	0.0471102	0.309163
0.7332	0.0472317	0.309713
0.73303	0.0473531	0.310263
0.73291	0.0473531	0.310016
0.73051	0.0473531	0.30977
0.72876	0.0474745	0.310317
0.72853	0.0474745	0.310071
0.72842	0.0474745	0.309826
0.72804	0.0475959	0.310372
0.7279	0.0475959	0.310127
0.72769	0.0475959	0.309881
0.72744	0.0477173	0.310427
0.72729	0.0478388	0.310971
0.72602	0.0479602	0.311514
0.72592	0.0479602	0.311269
0.72576	0.0479602	0.311024
0.72575	0.0479602	0.310779
0.7256	0.0479602	0.310535
0.72424	0.0480816	0.311076
0.72348	0.048203	0.311617
0.72248	0.0483244	0.312157
0.72223	0.0483244	0.311912
0.72216	0.0483244	0.311668
0.72189	0.0483244	0.311424
0.72185	0.0483244	0.311181
0.72169	0.0483244	0.310937
0.72094	0.0483244	0.310695
0.72041	0.0483244	0.310452
0.71938	0.0483244	0.31021
0.71868	0.0483244	0.309969
0.71837	0.0484458	0.310506
0.71826	0.0484458	0.310264
0.7179	0.0484458	0.310023
0.71784	0.0485673	0.310559
0.71676	0.0485673	0.310318
0.71672	0.0485673	0.310078
0.71614	0.0486887	0.310612
0.71611	0.0488101	0.311146
0.71569	0.0488101	0.310905
0.71492	0.0489315	0.311437
0.71465	0.0489315	0.311197
0.71268	0.0489315	0.310957
0.71236	0.0489315	0.310717
0.71139	0.0489315	0.310478
0.71111	0.0490529	0.311008
0.7108	0.0490529	0.310769
0.71023	0.0490529	0.31053
0.71017	0.0490529	0.310292
0.71014	0.0490529	0.310054
0.71008	0.0491744	0.310583
0.7099	0.0491744	0.310345
0.7098	0.0491744	0.310107
0.70939	0.0491744	0.30987
0.70882	0.0491744	0.309633
0.70856	0.0492958	0.31016
0.70825	0.0492958	0.309924
0.70815	0.0492958	0.309687
0.70783	0.0492958	0.309451
0.70776	0.0494172	0.309977
0.70732	0.0494172	0.309741
0.70675	0.0494172	0.309506
0.70669	0.0495386	0.31003
0.70646	0.0495386	0.309795
0.70618	0.04966	0.310319
0.70614	0.04966	0.310083
0.70612	0.0497814	0.310606
0.70569	0.0499029	0.311128
0.70541	0.0500243	0.311649
0.7038	0.0500243	0.311413
0.70342	0.0500243	0.311178
0.70331	0.0500243	0.310943
0.70269	0.0500243	0.310709
0.70224	0.0500243	0.310475
0.7021	0.0500243	0.310241
0.70123	0.0500243	0.310008
0.70073	0.0500243	0.309774
0.70064	0.0500243	0.309542
0.70052	0.0500243	0.309309
0.70046	0.0501457	0.309827
0.70013	0.0501457	0.309595
0.69998	0.0501457	0.309132
0.69875	0.0501457	0.308901
0.69868	0.0501457	0.30867
0.69806	0.0502671	0.309186
0.69805	0.0502671	0.308955
0.69708	0.0502671	0.308725
0.69615	0.0502671	0.308495
0.69578	0.0502671	0.308265
0.69548	0.0502671	0.308036
0.69497	0.0502671	0.307807
0.69478	0.0503885	0.308321
0.69457	0.0503885	0.308092
0.69445	0.0503885	0.307864
0.69425	0.05051	0.308377
0.69368	0.0506314	0.308889
0.6935	0.0506314	0.30866
0.69235	0.0507528	0.309172
0.6911	0.0508742	0.309682
0.69104	0.0509956	0.310192
0.69062	0.0509956	0.309963
0.68943	0.0509956	0.309735
0.68749	0.0509956	0.309506
0.68747	0.0509956	0.309278
0.686	0.0509956	0.309051
0.68591	0.0509956	0.308824
0.68572	0.0509956	0.308597
0.68559	0.0509956	0.30837
0.68521	0.0509956	0.308144
0.68501	0.0509956	0.307918
0.68474	0.051117	0.308425
0.68456	0.0512385	0.308931
0.68327	0.0513599	0.309211
0.68315	0.0513599	0.308985
0.68301	0.0513599	0.308759
0.68235	0.0513599	0.308534
0.6821	0.0513599	0.308309
0.68163	0.0513599	0.308084
0.68084	0.0513599	0.30786
0.68073	0.0514813	0.308364
0.68055	0.0516027	0.308866
0.67971	0.0516027	0.308642
0.67905	0.0516027	0.308418
0.67902	0.0516027	0.308194
0.6788	0.0516027	0.307971
0.67861	0.0516027	0.307748
0.67633	0.0517241	0.308249
0.67594	0.0517241	0.308026
0.67583	0.0517241	0.307803
0.67444	0.0518456	0.308303
0.67439	0.0518456	0.308081
0.67336	0.051967	0.30858
0.67315	0.051967	0.308357
0.67299	0.0520884	0.308855
0.67209	0.0522098	0.309353
0.67096	0.0523312	0.309849
0.67075	0.0523312	0.309626
0.66907	0.0524526	0.310122
0.66873	0.0524526	0.3099
0.6685	0.0524526	0.309677
0.66829	0.0524526	0.309456
0.66828	0.0524526	0.309234
0.66785	0.0524526	0.309013
0.66667	0.0524526	0.308792
0.66654	0.0524526	0.308571
0.66629	0.0524526	0.308351
0.6661	0.0524526	0.308131
0.66491	0.0525741	0.308624
0.66425	0.0525741	0.308405
0.66309	0.0525741	0.308185
0.66302	0.0525741	0.307966
0.66237	0.0526955	0.308458
0.66222	0.0526955	0.308239
0.66161	0.0526955	0.30802
0.66146	0.0526955	0.307801
0.66074	0.0526955	0.307583
0.66071	0.0528169	0.308074
0.6605	0.0528169	0.307856
0.66017	0.0529383	0.308345
0.65992	0.0530597	0.308834
0.65987	0.0531812	0.309322
0.65805	0.0531812	0.309104
0.65759	0.0531812	0.308886
0.65741	0.0533026	0.309373
0.65646	0.053424	0.309859
0.65564	0.053424	0.309641
0.65537	0.053424	0.309423
0.65464	0.053424	0.309206
0.65394	0.0535454	0.309691
0.65382	0.0535454	0.309474
0.65351	0.0535454	0.309257
0.65307	0.0535454	0.30904
0.65178	0.0536668	0.309524
0.65107	0.0536668	0.309307
0.65079	0.0536668	0.309091
0.6498	0.0536668	0.308875
0.64968	0.0536668	0.308659
0.64881	0.0537882	0.309142
0.6488	0.0539097	0.309623
0.64862	0.0540311	0.310105
0.64807	0.0540311	0.309889
0.64742	0.0540311	0.309673
0.64741	0.0540311	0.309458
0.64735	0.0540311	0.309243
0.646	0.0540311	0.309028
0.64564	0.0540311	0.308813
0.64561	0.0540311	0.308599
0.6456	0.0540311	0.308385
0.64549	0.0540311	0.308172
0.64505	0.0541525	0.308651
0.64498	0.0541525	0.308437
0.64492	0.0541525	0.308224
0.64422	0.0542739	0.308702
0.64417	0.0542739	0.308489
0.64364	0.0542739	0.308276
0.64355	0.0543953	0.308753
0.64323	0.0543953	0.30854
0.64304	0.0543953	0.308328
0.64163	0.0543953	0.308116
0.64109	0.0543953	0.307904
0.64102	0.0543953	0.307692
0.64083	0.0543953	0.307481
0.64076	0.0543953	0.30727
0.64036	0.0545168	0.307745
0.63986	0.0546382	0.308219
0.63959	0.0546382	0.308008
0.63871	0.0547596	0.308271
0.63811	0.0547596	0.30806
0.63809	0.054881	0.308532
0.6375	0.054881	0.308322
0.63723	0.0550024	0.308793
0.63668	0.0551238	0.309264
0.63665	0.0551238	0.309054
0.63638	0.0552453	0.309524
0.63571	0.0552453	0.309313
0.63428	0.0552453	0.309103
0.63392	0.0553667	0.309572
0.63388	0.0554881	0.310041
0.63355	0.0556095	0.310508
0.63325	0.0556095	0.310298
0.63301	0.0557309	0.310765
0.63232	0.0557309	0.310555
0.63165	0.0557309	0.310345
0.63145	0.0557309	0.310135
0.63137	0.0558524	0.310601
0.63049	0.0558524	0.310391
0.6304	0.0558524	0.310182
0.63039	0.0558524	0.309973
0.63037	0.0558524	0.309764
0.63	0.0559738	0.310229
0.62999	0.0559738	0.31002
0.62957	0.0559738	0.309604
0.62933	0.0559738	0.309396
0.62923	0.0559738	0.309188
0.62881	0.0559738	0.308981
0.62834	0.0559738	0.308774
0.62822	0.0560952	0.309237
0.62763	0.0560952	0.30903
0.62758	0.0560952	0.308824
0.62739	0.0560952	0.308617
0.62735	0.0560952	0.308411
0.62706	0.0560952	0.308205
0.62646	0.0560952	0.308
0.62645	0.0560952	0.307795
0.62641	0.0562166	0.308256
0.6261	0.0562166	0.308051
0.6251	0.056338	0.308511
0.62466	0.056338	0.308306
0.62465	0.0564594	0.308765
0.62392	0.0564594	0.30856
0.62375	0.0565809	0.309019
0.62353	0.0567023	0.309476
0.62307	0.0567023	0.309272
0.62286	0.0567023	0.309067
0.62173	0.0567023	0.308862
0.62119	0.0568237	0.309319
0.62102	0.0569451	0.309775
0.62095	0.0569451	0.309571
0.62047	0.0569451	0.309367
0.62027	0.0569451	0.309163
0.61923	0.0569451	0.308959
0.61889	0.0569451	0.308756
0.61873	0.0569451	0.308553
0.6186	0.0569451	0.30835
0.61841	0.0569451	0.308147
0.61837	0.0570665	0.308601
0.6164	0.0570665	0.308399
0.6156	0.057188	0.308852
0.61533	0.057188	0.30865
0.61524	0.057188	0.308448
0.61485	0.0573094	0.308901
0.61457	0.0573094	0.308698
0.61385	0.0574308	0.30915
0.61353	0.0574308	0.308948
0.61349	0.0575522	0.309399
0.61336	0.0576736	0.30985
0.6126	0.057795	0.3103
0.61217	0.057795	0.310098
0.61196	0.057795	0.309896
0.61186	0.057795	0.309694
0.61183	0.057795	0.309493
0.60972	0.0579165	0.309942
0.60953	0.0580379	0.31039
0.6095	0.0581593	0.310837
0.60949	0.0581593	0.310636
0.60943	0.0581593	0.310434
0.60933	0.0582807	0.310881
0.60923	0.0582807	0.31068
0.60868	0.0584021	0.311125
0.60867	0.0585236	0.311571
0.60866	0.058645	0.312016
0.60865	0.058645	0.311814
0.60863	0.058645	0.311613
0.6086	0.0587664	0.312057
0.60826	0.0587664	0.311856
0.60825	0.0587664	0.311655
0.60822	0.0587664	0.311454
0.60736	0.0587664	0.311254
0.60732	0.0587664	0.311054
0.60713	0.0587664	0.310854
0.60673	0.0587664	0.310655
0.6065	0.0587664	0.310455
0.60641	0.0587664	0.310256
0.60637	0.0587664	0.310058
0.60634	0.0587664	0.309859
0.60616	0.0587664	0.309661
0.60596	0.0587664	0.309463
0.60559	0.0587664	0.309265
0.60522	0.0587664	0.309068
0.60492	0.0588878	0.309509
0.60431	0.0588878	0.309311
0.60416	0.0588878	0.309114
0.60357	0.0588878	0.308917
0.60326	0.0588878	0.308721
0.60316	0.0590092	0.30916
0.60279	0.0590092	0.308964
0.60218	0.0591306	0.309403
0.60147	0.0592521	0.309841
0.60091	0.0592521	0.309645
0.60043	0.0592521	0.309448
0.59982	0.0592521	0.309252
0.59865	0.0592521	0.309056
0.59847	0.0592521	0.308861
0.59807	0.0592521	0.308665
0.59673	0.0593735	0.309102
0.59656	0.0593735	0.308907
0.5965	0.0593735	0.308712
0.59576	0.0593735	0.308517
0.59536	0.0593735	0.308323
0.595	0.0593735	0.308129
0.59449	0.0594949	0.308564
0.59397	0.0596163	0.308999
0.59374	0.0596163	0.308805
0.59368	0.0597377	0.309239
0.59355	0.0597377	0.309045
0.59275	0.0598592	0.309479
0.59254	0.0599806	0.309912
0.59242	0.0599806	0.309718
0.59234	0.0599806	0.309524
0.59229	0.0599806	0.30933
0.59121	0.0599806	0.309136
0.59081	0.0599806	0.308943
0.59041	0.0599806	0.30875
0.59022	0.0599806	0.308557
0.5897	0.0599806	0.308365
0.58919	0.0599806	0.308172
0.58841	0.0599806	0.30798
0.58786	0.0599806	0.307788
0.58785	0.0599806	0.307597
0.587	0.0599806	0.307405
0.58645	0.0599806	0.307214
0.58624	0.060102	0.307644
0.58619	0.0602234	0.308075
0.58609	0.0602234	0.307883
0.58582	0.0602234	0.307692
0.58538	0.0602234	0.307502
0.58487	0.0602234	0.307311
0.58479	0.0603448	0.30774
0.58459	0.0603448	0.30755
0.58433	0.0604662	0.307978
0.58426	0.0604662	0.307787
0.58419	0.0604662	0.307597
0.58354	0.0604662	0.307407
0.58197	0.0604662	0.307218
0.58189	0.0604662	0.307028
0.58181	0.0604662	0.306839
0.5811	0.0605877	0.307266
0.58082	0.0605877	0.307077
0.57976	0.0605877	0.306888
0.57974	0.0605877	0.306699
0.57953	0.0605877	0.306511
0.57934	0.0607091	0.306937
0.57933	0.0608305	0.307362
0.57904	0.0608305	0.307174
0.57886	0.0609519	0.307598
0.57876	0.0609519	0.30741
0.57822	0.0609519	0.307222
0.57784	0.0609519	0.307034
0.57779	0.0609519	0.306846
0.57701	0.0609519	0.306659
0.57673	0.0610733	0.307082
0.57652	0.0611948	0.307505
0.57628	0.0613162	0.307927
0.57556	0.0613162	0.307739
0.57505	0.0613162	0.307552
0.57466	0.0613162	0.307365
0.5742	0.0613162	0.307178
0.57418	0.0613162	0.306991
0.57393	0.0613162	0.306804
0.57352	0.0613162	0.306432
0.57329	0.0613162	0.306246
0.57316	0.0613162	0.306061
0.57272	0.0614376	0.306481
0.57219	0.0614376	0.306295
0.57145	0.061559	0.306715
0.57123	0.061559	0.30653
0.57082	0.061559	0.306344
0.57066	0.061559	0.306159
0.57023	0.061559	0.305975
0.57019	0.0616804	0.306393
0.57004	0.0618018	0.306811
0.56941	0.0618018	0.306627
0.56909	0.0618018	0.306442
0.56852	0.0619233	0.306859
0.56817	0.0620447	0.307276
0.56813	0.0620447	0.307091
0.56791	0.0620447	0.306907
0.56725	0.0620447	0.306723
0.56717	0.0620447	0.306539
0.5671	0.0620447	0.306355
0.56651	0.0620447	0.306171
0.56603	0.0620447	0.305988
0.56589	0.0620447	0.305805
0.56567	0.0620447	0.305622
0.56564	0.0621661	0.306037
0.56548	0.0621661	0.305854
0.56535	0.0621661	0.305489
0.56516	0.0621661	0.305307
0.56502	0.0621661	0.305125
0.56469	0.0621661	0.304943
0.56466	0.0622875	0.305357
0.56446	0.0622875	0.305175
0.56429	0.0622875	0.304994
0.5639	0.0624089	0.305407
0.56305	0.0624089	0.305226
0.56297	0.0624089	0.305045
0.56275	0.0624089	0.304864
0.56154	0.0624089	0.304683
0.56115	0.0625304	0.305095
0.56051	0.0625304	0.304914
0.56047	0.0625304	0.304734
0.56037	0.0626518	0.305145
0.55963	0.0627732	0.305556
0.55929	0.0628946	0.305966
0.55892	0.0628946	0.305785
0.55829	0.063016	0.306195
0.55824	0.063016	0.306014
0.55792	0.0631374	0.306423
0.55763	0.0632589	0.306832
0.55722	0.0632589	0.306651
0.55675	0.0632589	0.306471
0.55638	0.0633803	0.306878
0.55629	0.0633803	0.306698
0.55597	0.0633803	0.306518
0.55506	0.0633803	0.306338
0.55467	0.0635017	0.306745
0.55434	0.0635017	0.306385
0.55388	0.0635017	0.306206
0.55352	0.0636231	0.306612
0.55342	0.0636231	0.306433
0.55317	0.0636231	0.306254
0.55313	0.0637445	0.306659
0.55283	0.0637445	0.30648
0.55237	0.0637445	0.306301
0.55235	0.0637445	0.306122
0.5522	0.0637445	0.305944
0.55191	0.0637445	0.305766
0.55187	0.0637445	0.305588
0.55076	0.0637445	0.30541
0.55007	0.0637445	0.305233
0.54984	0.0637445	0.305055
0.54973	0.0637445	0.304878
0.54906	0.0637445	0.304701
0.54888	0.063866	0.305104
0.54825	0.063866	0.304928
0.54763	0.0639874	0.30533
0.5472	0.0639874	0.305153
0.54693	0.0639874	0.304977
0.54654	0.0641088	0.305379
0.54626	0.0642302	0.30578
0.54542	0.0642302	0.305604
0.54507	0.0642302	0.305427
0.54504	0.0643516	0.305828
0.54498	0.0643516	0.305652
0.54493	0.0643516	0.305476
0.54479	0.064473	0.305876
0.54475	0.064473	0.305699
0.54466	0.0645945	0.306099
0.54416	0.0645945	0.305923
0.54402	0.0645945	0.305747
0.54365	0.0647159	0.306146
0.54238	0.0647159	0.30597
0.54126	0.0647159	0.305795
0.5412	0.0647159	0.305619
0.54117	0.0647159	0.305444
0.5409	0.0647159	0.305269
0.54081	0.0648373	0.305667
0.54048	0.0648373	0.305492
0.54042	0.0649587	0.305889
0.54034	0.0649587	0.305714
0.54024	0.0649587	0.30554
0.53978	0.0650801	0.305936
0.53937	0.0652016	0.306332
0.53929	0.0652016	0.306157
0.539	0.065323	0.306553
0.53872	0.065323	0.306378
0.53866	0.065323	0.306204
0.5385	0.065323	0.30603
0.53831	0.065323	0.305856
0.53791	0.065323	0.305682
0.53784	0.0654444	0.306076
0.53773	0.0654444	0.305902
0.53687	0.0655658	0.306296
0.53686	0.0655658	0.306122
0.53655	0.0655658	0.305949
0.53646	0.0655658	0.305776
0.53619	0.0655658	0.305603
0.53517	0.0656872	0.305995
0.53457	0.0656872	0.305822
0.53396	0.0656872	0.30565
0.5339	0.0656872	0.305477
0.53375	0.0658086	0.305697
0.53371	0.0659301	0.306088
0.53303	0.0660515	0.306479
0.53274	0.0660515	0.306306
0.53258	0.0661729	0.306697
0.53239	0.0661729	0.306524
0.53112	0.0662943	0.306914
0.53046	0.0662943	0.306742
0.53045	0.0662943	0.306569
0.52986	0.0664157	0.306958
0.52969	0.0664157	0.306786
0.52946	0.0664157	0.306614
0.52935	0.0664157	0.306443
0.52926	0.0664157	0.306271
0.52919	0.0664157	0.3061
0.52899	0.0665372	0.306488
0.52891	0.0666586	0.306875
0.52879	0.0666586	0.306704
0.52818	0.0666586	0.306533
0.52806	0.0666586	0.306362
0.52804	0.0666586	0.306191
0.52773	0.0666586	0.30602
0.52667	0.0666586	0.30585
0.5262	0.0666586	0.305679
0.52593	0.0666586	0.305509
0.52537	0.0666586	0.305339
0.52478	0.0666586	0.30517
0.52414	0.0666586	0.305
0.52386	0.0666586	0.304831
0.52346	0.0666586	0.304493
0.52271	0.06678	0.304709
0.52252	0.06678	0.30454
0.52184	0.06678	0.304372
0.5218	0.0669014	0.304757
0.52106	0.0669014	0.304588
0.52075	0.0669014	0.30442
0.52055	0.0670228	0.304804
0.52016	0.0670228	0.304636
0.52014	0.0671442	0.305019
0.52	0.0672657	0.305402
0.51958	0.0673871	0.305785
0.51942	0.0673871	0.305617
0.519	0.0673871	0.305449
0.51868	0.0675085	0.305831
0.51852	0.0676299	0.306212
0.51839	0.0676299	0.306044
0.51832	0.0676299	0.305708
0.51805	0.0677513	0.306089
0.51783	0.0677513	0.305921
0.51693	0.0678728	0.306301
0.51658	0.0678728	0.306134
0.51605	0.0678728	0.305966
0.51596	0.0679942	0.306346
0.51572	0.0681156	0.306725
0.51516	0.0681156	0.306557
0.51481	0.0681156	0.30639
0.51451	0.0681156	0.306223
0.51437	0.0681156	0.306056
0.51416	0.0681156	0.305889
0.51369	0.068237	0.306267
0.51344	0.068237	0.3061
0.5132	0.0684798	0.306855
0.51279	0.0684798	0.306688
0.5126	0.0684798	0.306522
0.51259	0.0684798	0.306355
0.51142	0.0684798	0.306189
0.51132	0.0684798	0.306023
0.51107	0.0686013	0.306399
0.51067	0.0686013	0.306233
0.51048	0.0687227	0.306609
0.51041	0.0688441	0.306984
0.51038	0.0688441	0.306818
0.51035	0.0688441	0.306652
0.51022	0.0688441	0.306486
0.51019	0.0688441	0.306321
0.50939	0.0689655	0.306695
0.50925	0.0690869	0.30707
0.5092	0.0690869	0.306904
0.50899	0.0692084	0.307278
0.50825	0.0692084	0.307112
0.50815	0.0693298	0.307485
0.50795	0.0694512	0.307858
0.50591	0.0694512	0.307692
0.50572	0.0694512	0.307527
0.50496	0.0694512	0.307362
0.50456	0.0694512	0.307197
0.50448	0.0695726	0.307568
0.50374	0.0695726	0.307239
0.50361	0.0695726	0.307074
0.50348	0.0695726	0.306909
0.50347	0.0695726	0.306745
0.50329	0.0695726	0.306581
0.50302	0.069694	0.306952
0.50273	0.069694	0.306788
0.5027	0.069694	0.306624
0.50267	0.0698154	0.306994
0.50225	0.0698154	0.30683
0.50219	0.0698154	0.306667
0.50186	0.0698154	0.306503
0.50183	0.0698154	0.30634
0.50142	0.0698154	0.306177
0.50141	0.0699369	0.306546
0.50089	0.0700583	0.306752
0.50075	0.0701797	0.30712
0.50071	0.0703011	0.307488
0.50031	0.0704225	0.307856
0.50017	0.0704225	0.307692
0.49993	0.0704225	0.307529
0.49955	0.0704225	0.307366
0.4988	0.070544	0.307733
0.49877	0.070544	0.30757
0.4981	0.070544	0.307407
0.49805	0.070544	0.307245
0.49734	0.070544	0.307082
0.49672	0.070544	0.30692
0.49653	0.070544	0.306758
0.49581	0.070544	0.306596
0.49575	0.0706654	0.306962
0.49543	0.0706654	0.3068
0.49542	0.0706654	0.306639
0.49509	0.0707868	0.307004
0.4947	0.0707868	0.306842
0.49428	0.0707868	0.306681
0.49425	0.0709082	0.307045
0.49424	0.0709082	0.306884
0.49368	0.0709082	0.306723
0.4935	0.0709082	0.306562
0.49344	0.0709082	0.306401
0.49246	0.0709082	0.30624
0.49144	0.0709082	0.30608
0.49131	0.0709082	0.305919
0.49117	0.0709082	0.305759
0.49032	0.0709082	0.305599
0.49019	0.0709082	0.305439
0.49015	0.0709082	0.30528
0.49012	0.0709082	0.30512
0.49006	0.0709082	0.304961
0.49002	0.0709082	0.304802
0.48986	0.0709082	0.304643
0.48966	0.0710296	0.305005
0.48929	0.0710296	0.304846
0.48925	0.0710296	0.304688
0.48898	0.0710296	0.304529
0.48893	0.0710296	0.30437
0.48882	0.0710296	0.304212
0.4887	0.0710296	0.304054
0.48821	0.0710296	0.303896
0.48813	0.0710296	0.303738
0.48811	0.071151	0.3041
0.48801	0.071151	0.303942
0.48743	0.0712725	0.304303
0.48738	0.0712725	0.304145
0.48734	0.0712725	0.303988
0.48716	0.0713939	0.304348
0.48694	0.0713939	0.30419
0.48601	0.0713939	0.304033
0.48583	0.0713939	0.303876
0.48577	0.0713939	0.303719
0.48556	0.0715153	0.304078
0.48524	0.0716367	0.304438
0.48458	0.0716367	0.304281
0.48401	0.0717581	0.304639
0.4838	0.0718796	0.304997
0.48376	0.072001	0.305355
0.48361	0.072001	0.305198
0.48355	0.072001	0.305041
0.48353	0.072001	0.304884
0.48293	0.072001	0.304728
0.48281	0.0721224	0.305085
0.48263	0.0721224	0.304928
0.48262	0.0722438	0.305285
0.48234	0.0722438	0.305128
0.48229	0.0722438	0.304972
0.48184	0.0722438	0.304816
0.48162	0.0723652	0.305172
0.48151	0.0723652	0.305015
0.48138	0.0723652	0.304859
0.48135	0.0723652	0.304703
0.48012	0.0724866	0.305059
0.48009	0.0724866	0.304903
0.47988	0.0724866	0.304747
0.47978	0.0724866	0.304592
0.4796	0.0726081	0.304946
0.47942	0.0726081	0.304791
0.47911	0.0726081	0.304636
0.47901	0.0726081	0.304481
0.47891	0.0726081	0.304326
0.47886	0.0727295	0.30468
0.47866	0.0728509	0.304878
0.4786	0.0728509	0.304723
0.47776	0.0728509	0.304569
0.4776	0.0728509	0.304414
0.47746	0.0728509	0.30426
0.47733	0.0728509	0.304105
0.47722	0.0728509	0.303951
0.47651	0.0729723	0.304304
0.47638	0.0729723	0.30415
0.47605	0.0729723	0.303996
0.47585	0.0730937	0.304348
0.47583	0.0732152	0.304699
0.47558	0.0732152	0.304545
0.47537	0.0733366	0.304897
0.47536	0.0733366	0.304743
0.47483	0.0733366	0.304589
0.47475	0.073458	0.30494
0.47457	0.0735794	0.30529
0.47447	0.0735794	0.305136
0.4743	0.0735794	0.304982
0.47297	0.0735794	0.304829
0.47295	0.0735794	0.304676
0.47256	0.0737008	0.305025
0.47226	0.0737008	0.304872
0.47219	0.0737008	0.304719
0.47213	0.0738222	0.305068
0.47195	0.0738222	0.304915
0.47178	0.0739437	0.30511
0.47134	0.0739437	0.304957
0.47092	0.0739437	0.304805
0.47081	0.0739437	0.304652
0.47048	0.0739437	0.3045
0.47042	0.0739437	0.304348
0.46997	0.0739437	0.304196
0.46986	0.0739437	0.304044
0.46962	0.0740651	0.304391
0.46895	0.0740651	0.304239
0.46838	0.0741865	0.304586
0.46827	0.0741865	0.304434
0.46795	0.0743079	0.304781
0.46727	0.0744293	0.305127
0.46717	0.0744293	0.304975
0.46699	0.0744293	0.304823
0.46592	0.0744293	0.304672
0.46563	0.0744293	0.304521
0.46513	0.0744293	0.304369
0.46492	0.0745508	0.304715
0.46489	0.0746722	0.30506
0.4641	0.0747936	0.305404
0.46386	0.0747936	0.305253
0.46373	0.0747936	0.305102
0.4634	0.074915	0.305446
0.46339	0.074915	0.305294
0.46319	0.074915	0.305143
0.46279	0.074915	0.304993
0.46249	0.0750364	0.305336
0.4624	0.0751578	0.305679
0.46229	0.0751578	0.305528
0.46188	0.0751578	0.305377
0.46185	0.0751578	0.305227
0.46182	0.0752793	0.305569
0.46177	0.0752793	0.305419
0.46176	0.0754007	0.305761
[truncated: 27,614 more rows]

## Sheet: Supplementary Figure 2
Supplementary Figure 2
Housekeeping GeneID	Chx Treatment	Expression
AT1G07920	mCHX	549.526
AT1G13320	mCHX	272.171
AT1G59830	pCHX	79.0591
AT1G62930	pCHX	3.88815
AT3G01150	mCHX	155.526
AT3G12590	mCHX	102.388
AT3G25800	pCHX	553.414
AT3G26520	pCHX	11.6645
AT4G24550	mCHX	265.69
AT4G26410	mCHX	125.717
AT4G27960	pCHX	730.973
AT4G38070	pCHX	25.921
AT5G15710	mCHX	57.0262
AT5G27630	mCHX	12.9605
AT5G46630	pCHX	303.276
AT5G49720	pCHX	1034.25
AT5G65050	mCHX	128.309
AT1G07920	mCHX	535.298
AT1G13320	pCHX	254.759
AT1G59830	pCHX	80.3705
AT2G32170	mCHX	162.257
AT3G01150	mCHX	124.347
AT3G12590	pCHX	131.929
AT3G25800	pCHX	567.143
AT3G53090	mCHX	171.356
AT4G24550	mCHX	307.834
AT4G26410	pCHX	125.863
AT4G27960	pCHX	797.639
AT5G12240	mCHX	87.9526
AT5G15710	mCHX	77.3376
AT5G27630	pCHX	18.1971
AT5G46630	pCHX	332.097
AT5G60390	mCHX	4559.89
AT5G65050	mCHX	186.52
AT1G07920	pCHX	346.863
AT1G13320	pCHX	319.551
AT2G28390	mCHX	151.309
AT2G32170	mCHX	220.135
AT3G01150	pCHX	192.823
AT3G12590	pCHX	148.578
AT3G28320	mCHX	51.3467
AT3G53090	mCHX	130.552
AT4G24550	pCHX	202.656
AT4G26410	pCHX	97.7773
AT5G08290	mCHX	306.988
AT5G12240	mCHX	56.8091
AT5G15710	pCHX	63.9103
AT5G27630	pCHX	18.026
AT5G55840	mCHX	33.867
AT5G60390	mCHX	2973.74
AT5G65050	pCHX	157.864
AT1G07920	pCHX	384.033
AT1G62930	mCHX	10.5009
AT2G28390	mCHX	148.513
AT2G32170	pCHX	237.02
AT3G01150	pCHX	186.016
AT3G26520	mCHX	7.50065
AT3G28320	mCHX	34.503
AT3G53090	pCHX	190.516
AT4G24550	pCHX	204.018
AT4G38070	mCHX	12.001
AT5G08290	mCHX	282.024
AT5G12240	pCHX	39.0034
AT5G15710	pCHX	79.5069
AT5G49720	mCHX	786.068
AT5G55840	mCHX	45.0039
AT5G60390	pCHX	3067.76
AT5G65050	pCHX	211.518
AT1G59830	mCHX	113.996
AT1G62930	mCHX	5.54149
AT2G28390	pCHX	112.413
AT2G32170	pCHX	203.452
AT3G25800	mCHX	427.487
AT3G26520	mCHX	7.91642
AT3G28320	pCHX	59.3731
AT3G53090	pCHX	135.371
AT4G27960	mCHX	580.273
AT4G38070	mCHX	27.7075
AT5G08290	pCHX	325.365
AT5G12240	pCHX	49.8734
AT5G46630	mCHX	203.452
AT5G49720	mCHX	752.06
AT5G55840	pCHX	45.1236
AT5G60390	pCHX	3079.49
AT1G13320	mCHX	352.571
AT1G59830	mCHX	118.571
AT1G62930	pCHX	8.63759
AT2G28390	pCHX	131.134
AT3G12590	mCHX	175.893
AT3G25800	mCHX	464.074
AT3G26520	pCHX	3.92618
AT3G28320	pCHX	80.8793
AT4G26410	mCHX	80.8793
AT4G27960	mCHX	583.43
AT4G38070	pCHX	27.4832
AT5G08290	pCHX	274.832
AT5G27630	mCHX	16.4899
AT5G46630	mCHX	231.644
AT5G49720	pCHX	676.873
AT5G55840	pCHX	39.2618
AT1G07920	mCHX	609.785
AT1G13320	mCHX	290.99
AT1G59830	pCHX	68.5442
AT1G62930	pCHX	2.58658
AT3G01150	mCHX	142.262
AT3G12590	mCHX	111.869
AT3G25800	pCHX	550.941
AT3G26520	pCHX	11.6396
AT4G24550	mCHX	259.951
AT4G26410	mCHX	151.961
AT4G27960	pCHX	876.202
AT4G38070	pCHX	8.40637
AT5G15710	mCHX	57.5513
AT5G27630	mCHX	13.5795
AT5G46630	pCHX	331.082
AT5G49720	pCHX	1071.49
AT5G65050	mCHX	205.633
AT1G07920	mCHX	545.596
AT1G13320	pCHX	262.974
AT1G59830	pCHX	111.84
AT2G32170	mCHX	119.396
AT3G01150	mCHX	139.044
AT3G12590	pCHX	140.555
AT3G25800	pCHX	560.71
AT3G53090	mCHX	136.021
AT4G24550	mCHX	270.531
AT4G26410	pCHX	105.794
AT4G27960	pCHX	761.719
AT5G12240	mCHX	87.6581
AT5G15710	mCHX	87.6581
AT5G27630	pCHX	10.5794
AT5G46630	pCHX	297.735
AT5G60390	mCHX	4452.43
AT5G65050	mCHX	152.646
AT1G07920	pCHX	401.298
AT1G13320	pCHX	306.061
AT2G28390	mCHX	119.657
AT2G32170	mCHX	204.312
AT3G01150	pCHX	197.8
AT3G12590	pCHX	129.425
AT3G28320	mCHX	58.6074
AT3G53090	mCHX	130.239
AT4G24550	pCHX	191.288
AT4G26410	pCHX	99.307
AT5G08290	mCHX	384.204
AT5G12240	mCHX	68.3753
AT5G15710	pCHX	68.3753
AT5G27630	pCHX	28.4897
AT5G55840	mCHX	58.6074
AT5G60390	mCHX	3021.54
AT5G65050	pCHX	201.056
AT1G07920	pCHX	370.651
AT1G62930	mCHX	5.88334
AT2G28390	mCHX	150.761
AT2G32170	pCHX	205.917
AT3G01150	pCHX	185.325
AT3G26520	mCHX	8.0896
AT3G28320	mCHX	61.7751
AT3G53090	pCHX	161.057
AT4G24550	pCHX	183.854
AT4G38070	mCHX	19.1209
AT5G08290	mCHX	300.786
AT5G12240	pCHX	53.6855
AT5G15710	pCHX	67.6584
AT5G49720	mCHX	722.18
AT5G55840	mCHX	47.8022
AT5G60390	pCHX	3008.59
AT5G65050	pCHX	227.244
AT1G59830	mCHX	121.262
AT1G62930	mCHX	6.66275
AT2G28390	pCHX	129.257
AT2G32170	pCHX	227.866
AT3G25800	mCHX	411.758
AT3G26520	mCHX	7.9953
AT3G28320	pCHX	43.9742
AT3G53090	pCHX	122.595
AT4G27960	mCHX	595.65
AT4G38070	mCHX	19.9883
AT5G08290	pCHX	370.449
AT5G12240	pCHX	35.9789
AT5G46630	mCHX	211.876
AT5G49720	mCHX	823.516
AT5G55840	pCHX	41.3091
AT5G60390	pCHX	2759.71
AT1G13320	mCHX	306.183
AT1G59830	mCHX	110.427
AT1G62930	pCHX	2.5097
AT2G28390	pCHX	92.0223
AT3G12590	mCHX	166.477
AT3G25800	mCHX	413.264
AT3G26520	pCHX	5.0194
AT3G28320	pCHX	62.7425
AT4G26410	mCHX	74.4544
AT4G27960	mCHX	562.172
AT4G38070	pCHX	25.097
AT5G08290	pCHX	296.981
AT5G27630	mCHX	15.8948
AT5G46630	mCHX	183.208
AT5G49720	pCHX	691.84
AT5G55840	pCHX	46.8477
AT1G07920	mCHX	610.849
AT1G13320	mCHX	220.708
AT1G59830	pCHX	119.643
AT1G62930	pCHX	9.66064
AT3G01150	mCHX	221.452
AT3G12590	mCHX	132.276
AT3G25800	pCHX	562.546
AT3G26520	pCHX	9.66064
AT4G24550	mCHX	283.874
AT4G26410	mCHX	141.194
AT4G27960	pCHX	776.567
AT4G38070	pCHX	14.8625
AT5G15710	mCHX	54.9913
AT5G27630	mCHX	12.6331
AT5G46630	pCHX	306.168
AT5G49720	pCHX	995.046
AT5G65050	mCHX	208.818
AT1G07920	mCHX	576.295
AT1G13320	pCHX	225.507
AT1G59830	pCHX	86.305
AT2G32170	mCHX	141.058
AT3G01150	mCHX	141.986
AT3G12590	pCHX	135.49
AT3G25800	pCHX	581.863
AT3G53090	mCHX	159.618
AT4G24550	mCHX	278.403
AT4G26410	pCHX	128.065
AT4G27960	pCHX	794.377
AT5G12240	mCHX	51.0406
AT5G15710	mCHX	64.0327
AT5G27630	pCHX	10.2081
AT5G46630	pCHX	322.948
AT5G60390	mCHX	4288.34
AT5G65050	mCHX	224.579
AT1G07920	pCHX	391.397
AT1G13320	pCHX	325.999
AT2G28390	mCHX	117.914
AT2G32170	mCHX	218.984
AT3G01150	pCHX	213.039
AT3G12590	pCHX	149.623
AT3G28320	mCHX	62.4253
AT3G53090	mCHX	154.577
AT4G24550	pCHX	199.166
AT4G26410	pCHX	85.2155
AT5G08290	mCHX	309.154
AT5G12240	mCHX	55.4892
AT5G15710	pCHX	59.4527
AT5G27630	pCHX	6.93614
AT5G55840	mCHX	61.4344
AT5G60390	mCHX	3032.09
AT5G65050	pCHX	170.431
AT1G07920	pCHX	329.788
AT1G62930	mCHX	1.67405
AT2G28390	mCHX	110.487
AT2G32170	pCHX	222.648
AT3G01150	pCHX	172.427
AT3G26520	mCHX	3.3481
AT3G28320	mCHX	73.6581
AT3G53090	pCHX	140.62
AT4G24550	pCHX	147.316
AT4G38070	mCHX	28.4588
AT5G08290	mCHX	259.477
AT5G12240	pCHX	80.3543
AT5G15710	pCHX	66.9619
AT5G49720	mCHX	664.597
AT5G55840	mCHX	41.8512
AT5G60390	pCHX	3011.61
AT5G65050	pCHX	190.841
AT1G59830	mCHX	118.736
AT1G62930	mCHX	3.83018
AT2G28390	pCHX	105.33
AT2G32170	pCHX	192.467
AT3G25800	mCHX	441.429
AT3G26520	mCHX	2.87264
AT3G28320	pCHX	77.5612
AT3G53090	pCHX	123.523
AT4G27960	mCHX	535.268
AT4G38070	mCHX	22.0236
AT5G08290	pCHX	314.075
AT5G12240	pCHX	56.4952
AT5G46630	mCHX	180.976
AT5G49720	mCHX	788.06
AT5G55840	pCHX	32.5566
AT5G60390	pCHX	2853.49
AT1G13320	mCHX	359.927
AT1G59830	mCHX	140.929
AT1G62930	pCHX	13.1804
AT2G28390	pCHX	94.2908
AT3G12590	mCHX	215.956
AT3G25800	mCHX	443.066
AT3G26520	pCHX	3.04164
AT3G28320	pCHX	76.041
AT4G26410	mCHX	101.388
AT4G27960	mCHX	568.787
AT4G38070	pCHX	9.12492
AT5G08290	pCHX	287.942
AT5G27630	mCHX	46.6385
AT5G46630	mCHX	196.693
AT5G49720	pCHX	606.3
AT5G55840	pCHX	40.5552

## Sheet: Supplementary Figure 4b-d
Supplementary Figure 4b-d
	Log2 Fold Change			Significant
Target GeneID	No Nitrogen	5mM KNO3	60mM NH4NO3	No Nitrogen	5mM KNO3	60mM NH4NO3
AT1G01010	-0.809095	-0.921005	-0.942911	yes	yes	yes
AT1G01190	2.77918	4.25577	2.705	yes	yes	yes
AT1G01240	-0.699625	-0.181709	-0.379469	yes	no	no
AT1G01380	3.35224	2.75246	1.99799	yes	yes	no
AT1G01490	0.441773	0.670183	0.643399	yes	yes	yes
AT1G01540	-0.638064	-0.795237	-0.574217	yes	yes	yes
AT1G01570	-1.24319	-0.0122805	-1.16415	yes	no	yes
AT1G01610	-0.888424	-1.10071	-0.556711	yes	yes	yes
AT1G01710	0.354555	0.358446	0.20157	yes	yes	no
AT1G02030	-1.19231	-0.857271	-0.217425	yes	yes	no
AT1G02230	3.13234	3.60385	4.07806	yes	yes	yes
AT1G02270	-0.579455	-0.101014	-0.124034	yes	no	no
AT1G02520	0.870156	0.564608	0.538479	yes	no	no
AT1G02670	1.26061	0.88548	0.776059	yes	yes	yes
AT1G02810	1.2844	1.52325	1.73243	yes	yes	yes
AT1G02840	0.281224	0.124697	0.273374	yes	no	yes
AT1G02920	0.751381	0.65393	0.602871	yes	yes	yes
AT1G03220	1.00147	1.2356	1.14178	yes	yes	yes
AT1G03230	0.676573	0.36764	0.659212	yes	no	yes
AT1G03740	0.637436	0.520484	0.712359	yes	yes	yes
AT1G03800	1.6972	2.04152	1.23708	yes	yes	no
AT1G03840	3.4114	2.62223	2.54845	yes	yes	yes
AT1G03850	3.08271	3.33072	3.58519	yes	yes	yes
AT1G03860	0.843633	0.844532	0.759086	yes	yes	yes
AT1G03990	0.734272	-0.00196382	0.462093	yes	no	no
AT1G04120	1.90937	1.82112	1.94879	yes	yes	yes
AT1G04360	-0.59528	-0.426419	-0.287837	yes	no	no
AT1G04380	1.23107	0.953435	1.00329	yes	yes	yes
AT1G04430	-0.347474	-0.336688	-0.400113	yes	no	yes
AT1G04500	1.04565	0.792721	0.899816	yes	yes	yes
AT1G05000	1.36828	1.00636	0.976798	yes	yes	yes
AT1G05370	0.818581	0.752243	0.446119	yes	yes	no
AT1G05570	1.07445	0.858224	0.823288	yes	yes	yes
AT1G05575	0.909879	0.993621	0.4965	yes	yes	no
AT1G05670	0.757555	0.254121	0.807116	yes	no	yes
AT1G05675	1.41685	0.732105	0.752648	yes	yes	yes
AT1G05680	1.32371	1.65411	1.27159	yes	yes	yes
AT1G05700	1.5534	1.50821	2.29392	yes	yes	yes
AT1G06020	-1.33772	-1.10519	-0.187386	yes	no	no
AT1G06520	2.12187	2.0564	2.74055	yes	yes	yes
AT1G06560	0.489406	-0.0855104	0.304566	yes	no	no
AT1G06570	-0.483767	-0.0572568	-0.169137	yes	no	no
AT1G06590	0.354572	0.337513	0.247782	yes	no	no
AT1G06980	-1.987	-0.110451	-1.28717	yes	no	no
AT1G07090	1.47521	1.35503	1.43164	yes	yes	yes
AT1G07135	0.323534	0.179368	0.177016	yes	no	no
AT1G07150	-0.605211	-0.347266	-0.582763	yes	no	yes
AT1G07160	0.663714	0.298882	0.234299	yes	no	no
AT1G07180	1.44439	1.33334	0.0655022	yes	yes	no
AT1G07390	0.670221	0.436483	0.957017	yes	no	yes
AT1G07570	0.940881	0.759592	0.956262	yes	yes	yes
AT1G07650	0.664075	0.386563	0.636734	yes	yes	yes
AT1G07720	1.28538	2.06893	1.57277	yes	yes	yes
AT1G07870	0.320851	0.449886	0.19936	yes	yes	no
AT1G07900	7.01581	7.6917	7.34377	yes	yes	yes
AT1G08050	-0.64181	-0.97401	-1.07748	yes	yes	yes
AT1G08160	-1.26569	-0.820876	0.11946	yes	no	no
AT1G08290	0.861717	0.939224	0.7453	yes	yes	yes
AT1G08300	0.79047	0.652316	0.571225	yes	yes	yes
AT1G08920	0.539749	0.785343	0.322866	yes	yes	no
AT1G08930	0.345637	0.251451	0.214638	yes	no	no
AT1G08957	2.70029	1.12926	1.90021	yes	no	no
AT1G09060	0.453618	0.193898	0.44591	yes	no	yes
AT1G09070	0.360818	0.335787	0.336084	yes	yes	yes
AT1G09310	1.09449	0.832964	0.440176	yes	no	no
AT1G09460	0.702786	0.199243	0.428687	yes	no	no
AT1G09490	0.53235	0.464871	0.744944	yes	yes	yes
AT1G09540	3.4379	2.8056	3.29606	yes	yes	yes
AT1G09745	0.707903	0.78215	0.517189	yes	yes	no
AT1G09800	0.66855	0.421148	0.0190956	yes	no	no
AT1G09840	-0.569341	-0.496876	-0.486359	yes	yes	yes
AT1G09960	0.85315	0.604362	0.327197	yes	yes	no
AT1G09970	0.463159	0.402267	0.660195	yes	yes	yes
AT1G10170	0.738258	0.504427	0.368843	yes	yes	no
AT1G10220	2.74196	3.17902	2.85769	yes	yes	yes
AT1G10340	0.464267	0.296351	0.368023	yes	no	yes
AT1G10410	-0.470049	-0.386905	-0.139636	yes	no	no
AT1G10460	-1.38459	-0.931627	-2.13477	yes	no	yes
AT1G10470	-0.554445	-0.0579403	-0.21556	yes	no	no
AT1G10560	-1.68975	-1.85345	-1.87272	yes	yes	yes
AT1G10740	-0.544532	-0.451501	-0.6508	yes	no	yes
AT1G11080	2.56696	2.43484	2.27819	yes	yes	yes
AT1G11120	1.97289	1.79789	1.46286	yes	yes	yes
AT1G11260	0.818698	0.889167	1.22784	yes	yes	yes
AT1G11290	1.60026	1.49253	1.57387	yes	yes	yes
AT1G11300	3.46245	3.18294	3.77412	yes	yes	yes
AT1G11310	0.88804	0.658581	0.623471	yes	yes	yes
AT1G11330	0.742584	0.802286	1.06468	yes	yes	yes
AT1G11540	1.46951	0.779429	1.87811	yes	no	yes
AT1G11910	-0.357703	-0.221014	-0.248537	yes	no	no
AT1G11950	0.603088	0.136695	0.417335	yes	no	no
AT1G11960	0.38808	0.285358	0.272446	yes	no	no
AT1G12080	1.76709	2.80705	4.08446	yes	yes	yes
AT1G12420	-0.703282	-0.586967	-0.570528	yes	yes	yes
AT1G12500	1.49556	1.15257	1.50518	yes	yes	yes
AT1G12610	0.750567	0.821492	0.0367692	yes	yes	no
AT1G12680	0.327029	0.155455	0.028803	yes	no	no
AT1G12910	0.411525	0.254827	0.191548	yes	no	no
AT1G12990	0.442027	0.0803003	-0.213468	yes	no	no
AT1G13080	1.08219	1.99859	2.08613	yes	yes	yes
AT1G13110	0.887928	0.845513	1.15304	yes	no	yes
AT1G13245	0.840468	1.72301	1.53604	yes	yes	yes
AT1G13260	0.536463	0.540555	0.551425	yes	yes	yes
AT1G13300	-1.18007	-0.376523	-0.0619972	yes	no	no
AT1G13490	1.77854	1.29675	1.80333	yes	yes	yes
AT1G13510	1.91115	2.72948	2.38014	yes	yes	yes
AT1G13520	0.5447	0.102663	0.108821	yes	no	no
AT1G13880	0.326087	0.121094	0.212487	yes	no	yes
AT1G13910	-0.618561	-0.494479	-0.309574	yes	no	no
AT1G13970	-1.42225	-0.668396	-0.545362	yes	no	no
AT1G14040	0.615975	0.300088	0.552166	yes	no	yes
AT1G14240	-0.968142	-0.635562	-0.337051	yes	no	no
AT1G14330	1.06201	0.996441	1.18327	yes	yes	yes
AT1G14540	0.693487	0.493014	0.563323	yes	yes	yes
AT1G14550	0.798945	0.656646	0.42935	yes	no	no
AT1G14600	1.46206	1.49755	1.34703	yes	yes	yes
AT1G14640	0.937151	0.326596	0.787497	yes	no	yes
AT1G14730	1.10248	0.378235	0.643734	yes	no	no
AT1G14850	0.523602	0.246924	0.379999	yes	no	no
AT1G14860	1.50523	1.64247	1.59919	yes	yes	yes
AT1G14870	0.555687	0.573024	0.385926	yes	yes	no
AT1G15040	1.46816	1.68121	2.0834	yes	yes	yes
AT1G15110	0.773906	0.59599	0.752074	yes	yes	yes
AT1G15125	1.83922	1.18616	2.51282	yes	yes	yes
AT1G15165	-0.58156	-0.376645	-0.3236	yes	no	no
AT1G15480	0.64537	0.135866	0.231872	yes	no	no
AT1G15520	3.77495	3.61963	4.10538	yes	yes	yes
AT1G15580	-0.772222	-0.165714	-1.12118	yes	no	yes
AT1G15670	-1.06306	-0.546363	-0.61771	yes	no	yes
AT1G15950	0.654865	0.718373	0.633378	yes	yes	yes
AT1G16040	-0.721172	0.178075	0.185373	yes	no	no
AT1G16130	1.27579	1.06896	1.345	yes	yes	yes
AT1G16140	0.752486	0.779019	0.988602	yes	yes	yes
AT1G16150	1.68516	1.37044	1.56094	yes	yes	yes
AT1G16160	1.15267	0.776324	0.934125	yes	yes	yes
AT1G16490	1.83762	1.95587	2.51483	yes	yes	yes
AT1G16500	1.89817	2.18388	2.25465	yes	yes	yes
AT1G16640	1.44762	0.972121	0.993485	yes	yes	yes
AT1G16650	0.402481	0.30271	0.257637	yes	no	no
AT1G16670	1.35327	1.28507	1.17419	yes	yes	yes
AT1G17060	1.66008	2.02757	2.08296	yes	yes	yes
AT1G17147	0.723199	0.773061	0.531908	yes	yes	no
AT1G17170	1.88831	2.3134	1.93268	yes	yes	yes
AT1G17360	0.78874	0.635083	0.866283	yes	yes	yes
AT1G17420	0.553825	0.225248	0.335751	yes	no	no
AT1G17490	0.610522	0.815651	0.633217	yes	yes	yes
AT1G17500	0.651187	0.41707	0.443966	yes	no	no
AT1G17615	10.663	8.09385	6.48015	yes	yes	yes
AT1G17860	0.902958	0.738061	0.73081	yes	yes	yes
AT1G18670	-0.72854	-0.361889	-0.0716033	yes	no	no
AT1G18740	0.468024	0.502924	0.187854	yes	yes	no
AT1G19050	-0.751319	-0.348858	-0.647362	yes	no	no
AT1G19170	-0.652368	-0.881879	-0.548443	yes	yes	no
AT1G19200	-0.933532	-0.611268	-0.41796	yes	no	no
AT1G19440	-1.00976	-0.232565	-0.0781806	yes	no	no
AT1G19850	0.732855	0.709891	0.803736	yes	yes	yes
AT1G20290	5.89817	4.55305	2.84149	yes	yes	yes
AT1G20300	0.900058	0.909612	0.532506	yes	yes	yes
AT1G20320	1.02977	0.237561	0.813419	yes	no	no
AT1G20330	-0.544941	-0.557687	-0.594003	yes	yes	yes
AT1G20630	0.55514	0.485436	0.615121	yes	yes	yes
AT1G20640	1.22883	1.39173	1.38122	yes	yes	yes
AT1G20850	-0.85959	-0.0747086	-0.256089	yes	no	no
AT1G20930	1.03269	0.653079	0.587718	yes	no	no
AT1G21080	0.397859	0.343347	0.294913	yes	yes	no
AT1G21110	0.62998	0.463784	0.515748	yes	no	no
AT1G21390	-0.385457	-0.156594	-0.237083	yes	no	no
AT1G21450	0.459331	0.340223	0.46722	yes	yes	yes
AT1G21460	1.24604	0.858072	0.499081	yes	yes	no
AT1G21830	-0.661159	-0.288665	-0.276505	yes	no	no
AT1G21850	1.4919	1.10957	0.715659	yes	yes	no
AT1G21920	-0.731644	0.263931	-0.173555	yes	no	no
AT1G21980	-0.838917	-0.701126	-0.774433	yes	yes	yes
AT1G22170	0.93761	0.949551	0.836292	yes	yes	no
AT1G22220	-0.678456	-0.691524	-0.74409	yes	yes	yes
AT1G22350	1.33179	0.883834	1.38772	yes	no	yes
AT1G22360	0.853774	1.02085	0.855985	yes	yes	yes
AT1G22440	-0.635212	-0.316864	-0.677859	yes	no	yes
AT1G22810	1.18308	0.917948	0.541789	yes	no	no
AT1G22830	1.37759	1.06046	0.457237	yes	yes	no
AT1G22880	0.412456	0.0715988	0.150721	yes	no	no
AT1G22890	0.996325	0.982714	1.24061	yes	yes	yes
AT1G23040	0.999024	1.10675	1.03383	yes	yes	yes
AT1G23050	1.56081	2.28812	1.60385	yes	yes	yes
AT1G23080	1.65921	1.70095	1.80759	yes	yes	yes
AT1G23090	-1.18979	-0.875755	-1.8488	yes	no	yes
AT1G23700	0.962385	1.01038	0.816876	yes	yes	yes
AT1G23710	0.32142	0.0992257	0.196891	yes	no	no
AT1G24170	0.441795	0.280638	0.1854	yes	no	no
AT1G24530	-0.539384	-0.553776	-0.713975	yes	yes	yes
AT1G24600	0.623593	0.727962	1.03743	yes	yes	yes
AT1G25400	0.349197	0.188414	0.243258	yes	no	no
AT1G26380	1.03178	0.789529	0.516656	yes	yes	no
AT1G26410	2.30875	2.02304	1.9986	yes	yes	yes
AT1G26420	0.992336	0.919329	0.713279	yes	yes	yes
AT1G26450	1.43374	0.537014	1.6238	yes	no	yes
AT1G26560	-0.969426	-0.720138	-0.626068	yes	no	no
AT1G26930	-0.650859	-0.190144	-0.511798	yes	no	no
AT1G27620	-0.741144	-0.69342	-0.37397	yes	yes	no
AT1G28110	0.838808	0.465322	1.15391	yes	no	yes
AT1G28130	0.653782	1.26532	1.48696	yes	yes	yes
AT1G28190	0.494438	0.262963	0.288044	yes	no	no
AT1G28360	0.72992	0.562454	0.831394	yes	no	yes
AT1G28390	-0.483667	-0.723818	-0.528239	yes	yes	yes
AT1G28400	-0.742974	-0.873778	-0.00270923	yes	yes	no
AT1G28480	1.48479	1.43519	1.31612	yes	yes	yes
AT1G29000	-0.893068	-0.709755	-0.45466	yes	yes	no
AT1G29020	2.11287	1.74118	2.93556	yes	yes	yes
AT1G29050	1.4634	2.27695	1.2246	yes	yes	yes
AT1G29060	0.890923	0.872256	0.0623831	yes	yes	no
AT1G29290	0.745367	0.838243	0.871342	yes	yes	yes
AT1G29400	0.509126	0.426626	0.45744	yes	yes	yes
AT1G29640	1.78917	2.49987	2.23502	yes	yes	yes
AT1G29690	0.297183	0.230997	0.257197	yes	no	no
AT1G29750	-0.521416	-0.525103	-0.224008	yes	no	no
AT1G29890	-0.611425	-0.305666	-0.305648	yes	no	no
AT1G30240	0.451607	0.123232	0.269898	yes	no	no
AT1G30650	-0.968899	-0.41473	-0.370694	yes	no	no
AT1G30700	1.26054	1.08718	1.1578	yes	yes	yes
AT1G30820	1.34323	1.43964	1.40249	yes	yes	yes
AT1G31350	0.630899	0.662574	0.80445	yes	yes	yes
AT1G31650	-0.750285	-0.689581	-0.29525	yes	yes	no
AT1G31760	3.47326	4.5015	4.84219	yes	yes	yes
AT1G31814	0.419277	0.12041	0.238586	yes	no	no
AT1G32100	1.19273	1.25288	1.33335	yes	yes	yes
AT1G32200	0.945674	1.08923	0.806359	yes	yes	yes
AT1G32230	0.61037	0.286594	0.322519	yes	no	no
AT1G32350	1.13707	1.19161	0.512085	yes	yes	no
AT1G32690	-0.908274	-0.557684	-0.602401	yes	no	no
AT1G32860	-0.93768	-0.795695	-0.364535	yes	no	no
AT1G32870	0.446581	0.42471	0.450929	yes	yes	yes
AT1G33410	0.453367	0.0741331	0.152324	yes	no	no
AT1G33700	1.67544	1.29232	1.62282	yes	yes	yes
AT1G34370	-0.316884	0.0109733	0.158338	yes	no	no
AT1G35330	-1.37131	-0.86399	-1.565	yes	no	no
AT1G35350	0.789219	0.239456	0.271194	yes	no	no
AT1G35830	1.16043	1.14031	0.725543	yes	yes	no
AT1G35910	0.608471	0.532811	0.189447	yes	no	no
AT1G36940	1.28426	1.51961	0.722874	yes	yes	no
AT1G42980	0.664957	0.527582	0.767046	yes	no	yes
AT1G42990	0.661773	0.537626	0.35296	yes	yes	no
AT1G43910	0.978993	1.04977	0.524672	yes	yes	no
AT1G44160	-1.18969	-0.117414	-0.834682	yes	no	no
AT1G44800	1.63356	2.0341	1.09698	yes	yes	yes
AT1G45015	-1.57358	-0.183233	-1.46561	yes	no	yes
AT1G45688	-0.550615	-0.412851	-0.651266	yes	yes	yes
AT1G47128	-0.427602	-0.296459	-0.206807	yes	no	no
AT1G47130	0.981486	0.843506	0.520559	yes	yes	no
AT1G47560	0.789516	0.697678	0.907261	yes	yes	yes
AT1G47970	-0.519628	-0.920573	-0.372228	yes	yes	no
AT1G47990	-0.831597	-1.4595	-1.24968	yes	yes	yes
AT1G48000	-1.42131	-1.24954	-1.11604	yes	yes	yes
AT1G48480	-0.903308	-1.56088	-0.487206	yes	yes	no
AT1G48960	0.468996	0.708574	0.434581	yes	yes	yes
AT1G49320	-0.7752	-0.626633	-0.463831	yes	yes	no
AT1G49390	-1.54689	0.528721	-0.617567	yes	no	no
AT1G49710	-0.385965	-0.208339	0.0188953	yes	no	no
AT1G50590	2.66047	2.44772	2.59786	yes	yes	yes
AT1G50600	0.42354	0.299379	0.112915	yes	no	no
AT1G51310	0.389277	0.23851	0.0926705	yes	no	no
AT1G51660	-0.347312	-0.00504218	-0.175505	yes	no	no
AT1G51820	1.61722	1.36162	1.40219	yes	yes	yes
AT1G51850	0.962156	0.828184	0.655424	yes	yes	no
AT1G51860	1.22527	0.84536	0.90626	yes	no	no
AT1G51913	0.565152	0.295232	0.348579	yes	no	no
AT1G51920	0.623039	0.351756	0.398691	yes	no	no
AT1G51950	-0.747611	-0.754916	-0.72146	yes	yes	yes
AT1G52155	-0.816185	-0.634897	-0.221269	yes	no	no
AT1G52342	1.09552	1.56317	1.04874	yes	yes	yes
AT1G53170	0.815102	1.04681	0.828057	yes	yes	yes
AT1G53300	-0.495325	-0.248214	-0.378966	yes	no	no
AT1G53310	0.830888	0.911869	0.825497	yes	yes	yes
AT1G53380	-0.362834	-0.304423	-0.372306	yes	no	yes
AT1G53470	-0.626029	-0.706605	-1.11016	yes	yes	yes
AT1G53610	2.28877	2.52084	2.78093	yes	yes	yes
AT1G53620	1.29962	1.09289	1.25794	yes	yes	yes
AT1G53625	0.63176	0.35005	0.487481	yes	no	yes
AT1G53700	3.11218	3.67516	3.91854	yes	yes	yes
AT1G53910	-0.295553	-0.158971	-0.28047	yes	no	no
AT1G54070	1.53633	2.01895	1.90295	yes	yes	yes
AT1G54080	0.364131	0.220912	0.256173	yes	yes	yes
AT1G54095	0.972777	0.80301	1.81171	yes	no	yes
AT1G54130	-0.486837	-0.349441	-0.360211	yes	no	no
AT1G54200	-0.951753	-1.01335	-1.79077	yes	yes	yes
AT1G54410	-0.748033	-0.253883	-0.335477	yes	no	no
AT1G54890	-0.770891	-0.393496	-0.456322	yes	no	no
AT1G54957	1.90815	2.86927	2.27975	yes	yes	yes
AT1G55210	1.71625	1.67307	1.92789	yes	yes	yes
AT1G55230	4.14702	4.33871	4.5063	yes	yes	yes
AT1G55450	0.61951	0.332234	0.232497	yes	no	no
AT1G55740	-1.2651	-1.25811	-0.758041	yes	yes	no
AT1G55920	0.723335	0.833424	0.566231	yes	yes	yes
AT1G55990	-0.882253	-1.03097	-0.679886	yes	yes	yes
AT1G56130	2.38434	1.76181	2.16717	yes	yes	yes
AT1G56140	0.667646	0.386793	0.529454	yes	no	yes
AT1G56145	1.0405	0.846927	1.00701	yes	yes	yes
AT1G56230	-0.723897	-0.0953123	-0.342394	yes	no	no
AT1G56480	-0.903895	-0.548784	-0.601482	yes	yes	yes
AT1G57630	0.865184	0.678734	0.417439	yes	yes	no
AT1G57640	0.910969	0.181782	0.316793	yes	no	no
AT1G57650	0.786958	0.4186	0.376951	yes	no	no
AT1G57990	0.793139	0.65191	0.483174	yes	yes	yes
AT1G59580	0.355937	0.293426	0.382293	yes	no	yes
AT1G59590	0.713251	0.708907	0.633628	yes	yes	yes
AT1G59820	0.703407	0.557732	0.640865	yes	yes	yes
AT1G59870	0.647687	0.301362	0.457686	yes	no	yes
AT1G59970	0.978688	1.19676	1.40029	yes	yes	yes
AT1G59990	0.754036	0.124604	0.180358	yes	no	no
AT1G60190	-1.034	-1.0251	-1.12353	yes	yes	yes
AT1G60870	3.92367	5.35999	3.49095	yes	yes	yes
AT1G60940	0.355247	0.39478	0.404517	yes	yes	yes
AT1G61120	2.31175	2.1623	1.76491	yes	yes	yes
AT1G61170	5.28895	5.69414	5.78992	yes	yes	yes
AT1G61190	1.27058	1.12044	1.08198	yes	yes	yes
AT1G61240	-0.550896	-0.469559	-0.594517	yes	yes	yes
AT1G61350	-0.862307	-0.549437	-0.472852	yes	no	no
AT1G61400	0.882149	0.630453	0.652061	yes	yes	yes
AT1G61440	0.710174	0.546896	0.673377	yes	no	yes
AT1G61490	0.82523	0.561147	0.47278	yes	yes	no
AT1G61560	0.575479	0.217319	0.258143	yes	no	no
AT1G61810	1.26232	1.27087	1.55953	yes	yes	yes
AT1G61930	-1.39466	-0.620955	-1.52447	yes	no	yes
AT1G62290	-1.37023	-0.133259	-0.428277	yes	no	no
AT1G62300	0.736707	0.507508	0.641933	yes	yes	yes
AT1G62660	-0.711135	0.0550637	-0.298784	yes	no	no
AT1G62770	-0.609849	-0.1961	-0.338069	yes	no	no
AT1G62810	-0.65463	-0.227613	-0.147208	yes	no	no
AT1G63250	0.475579	0.152406	0.53288	yes	no	yes
AT1G63820	0.786833	0.646157	0.998889	yes	yes	yes
AT1G64000	-1.82458	-0.75137	-0.990641	yes	no	no
AT1G64080	-0.985483	-0.773346	-0.955554	yes	no	no
AT1G64380	-1.08691	-0.521276	-0.561219	yes	no	no
AT1G64390	-0.844757	-0.482074	-0.67961	yes	no	no
AT1G64530	-0.36792	-0.28273	-0.333377	yes	no	no
AT1G64590	-1.21203	-1.00564	-1.08102	yes	yes	yes
AT1G64700	-1.00874	-0.630781	-0.920067	yes	no	yes
AT1G64890	-0.922602	-0.574064	-0.557332	yes	no	no
AT1G65484	1.10057	1.42254	1.05744	yes	yes	no
AT1G65486	1.13353	1.22361	0.912441	yes	yes	no
AT1G65490	0.724909	0.768409	0.591982	yes	yes	no
AT1G65510	0.59139	0.729601	0.708064	yes	yes	yes
AT1G65730	0.728466	0.776109	0.833347	yes	yes	yes
AT1G65790	1.01717	0.912127	0.625162	yes	yes	no
AT1G65800	1.63387	1.07166	1.47193	yes	yes	yes
AT1G65840	0.716447	0.530123	0.648445	yes	yes	yes
AT1G65850	0.823647	0.746793	0.535777	yes	yes	no
AT1G65930	-0.408422	-0.196879	-0.191693	yes	no	no
AT1G66160	0.823636	0.508516	0.432552	yes	yes	yes
AT1G66170	0.792771	0.156764	0.670297	yes	no	yes
AT1G66270	-1.24587	-0.269473	-0.329499	yes	no	no
AT1G66340	0.560091	0.272637	0.437298	yes	no	yes
AT1G66550	6.28004	6.51608	6.11065	yes	yes	yes
AT1G66560	4.17475	3.19083	5.18682	yes	yes	yes
AT1G66580	0.695961	0.857486	0.682592	yes	yes	yes
AT1G66600	5.27976	4.55085	4.46439	yes	yes	yes
AT1G66610	5.24199	4.71954	5.14187	yes	yes	yes
AT1G66620	1.3188	-0.253731	0.190277	yes	no	no
AT1G66700	0.900148	1.41732	1.21846	yes	yes	yes
AT1G67000	0.70966	0.532926	0.348959	yes	yes	no
AT1G67120	0.666524	0.25422	0.566265	yes	no	no
AT1G67330	-1.40083	-0.193857	-0.515006	yes	no	no
AT1G67560	1.35531	1.48269	1.5416	yes	yes	yes
AT1G67730	-0.610233	-0.709853	-0.380094	yes	yes	no
AT1G67810	0.976105	1.04032	1.00422	yes	yes	yes
AT1G67820	2.08003	0.860697	0.779755	yes	no	no
AT1G67900	-1.09957	-0.905129	-0.651171	yes	yes	yes
AT1G67970	-0.37211	-0.267114	-0.255871	yes	no	no
AT1G68150	-0.722909	-0.613406	-0.32832	yes	no	no
AT1G68260	-1.55118	-0.379886	0.0243431	yes	no	no
AT1G68360	-0.769864	-0.548757	-0.66416	yes	no	no
AT1G68390	2.27747	2.2613	1.84599	yes	yes	yes
AT1G68440	0.497104	0.464171	0.55337	yes	yes	yes
AT1G68490	-0.595103	-0.178215	-0.29606	yes	no	no
AT1G68765	0.983037	1.00463	0.679552	yes	yes	yes
AT1G68850	-0.870537	-0.912503	-0.694635	yes	yes	no
AT1G68880	6.09509	5.34659	6.58661	yes	yes	yes
AT1G68910	0.368842	0.651552	0.817592	yes	yes	yes
AT1G69150	-0.595499	-0.677279	-0.632633	yes	yes	yes
AT1G69260	-0.791938	-0.761127	-0.560996	yes	yes	no
AT1G69295	-0.741106	-0.508757	-0.656673	yes	no	no
AT1G69490	0.622513	1.06407	1.18503	yes	yes	yes
AT1G69550	0.817693	0.647379	0.457476	yes	no	no
AT1G69570	0.601134	0.433405	0.543714	yes	no	no
AT1G69870	1.2413	1.99777	1.49848	yes	yes	yes
AT1G69890	1.23256	0.975642	0.948632	yes	yes	yes
AT1G69900	0.532451	0.29177	-0.0539448	yes	no	no
AT1G69930	0.690877	0.565691	0.513368	yes	yes	yes
AT1G70000	-0.514973	-0.17708	-0.270227	yes	no	no
AT1G70140	-0.373067	-0.527073	-0.178192	yes	yes	no
AT1G70260	5.77213	4.02609	4.41798	yes	yes	yes
AT1G70300	1.19041	0.990537	1.22904	yes	yes	yes
AT1G70310	0.615511	0.553681	0.62309	yes	yes	yes
AT1G70380	1.09094	1.52974	0.643802	yes	yes	no
AT1G70390	1.44743	1.49788	0.856997	yes	yes	yes
AT1G70420	0.952841	1.0205	0.910399	yes	yes	yes
AT1G70500	-1.41419	-0.615797	-1.27492	yes	no	yes
AT1G70520	0.531539	0.244697	0.343588	yes	no	no
AT1G70740	1.68821	1.58784	1.67026	yes	yes	yes
AT1G70750	1.11905	0.981664	1.10616	yes	yes	yes
AT1G70920	0.725879	0.67267	0.767409	yes	yes	yes
AT1G70960	2.32006	2.28958	1.57818	yes	yes	yes
AT1G71110	1.98875	2.25692	2.17566	yes	yes	yes
AT1G71400	0.886335	0.501631	0.58728	yes	yes	yes
AT1G71490	1.39061	0.358851	1.09038	yes	no	yes
AT1G71500	1.47908	2.01633	1.53148	yes	yes	yes
AT1G71520	2.35001	1.79533	1.44189	yes	yes	yes
AT1G71530	1.05224	1.10551	1.24544	yes	yes	yes
AT1G71695	0.909528	0.779703	0.951576	yes	no	yes
AT1G71697	0.478143	0.364454	0.406642	yes	no	yes
AT1G71960	1.9303	1.99574	2.04185	yes	yes	yes
AT1G72140	0.879422	1.15915	0.861024	yes	yes	yes
AT1G72150	0.729823	0.526941	0.589974	yes	yes	yes
AT1G72210	-0.952295	-0.494724	-0.935252	yes	no	yes
AT1G72240	-0.955867	-0.415553	-1.70592	yes	no	yes
AT1G72300	-0.459933	-0.305615	-0.0945494	yes	no	no
AT1G72510	-0.595247	-0.284095	-0.160912	yes	no	no
AT1G72530	1.67676	1.01355	1.11211	yes	yes	yes
AT1G72540	0.666412	0.711719	0.871777	yes	yes	yes
AT1G72690	0.693336	0.969986	0.522613	yes	yes	yes
AT1G72880	0.462693	0.364967	0.511	yes	yes	yes
AT1G72900	-0.347638	-0.279675	-0.382871	yes	no	yes
AT1G72940	-0.760851	-0.519272	-1.08475	yes	no	yes
AT1G73065	0.864115	0.314753	0.0466966	yes	no	no
AT1G73100	0.952008	0.704372	0.555304	yes	yes	yes
AT1G73130	-0.332995	-0.275046	-0.396361	yes	no	yes
AT1G73570	-0.825771	-0.626541	-0.484862	yes	no	no
AT1G73660	0.84115	0.695756	0.750683	yes	yes	yes
AT1G73880	0.560707	0.530534	0.330153	yes	yes	no
AT1G73990	0.677377	0.436476	0.586513	yes	yes	yes
AT1G74020	0.440638	0.503927	0.374474	yes	yes	yes
AT1G74190	2.86117	2.23758	2.96632	yes	yes	yes
AT1G74360	0.676685	0.272377	0.477131	yes	no	no
AT1G74370	0.9542	0.355176	0.935111	yes	no	yes
AT1G74390	0.620231	0.479184	0.883383	yes	no	yes
AT1G74400	0.855485	0.0127681	1.46595	yes	no	yes
AT1G74420	1.54005	1.92201	1.57875	yes	yes	yes
AT1G74460	-0.717944	-1.26037	-0.823082	yes	yes	yes
AT1G74720	-0.622969	-0.510257	-0.369385	yes	no	no
AT1G74740	-0.331992	-0.314769	-0.0318225	yes	no	no
AT1G74940	-1.38184	-0.750523	-0.566864	yes	no	no
AT1G74960	-0.703963	-0.0020425	-0.45177	yes	no	no
AT1G75030	-0.81112	-0.796692	-0.382402	yes	no	no
AT1G75410	-0.545123	-0.493097	-0.178673	yes	no	no
AT1G75450	1.68916	1.76796	1.64691	yes	yes	yes
AT1G75810	1.02603	0.79105	0.792045	yes	yes	yes
AT1G76080	1.25936	1.01275	0.908851	yes	yes	yes
AT1G76160	0.475478	0.368046	0.0401338	yes	no	no
AT1G76300	0.503358	0.513221	0.166813	yes	yes	no
AT1G76490	-0.694202	-0.290536	-0.573565	yes	no	yes
AT1G76550	0.414708	0.256831	0.354705	yes	no	no
AT1G76590	-0.638761	-0.165086	-0.29279	yes	no	no
AT1G76600	0.750377	0.655948	0.433821	yes	yes	yes
AT1G76680	1.19729	1.31464	0.703986	yes	yes	no
AT1G76690	1.54278	1.59502	1.39917	yes	yes	yes
AT1G76700	0.560815	0.376655	0.420129	yes	yes	yes
AT1G76880	-0.927949	-0.560801	-0.273695	yes	no	no
AT1G76900	-0.364892	-0.194037	-0.220389	yes	no	no
AT1G77000	-0.624581	-0.0742237	-0.367367	yes	no	no
AT1G77140	-0.411705	-0.124564	-0.213391	yes	no	no
AT1G77145	1.34666	1.27577	1.27965	yes	yes	yes
AT1G77290	0.587229	0.81208	0.365882	yes	yes	no
AT1G77330	1.00794	1.11809	1.18555	yes	yes	yes
AT1G77670	0.560464	0.476289	0.200414	yes	yes	no
AT1G77810	-0.532399	-0.279587	-0.372663	yes	no	yes
AT1G78080	-0.560421	-0.364804	-0.210065	yes	yes	no
AT1G78100	-0.765408	-0.304293	-0.531966	yes	no	yes
AT1G78120	-1.17673	-1.2675	-1.79204	yes	yes	yes
AT1G78280	0.701334	0.532894	0.278294	yes	yes	no
AT1G78410	1.44815	1.74029	2.07272	yes	yes	yes
AT1G78550	-0.717392	0.173485	-0.280883	yes	no	no
AT1G78580	0.684561	0.338605	0.571143	yes	no	yes
AT1G78700	0.49137	0.683494	0.620947	yes	yes	yes
AT1G78830	0.667068	0.271636	0.503006	yes	no	yes
AT1G78860	1.32734	1.22941	1.1077	yes	yes	yes
AT1G79245	0.674786	0.0501554	0.410819	yes	no	no
AT1G79270	-0.576529	-0.489093	-0.367253	yes	yes	no
AT1G79440	0.489584	0.320125	0.304366	yes	no	no
AT1G79820	1.98793	2.02279	2.00931	yes	yes	yes
AT1G80240	-0.957833	-0.753026	-0.982409	yes	yes	yes
AT1G80560	0.460573	0.221463	0.256813	yes	no	no
AT1G80570	1.10913	1.09389	1.22797	yes	yes	yes
AT1G80580	3.73986	3.35955	3.22607	yes	yes	yes
AT1G80590	1.23799	1.36359	1.31743	yes	yes	yes
AT1G80610	0.545366	0.355394	0.569382	yes	yes	yes
AT1G80620	0.446891	0.152296	0.313321	yes	no	no
AT1G80840	0.449766	0.37729	0.346338	yes	yes	no
AT2G00370	1.69341	1.83725	0.735817	yes	yes	no
AT2G01008	0.506955	0.326161	0.678447	yes	no	yes
AT2G01300	1.22956	1.25921	1.0203	yes	yes	yes
AT2G01320	1.26941	1.31451	0.877233	yes	yes	yes
AT2G01340	1.06138	1.22564	1.06803	yes	yes	yes
AT2G01505	-1.77869	0.131823	-1.0815	yes	no	no
AT2G01570	-0.45535	-0.237997	-0.166841	yes	no	no
AT2G01830	-0.920372	-0.508078	-0.742555	yes	no	yes
AT2G02230	0.730483	0.307637	0.615847	yes	no	yes
AT2G02360	-0.606784	-0.580823	-0.437767	yes	yes	no
AT2G02820	-0.607372	-0.744428	-0.24452	yes	yes	no
AT2G02990	-1.09145	-0.287745	-0.994247	yes	no	yes
AT2G03030	5.89354	7.83062	8.11401	yes	yes	yes
AT2G03300	6.86212	7.70497	8.8596	yes	yes	yes
AT2G03500	-1.22073	-1.19958	-0.928888	yes	yes	yes
AT2G04040	2.15259	2.11054	1.63976	yes	yes	yes
AT2G04050	1.49928	1.40695	1.1385	yes	yes	yes
AT2G04070	1.27571	1.26773	0.994641	yes	yes	no
AT2G05510	-1.31006	-0.843862	-1.38377	yes	no	yes
AT2G05790	1.28056	0.666183	0.501433	yes	no	no
AT2G05810	0.733544	0.346476	0.0813286	yes	no	no
AT2G05910	-0.806647	-0.891415	-0.656608	yes	yes	yes
AT2G07680	2.96445	2.54341	2.31536	yes	yes	yes
AT2G13810	5.73305	5.09154	4.89607	yes	yes	yes
AT2G14661	1.4856	2.21824	2.04723	yes	yes	yes
AT2G14820	-1.10922	-0.906663	-0.228993	yes	no	no
AT2G14910	0.426915	0.359327	0.28842	yes	yes	no
AT2G15480	1.38895	1.40152	1.23434	yes	yes	yes
AT2G15490	1.26314	1.27398	0.868928	yes	yes	yes
AT2G15880	0.831506	0.657255	1.21649	yes	yes	yes
AT2G16430	-0.427327	-0.240124	-0.400236	yes	no	no
AT2G16586	0.793784	0.714235	0.847334	yes	yes	yes
AT2G16720	-0.947651	-0.444864	-0.0958022	yes	no	no
AT2G17080	-1.31421	-0.576724	-0.116943	yes	no	no
AT2G17720	-0.458846	-0.227212	-0.623398	yes	no	yes
AT2G17730	2.85811	2.66303	3.15755	yes	yes	yes
AT2G17840	0.561392	0.365218	0.126622	yes	no	no
AT2G18050	-1.06809	-1.25599	-0.77739	yes	yes	yes
AT2G18160	0.4132	0.226356	0.569415	yes	no	yes
AT2G18190	0.727833	0.27917	0.296522	yes	no	no
AT2G18193	0.560874	0.269796	0.234807	yes	no	no
AT2G18660	1.74246	1.37061	1.23362	yes	yes	yes
AT2G18680	0.45987	0.0234672	-0.115196	yes	no	no
AT2G18960	-0.39243	-0.305318	-0.0942095	yes	no	no
AT2G19385	0.477088	0.170347	0.256537	yes	no	no
AT2G19650	-1.03698	-0.948164	-0.753571	yes	yes	yes
AT2G19800	0.633301	0.696335	0.935292	yes	yes	yes
AT2G19880	-0.334468	-0.18685	-0.120297	yes	no	no
AT2G20300	0.561333	0.0766021	0.367839	yes	no	no
AT2G20630	0.31964	0.423257	0.258383	yes	yes	yes
AT2G20780	0.59818	0.583906	0.532158	yes	yes	yes
AT2G20850	0.394768	0.0349794	0.137895	yes	no	no
AT2G20950	0.622065	0.242719	0.546243	yes	no	yes
AT2G20960	0.524201	0.0402757	0.27652	yes	no	no
AT2G21060	0.932256	0.381214	0.818864	yes	no	yes
AT2G22190	-1.06918	-0.923	-2.12684	yes	no	yes
AT2G22420	-0.820402	-1.1624	-0.718075	yes	yes	yes
AT2G22430	-0.548282	-0.567127	-0.590473	yes	yes	yes
AT2G22475	-0.549071	-0.430394	-0.380365	yes	yes	no
AT2G22510	-0.573552	-0.566679	-0.262026	yes	yes	no
AT2G22660	-0.401019	-0.275455	-0.486565	yes	no	yes
AT2G22680	-0.61192	-0.733778	-0.766557	yes	yes	yes
AT2G22790	0.354976	0.492228	0.170206	yes	yes	no
AT2G22850	0.711602	0.530227	0.323445	yes	no	no
AT2G22860	0.763355	0.733506	0.543155	yes	yes	yes
AT2G23170	1.7094	2.19562	1.92253	yes	yes	yes
AT2G23200	-0.533969	-0.647266	-0.741822	yes	yes	yes
AT2G23320	0.482876	0.361168	0.493781	yes	yes	yes
AT2G23430	-0.906869	-0.863789	-1.00632	yes	yes	yes
AT2G23540	-0.940186	-1.22229	-1.07656	yes	yes	yes
AT2G23680	1.04768	0.843151	0.293288	yes	yes	no
AT2G23770	1.57807	1.49969	1.55354	yes	yes	yes
AT2G24130	0.814426	0.633142	0.705606	yes	yes	yes
AT2G24580	-0.539007	-0.467589	-0.200081	yes	no	no
AT2G25180	-0.560011	-0.155642	-0.563841	yes	no	yes
AT2G25215	1.85545	2.31314	2.12103	yes	yes	yes
AT2G25430	-0.391695	-0.321053	-0.250512	yes	no	no
AT2G25440	2.00471	1.57378	1.26105	yes	yes	yes
AT2G25450	-0.93978	-0.31873	-0.796824	yes	no	yes
AT2G25690	-0.509505	-0.469961	-0.753101	yes	yes	yes
AT2G25737	1.38094	1.58413	1.2176	yes	yes	yes
AT2G25790	1.63413	1.30508	1.57104	yes	yes	yes
AT2G25850	0.45954	-0.00952579	0.34742	yes	no	no
AT2G26240	0.539745	0.492928	0.186789	yes	no	no
AT2G26290	-0.430265	-0.70901	-0.502994	yes	yes	yes
AT2G26440	-0.875124	-0.926544	-1.92368	yes	yes	yes
AT2G26480	-0.996419	-0.327486	-0.91838	yes	no	yes
AT2G26560	0.54608	0.156788	-0.10397	yes	no	no
AT2G26790	0.65021	0.0409248	0.196175	yes	no	no
AT2G27000	-1.01741	-0.295728	-0.583022	yes	no	no
AT2G27010	-0.959702	-0.0597718	-0.345654	yes	no	no
AT2G27040	1.02532	0.927654	1.06652	yes	yes	yes
AT2G27500	0.665515	0.722096	0.436628	yes	yes	no
AT2G27505	3.05981	2.37927	2.24673	yes	yes	yes
AT2G27770	-1.17274	-1.09553	-1.22965	yes	no	no
AT2G27830	-0.545634	-0.0899932	-0.138427	yes	no	no
AT2G28140	-1.18341	-0.618369	-0.347385	yes	no	no
AT2G28210	1.71366	1.75293	2.1355	yes	yes	yes
AT2G28510	0.936273	0.954102	0.567729	yes	yes	yes
AT2G28520	-0.52753	-0.175422	-0.194708	yes	no	no
AT2G28630	-0.870099	-1.01179	-0.718869	yes	yes	yes
AT2G28660	-0.546413	-0.780715	-0.288332	yes	yes	no
AT2G28710	0.803032	1.30411	0.928622	yes	yes	yes
AT2G28720	-0.666748	-0.452106	-0.66096	yes	no	yes
AT2G28780	7.41564	8.35121	7.34294	yes	yes	yes
AT2G28840	-0.484048	-0.287533	-0.27494	yes	no	no
AT2G28930	1.37852	1.39362	2.06554	yes	yes	yes
AT2G28950	0.666971	0.257207	0.45404	yes	no	yes
AT2G29065	0.586301	0.61525	0.556824	yes	yes	yes
AT2G29380	-1.08645	-0.857847	-0.871366	yes	no	no
AT2G29420	0.449869	0.705331	0.646881	yes	yes	yes
AT2G30040	0.609266	0.701104	0.683388	yes	yes	yes
AT2G30130	-0.78062	-0.143147	-0.684943	yes	no	yes
AT2G30140	-0.444049	-0.462924	-0.459687	yes	yes	yes
AT2G30400	0.835047	0.982254	0.93056	yes	yes	yes
AT2G30550	0.866538	1.12298	0.998752	yes	yes	yes
AT2G30750	0.540765	0.405709	0.401141	yes	no	no
AT2G30760	1.43779	1.33773	1.55026	yes	yes	yes
AT2G30990	0.642661	0.751064	0.515494	yes	yes	yes
AT2G31180	-1.24776	-0.840972	-0.826671	yes	yes	yes
AT2G31740	0.263772	0.0679611	0.23941	yes	no	no
AT2G31860	1.24854	0.891842	0.799795	yes	yes	no
AT2G31865	0.52274	0.236636	0.250406	yes	no	no
AT2G32140	0.373574	0.219818	0.126184	yes	no	no
AT2G32150	0.527704	0.497397	0.269361	yes	yes	no
AT2G32180	1.23029	0.812783	0.847154	yes	no	no
AT2G32295	1.73612	1.77654	2.09185	yes	yes	yes
AT2G32660	0.988045	0.803306	0.85734	yes	yes	yes
AT2G32800	0.472021	0.53148	0.654997	yes	yes	yes
AT2G33170	-0.59945	-0.519896	-0.212458	yes	no	no
AT2G33210	0.635711	0.144069	0.28149	yes	no	no
AT2G33320	-1.38524	-1.0048	-1.10391	yes	no	no
AT2G33340	0.24077	0.105267	0.185887	yes	no	no
AT2G33530	0.765059	0.591976	0.824137	yes	no	yes
AT2G33580	0.544306	0.267954	0.582026	yes	no	yes
AT2G33710	0.649004	0.636629	0.419076	yes	yes	no
AT2G34355	1.07579	1.19084	1.09725	yes	yes	yes
AT2G34600	0.966696	1.48334	0.73638	yes	yes	no
AT2G34790	-0.457564	-0.388339	-0.555161	yes	yes	yes
AT2G34920	-0.706267	-0.35742	-0.477559	yes	no	no
AT2G35270	-0.743249	-0.386696	-0.4165	yes	no	no
AT2G35470	1.42969	1.59773	1.34464	yes	yes	yes
AT2G35600	2.19854	1.79776	1.98009	yes	yes	yes
AT2G35720	0.366387	0.0973511	0.292835	yes	no	no
AT2G35770	-0.808449	-1.00288	-0.680482	yes	yes	yes
AT2G35980	0.37648	0.114261	0.362444	yes	no	yes
AT2G36090	3.74286	3.62085	4.3626	yes	yes	yes
AT2G36210	1.92568	1.53714	1.89552	yes	yes	yes
AT2G36220	0.339343	0.37661	0.500389	yes	yes	yes
AT2G36310	0.609684	0.443605	0.342254	yes	yes	no
AT2G36770	1.85708	2.05174	1.49804	yes	yes	yes
AT2G36780	1.38349	1.58084	1.26798	yes	yes	yes
AT2G36840	0.594322	0.358333	0.395459	yes	no	no
AT2G36910	-0.759359	-0.600456	-0.498609	yes	no	no
AT2G36950	1.16294	0.750389	1.21805	yes	yes	yes
AT2G37020	0.534291	0.552981	0.273201	yes	yes	no
AT2G37025	2.42654	1.92808	2.04539	yes	yes	yes
AT2G37050	0.380268	-0.313698	-0.0121356	yes	no	no
AT2G37130	-0.765532	-0.647631	-0.492374	yes	yes	no
AT2G37420	0.885627	0.709946	0.798782	yes	no	yes
AT2G37440	-0.747169	-0.246449	-0.0754667	yes	no	no
AT2G37710	-0.628735	-0.749234	-0.103554	yes	yes	no
AT2G37750	1.38974	1.39851	1.37142	yes	yes	yes
AT2G37810	1.46088	1.18348	0.706038	yes	yes	no
AT2G37820	0.998297	0.49277	0.384936	yes	no	no
AT2G37940	0.270931	0.0794184	0.108246	yes	no	no
AT2G37970	-0.473274	-0.371732	-0.512994	yes	yes	yes
AT2G38120	-1.02973	-1.04346	-0.779584	yes	yes	yes
AT2G38360	-0.507049	-0.708745	-0.273704	yes	yes	no
AT2G38470	0.490767	0.145096	0.374527	yes	no	yes
AT2G38480	0.878845	0.987735	0.659226	yes	yes	yes
AT2G38490	1.28914	0.50719	0.584629	yes	no	no
AT2G38600	5.03838	3.10227	4.52021	yes	yes	yes
AT2G38870	0.74213	0.720595	0.72737	yes	yes	yes
AT2G38940	0.50462	0.454516	0.846214	yes	yes	yes
AT2G38970	3.21614	3.25457	3.17449	yes	yes	yes
AT2G39200	0.457638	0.250714	0.445233	yes	no	yes
AT2G39210	1.18656	1.28162	1.528	yes	yes	yes
AT2G39360	-0.593114	-0.839836	-0.938391	yes	yes	yes
AT2G39370	-1.61568	-0.451184	-0.911351	yes	no	no
AT2G39400	1.66465	1.55284	1.46022	yes	yes	yes
AT2G39490	2.52574	3.38266	3.46063	yes	yes	yes
AT2G39700	-0.822424	-0.978098	-0.835268	yes	yes	yes
AT2G39705	-0.858632	-0.745266	-0.458895	yes	no	no
AT2G39940	-0.409116	-0.214685	-0.0940854	yes	no	no
AT2G40000	0.366813	0.174838	0.286531	yes	no	yes
AT2G40095	0.495732	0.438174	0.70332	yes	yes	yes
AT2G40170	3.5673	4.06133	3.76161	yes	yes	yes
AT2G40180	1.31315	0.755078	0.685575	yes	yes	yes
AT2G40340	1.00256	0.562849	0.471158	yes	yes	yes
AT2G40370	-0.672002	-1.0065	-0.523355	yes	yes	no
AT2G40750	1.16896	1.99016	1.27247	yes	yes	yes
AT2G40900	2.37101	1.71522	2.40922	yes	yes	yes
AT2G40970	-0.803915	-0.474457	-0.736639	yes	no	yes
AT2G41010	0.442157	0.39864	0.366179	yes	yes	no
AT2G41130	0.583412	0.580635	0.217187	yes	yes	no
AT2G41170	-1.02646	-1.17469	-0.308426	yes	yes	no
AT2G41180	1.26207	1.0587	1.221	yes	yes	yes
AT2G41540	-0.68094	-0.734494	-0.342378	yes	yes	no
AT2G41630	0.319382	0.249722	0.220247	yes	no	no
AT2G41660	1.63174	1.83152	2.16192	yes	yes	yes
AT2G41830	0.514903	0.408625	0.253853	yes	no	no
AT2G41980	-0.756762	0.137961	0.0209938	yes	no	no
AT2G42060	1.1775	0.877884	0.921425	yes	yes	yes
AT2G42360	-0.564592	-0.586781	-0.56487	yes	yes	yes
AT2G42430	-0.570599	-0.338605	-0.647225	yes	no	yes
AT2G42480	1.12529	0.206944	0.519777	yes	no	no
AT2G42960	1.08414	1.26661	1.18889	yes	yes	yes
AT2G43060	1.36427	1.40633	1.3399	yes	yes	yes
AT2G43120	1.35215	1.18522	1.02881	yes	yes	yes
AT2G43140	0.865547	0.823306	0.973409	yes	yes	yes
AT2G43261	5.56881	4.20928	3.90542	yes	yes	yes
AT2G43340	1.1508	1.74108	1.73882	yes	yes	yes
AT2G43430	0.703073	0.906071	0.398786	yes	yes	no
AT2G43500	0.580325	0.764141	0.620227	yes	yes	yes
AT2G43510	0.567925	0.820959	0.479222	yes	yes	no
AT2G43590	2.31587	2.26866	1.69053	yes	yes	yes
AT2G43680	-0.407604	-0.419359	-0.27352	yes	yes	no
AT2G43700	1.01503	0.891842	0.983627	yes	yes	yes
AT2G43870	-0.980542	-0.839841	-0.659848	yes	yes	yes
AT2G44210	-0.436549	-0.468	-0.24349	yes	yes	no
AT2G44230	-0.762611	-0.986152	-0.631269	yes	yes	no
AT2G44370	1.31112	1.17861	1.15302	yes	yes	yes
AT2G44410	0.448182	0.40976	0.528946	yes	yes	yes
AT2G44460	2.05202	1.37605	1.52123	yes	no	no
AT2G44500	0.355216	0.202701	0.234358	yes	no	no
AT2G44730	-0.766069	-0.535549	-0.347751	yes	no	no
AT2G44830	-1.11183	-0.936278	-0.940941	yes	yes	yes
AT2G45080	-1.26116	-0.489583	-1.37462	yes	no	yes
AT2G45130	1.12024	0.728909	0.903354	yes	yes	yes
AT2G45160	-0.615066	-0.439629	-0.19167	yes	no	no
AT2G45170	0.855444	0.902662	0.812537	yes	yes	yes
AT2G45300	-0.485681	-0.263988	-0.274406	yes	no	no
AT2G45310	-0.86975	-0.298784	-0.700758	yes	no	yes
AT2G45360	0.582648	0.589649	0.634357	yes	yes	yes
AT2G45450	1.30054	1.20578	1.19716	yes	yes	yes
AT2G45760	0.614145	0.891618	0.539418	yes	yes	no
AT2G45770	0.691846	0.6153	0.63337	yes	yes	yes
AT2G45820	0.394003	0.346639	0.0422578	yes	no	no
AT2G45920	0.762526	0.496525	0.645232	yes	no	yes
AT2G46100	-0.912297	-0.14049	-0.543548	yes	no	no
AT2G46170	-0.495827	-0.296942	-0.329681	yes	no	no
AT2G46270	0.431637	0.484371	0.328833	yes	yes	yes
AT2G46330	0.472972	0.0950068	0.269963	yes	no	no
AT2G46370	0.608895	0.562607	0.657708	yes	yes	yes
AT2G46430	0.791774	0.393631	0.427043	yes	no	no
AT2G46520	0.596942	0.463067	0.39764	yes	yes	no
AT2G46760	1.05909	1.1907	1.40304	yes	yes	yes
AT2G46920	-0.617769	-0.621066	-0.176674	yes	yes	no
AT2G47010	0.969183	1.16108	0.297905	yes	yes	no
AT2G47270	-1.12621	-0.105412	-0.254035	yes	no	no
AT2G47550	0.553427	0.414584	0.547078	yes	no	yes
AT2G47630	0.496389	0.49214	0.896142	yes	yes	yes
AT2G47650	-0.544016	-0.406974	-0.329248	yes	no	no
AT2G48130	-0.934199	-1.08103	-0.984782	yes	yes	yes
AT2G48140	-1.21387	-0.897394	-1.2079	yes	yes	yes
AT3G00550	1.15277	0.47111	0.474169	yes	no	no
AT3G01513	2.24704	2.46471	2.23344	yes	yes	yes
AT3G01720	-0.69269	-0.538726	-0.422066	yes	no	no
AT3G01810	0.81038	0.562621	0.413078	yes	no	no
AT3G01970	1.12992	1.36523	1.23657	yes	yes	yes
AT3G01980	1.11672	1.0291	1.25615	yes	yes	yes
AT3G01990	0.796723	1.20659	0.990594	yes	yes	yes
AT3G02040	0.475735	0.146634	0.653145	yes	no	yes
AT3G02170	1.05736	1.14578	0.875994	yes	yes	yes
AT3G02220	-0.575691	0.222405	0.152078	yes	no	no
AT3G02360	0.516374	0.310003	0.245177	yes	yes	yes
AT3G02380	0.550118	0.266785	0.203703	yes	no	no
AT3G02570	-0.481813	-0.256641	-0.621469	yes	no	yes
AT3G02910	0.962001	0.85641	0.761793	yes	yes	yes
AT3G03440	1.51215	1.09667	1.27668	yes	yes	yes
AT3G03450	2.85326	2.68284	2.5981	yes	yes	yes
AT3G03650	-1.22048	-0.735482	-0.734335	yes	no	no
AT3G03660	0.638395	0.495644	0.355343	yes	no	no
AT3G03870	0.59052	0.611108	0.332966	yes	yes	no
AT3G04060	0.967325	1.04029	1.00532	yes	yes	yes
AT3G04070	0.352014	0.636446	0.721184	yes	yes	yes
AT3G04370	-1.42652	-1.95089	-1.70336	yes	yes	yes
AT3G04580	-0.547364	-0.595386	-0.597923	yes	yes	yes
AT3G04605	0.330369	0.180825	0.381797	yes	no	yes
AT3G04670	-0.434735	-0.396598	-0.335131	yes	yes	no
AT3G05200	0.358709	0.267892	0.308765	yes	no	yes
AT3G05500	0.6651	0.494629	0.304145	yes	no	no
AT3G05620	-1.45658	-0.563505	0.170248	yes	no	no
AT3G05770	3.95256	2.24718	3.37208	yes	yes	yes
AT3G05840	0.314632	0.185947	0.384997	yes	no	yes
AT3G05880	0.83439	1.23164	0.68042	yes	yes	no
AT3G05937	0.694177	0.750626	0.709007	yes	yes	yes
AT3G06190	0.288203	0.164465	0.301429	yes	no	yes
AT3G06330	0.652386	0.59078	0.479963	yes	yes	yes
AT3G06640	2.92931	1.58981	2.32683	yes	no	yes
AT3G06750	0.48116	0.354051	0.402932	yes	no	no
AT3G06760	0.352361	0.323662	0.216749	yes	yes	no
AT3G07195	1.19966	0.948665	0.67215	yes	yes	no
AT3G07360	-0.347583	-0.327815	-0.528098	yes	no	yes
AT3G07390	0.753752	0.640934	0.532696	yes	yes	yes
AT3G07570	0.567081	0.553616	0.511379	yes	yes	yes
AT3G07750	0.703755	0.107858	0.245398	yes	no	no
AT3G07970	-1.1179	-1.14489	-0.543932	yes	yes	no
AT3G08375	1.44728	0.323001	1.05913	yes	no	no
AT3G08590	0.850446	0.941505	0.615752	yes	yes	yes
AT3G09000	1.31957	1.22744	1.35777	yes	yes	yes
AT3G09010	1.49044	1.44958	1.66746	yes	yes	yes
AT3G09400	1.41446	0.726227	0.847439	yes	no	no
AT3G09405	0.658521	0.584769	0.0757219	yes	no	no
AT3G09520	1.09775	0.975767	1.10222	yes	yes	yes
AT3G09922	1.93363	0.901094	2.60229	yes	no	yes
AT3G09940	0.716337	0.764385	0.617022	yes	yes	yes
AT3G10190	-1.10521	0.0969618	-0.277794	yes	no	no
AT3G10340	-0.542232	-0.551832	-0.308008	yes	yes	no
AT3G10420	-0.525012	-0.519235	-0.484155	yes	yes	yes
AT3G10740	-0.79142	-0.435095	-0.326511	yes	no	no
AT3G11170	2.30285	2.00204	2.05077	yes	yes	yes
AT3G11280	1.20551	1.32981	1.04777	yes	yes	yes
AT3G11340	2.08939	2.28104	2.86783	yes	yes	yes
AT3G11430	-0.768299	-0.744041	-0.38706	yes	yes	no
AT3G11640	2.68497	2.32293	2.30352	yes	yes	yes
AT3G11720	-0.74361	-0.659467	-0.904236	yes	yes	yes
AT3G11820	0.33797	0.139273	0.171534	yes	no	no
AT3G12700	1.19689	1.3845	0.808148	yes	yes	yes
AT3G12740	0.417688	0.217866	0.214894	yes	no	no
AT3G12910	2.34149	2.11994	1.8357	yes	yes	yes
AT3G12920	1.50776	2.0934	1.82111	yes	yes	yes
AT3G13000	-0.587829	-0.660102	-0.535442	yes	yes	no
AT3G13030	0.683936	0.373291	0.332617	yes	no	no
AT3G13050	0.385543	0.257019	0.310179	yes	no	no
AT3G13080	0.800563	0.508386	0.425543	yes	no	no
AT3G13235	0.401938	0.157381	0.167062	yes	no	no
AT3G13433	0.925989	0.7739	0.349106	yes	no	no
AT3G13500	0.976673	1.01928	0.871773	yes	yes	yes
AT3G13600	1.28839	1.15384	1.06984	yes	yes	yes
AT3G13720	-0.552504	-0.335735	-0.343199	yes	no	no
AT3G13750	-0.50106	-0.731165	-0.492378	yes	yes	yes
AT3G13772	-0.408347	-0.219785	-0.0595428	yes	no	no
AT3G13790	0.627594	0.504589	0.644285	yes	yes	yes
AT3G13950	0.851663	0.720603	0.63319	yes	yes	yes
AT3G13980	1.65209	1.56061	1.3834	yes	yes	yes
AT3G14060	1.32924	1.53583	1.63648	yes	yes	yes
AT3G14230	-0.471173	-0.137315	-0.248656	yes	no	no
AT3G14240	-0.773771	-0.676432	-0.868632	yes	no	yes
AT3G14370	-1.17062	-0.177524	0.207191	yes	no	no
AT3G14690	1.26113	1.25416	1.33479	yes	yes	yes
AT3G14700	0.877586	-0.0283268	0.355125	yes	no	no
AT3G14940	0.518264	0.417759	0.686474	yes	yes	yes
AT3G14990	0.926944	1.04409	0.926975	yes	yes	yes
AT3G15030	1.44862	1.85308	2.27214	yes	yes	yes
AT3G15095	-1.11179	-1.27016	-1.06402	yes	yes	yes
AT3G15200	-0.720398	-0.234791	-0.683744	yes	no	yes
AT3G15280	1.9668	1.47382	1.46305	yes	no	no
AT3G15290	0.500425	0.399329	0.323084	yes	no	no
AT3G15350	-0.566192	-0.385349	-0.504015	yes	yes	yes
AT3G15540	-0.854245	-0.929358	-1.24519	yes	yes	yes
AT3G15760	-0.917991	-0.318019	-0.406692	yes	no	no
AT3G16030	0.51386	0.152866	0.301602	yes	no	no
AT3G16280	-0.856369	-0.570893	-0.313445	yes	no	no
AT3G16490	0.963658	1.5491	1.35537	yes	yes	yes
AT3G16500	-0.593042	-0.375706	-0.620239	yes	no	yes
AT3G16530	2.41844	2.33659	2.19799	yes	yes	yes
AT3G16560	1.12757	0.854846	1.15977	yes	yes	yes
AT3G16750	1.2907	1.28761	1.86737	yes	yes	yes
AT3G16910	0.381328	0.228162	0.428885	yes	no	yes
AT3G17150	2.22139	2.0448	1.22632	yes	yes	no
AT3G17350	2.17969	3.81087	1.83339	yes	yes	yes
AT3G17365	-0.618056	0.220907	-0.0885539	yes	no	no
AT3G18240	0.542813	0.180861	0.583836	yes	no	yes
AT3G18250	1.01138	0.889105	0.7435	yes	yes	yes
AT3G18710	0.775715	0.413834	0.518999	yes	no	no
AT3G18780	-0.533839	-0.132073	-0.212756	yes	no	no
AT3G18830	0.746776	0.751079	0.750897	yes	yes	yes
AT3G19340	-0.395204	-0.153217	0.0382518	yes	no	no
AT3G19380	-0.528924	-0.234589	-0.0670734	yes	no	no
AT3G19390	-0.397647	-0.0639507	-0.267447	yes	no	no
AT3G19440	0.671253	0.360195	0.296004	yes	no	no
AT3G19530	2.39101	3.34929	1.52462	yes	yes	no
AT3G19540	-0.576371	-0.520295	-0.576535	yes	yes	yes
AT3G19553	0.842684	0.991441	0.844522	yes	yes	yes
AT3G19570	0.659869	-0.0288275	0.260709	yes	no	no
AT3G19580	0.430051	0.354103	0.232118	yes	yes	no
AT3G19895	0.40454	0.558572	0.754525	yes	yes	yes
AT3G19930	0.70689	0.758633	0.623195	yes	yes	yes
AT3G20300	-0.831588	-0.3574	-0.813467	yes	no	yes
AT3G20310	-0.828047	-0.682857	-0.630849	yes	yes	yes
AT3G20460	1.9201	1.83877	2.36225	yes	yes	yes
AT3G20520	0.789321	0.260806	0.494187	yes	no	no
AT3G20640	2.01204	1.93707	1.54232	yes	yes	yes
AT3G20860	-0.777135	-0.818784	-0.675837	yes	yes	yes
AT3G20898	-1.34386	-0.705519	-0.80321	yes	no	no
AT3G20960	-0.891938	-0.131779	-0.278892	yes	no	no
AT3G21080	0.838741	0.566677	0.447706	yes	no	no
AT3G21220	-0.325943	-0.423404	-0.207913	yes	yes	no
AT3G21310	1.11143	0.494024	0.824703	yes	no	no
AT3G21320	0.761698	0.481595	0.374889	yes	no	no
AT3G21500	-1.39697	-0.290489	-1.54318	yes	no	yes
AT3G21510	-1.05211	-0.810459	-1.0683	yes	no	no
AT3G21580	0.575289	0.183264	0.0879376	yes	no	no
AT3G21630	0.519026	0.26623	0.340624	yes	no	no
AT3G21650	1.06025	0.877917	0.688034	yes	yes	yes
AT3G21660	1.73907	1.52255	1.0352	yes	yes	yes
AT3G21700	0.788689	1.50928	1.16746	yes	yes	yes
AT3G21770	-0.516697	-0.264758	-0.476803	yes	no	no
AT3G21780	0.448566	0.217811	0.209504	yes	no	no
AT3G22060	0.656642	0.660739	0.99581	yes	yes	yes
AT3G22160	0.600977	0.447896	0.331742	yes	yes	no
AT3G22260	0.478831	0.459647	0.382773	yes	yes	yes
AT3G22360	2.45218	2.63389	0.724451	yes	yes	no
AT3G22370	0.668736	0.66302	0.366741	yes	yes	no
AT3G22400	-1.52359	-0.807525	0.235349	yes	no	no
AT3G22620	-0.512976	-0.976818	-0.458957	yes	yes	no
AT3G22750	-0.610237	-0.48962	-0.184044	yes	yes	no
AT3G22890	0.353341	0.514941	0.49397	yes	yes	yes
AT3G22930	1.48548	1.30935	1.60156	yes	yes	yes
AT3G22960	-0.46932	-0.172204	-0.387403	yes	no	no
AT3G23000	-0.648838	-0.471471	-0.737697	yes	yes	yes
AT3G23030	-1.00368	-0.684677	-0.903155	yes	yes	yes
AT3G23120	0.922806	0.497974	1.0795	yes	no	yes
AT3G23180	-1.11099	-0.32082	-0.476502	yes	no	no
AT3G23300	-0.725055	-0.484937	-0.395733	yes	no	no
AT3G23560	-1.07754	-0.21187	-0.279246	yes	no	no
AT3G23750	0.566871	0.454576	0.296996	yes	yes	no
AT3G23780	0.472744	0.443324	0.340286	yes	no	no
AT3G23810	-0.911453	-0.240975	-0.41192	yes	no	no
AT3G23820	-0.753347	-0.584132	-0.566036	yes	yes	yes
AT3G24400	0.695137	0.545959	0.893953	yes	no	yes
AT3G24503	-1.02091	-0.462406	-0.310943	yes	no	no
AT3G24520	1.63475	1.8677	1.60463	yes	yes	yes
AT3G25110	-0.773392	-0.611747	-0.425518	yes	no	no
AT3G25400	-0.683362	-0.401075	-0.977641	yes	no	yes
AT3G25500	-0.763974	-0.859152	-0.417119	yes	yes	no
AT3G25597	0.779737	1.0363	0.824944	yes	yes	yes
AT3G25600	0.425298	0.3642	0.290852	yes	no	no
AT3G25610	0.45048	0.400861	0.434845	yes	yes	yes
AT3G25620	1.04283	1.32597	0.808923	yes	yes	no
AT3G25640	-1.1763	-0.842298	-0.22623	yes	yes	no
AT3G25655	0.877907	1.14329	0.59348	yes	yes	no
AT3G25710	1.16583	1.52182	1.0029	yes	yes	yes
AT3G25717	1.63184	2.40661	1.31795	yes	yes	yes
AT3G25770	4.12977	4.44477	4.19399	yes	yes	yes
AT3G25780	0.5181	0.622639	0.457168	yes	yes	yes
AT3G25805	-1.8571	-0.162849	-1.18114	yes	no	no
AT3G25882	1.07574	1.2915	1.08594	yes	yes	yes
AT3G26020	0.492906	0.467363	0.578359	yes	yes	yes
AT3G26100	-0.593131	-0.256798	-0.430573	yes	no	yes
AT3G26115	0.669438	0.359374	0.475762	yes	no	no
AT3G26190	3.65309	3.1433	3.11427	yes	yes	yes
AT3G26770	-0.705744	-0.655452	-0.49353	yes	no	no
AT3G26810	0.46914	0.690107	0.510427	yes	yes	yes
AT3G26830	0.989523	0.624475	0.590997	yes	yes	yes
AT3G27330	0.354158	-0.0269122	0.198625	yes	no	no
AT3G27390	0.487136	0.489515	0.634491	yes	yes	yes
AT3G27570	-0.422916	-0.456255	-0.257814	yes	yes	no
AT3G27690	1.92068	1.81076	1.85731	yes	no	yes
AT3G28200	-0.585364	-0.709017	-0.763319	yes	yes	yes
AT3G28310	-1.58361	-0.0917112	0.00126806	yes	no	no
AT3G28320	-1.57628	0.362024	-0.283839	yes	no	no
AT3G28510	1.65655	1.11976	2.53614	yes	yes	yes
AT3G29230	0.69783	0.469324	0.391829	yes	no	no
AT3G29240	1.87667	1.74548	2.19721	yes	yes	yes
AT3G30775	0.832777	0.785698	0.478489	yes	yes	yes
AT3G42170	0.516363	0.433806	0.755905	yes	yes	yes
AT3G43430	1.55154	1.36317	1.64158	yes	yes	yes
AT3G44310	-0.749563	0.333733	-0.75303	yes	no	no
AT3G44350	1.04988	1.04261	1.06569	yes	no	yes
AT3G44735	0.915403	0.720432	0.397919	yes	no	no
AT3G45310	-0.952256	-0.337634	-0.185767	yes	no	no
AT3G45410	1.79936	1.1384	1.02997	yes	yes	yes
AT3G45870	2.50653	2.41094	2.29644	yes	yes	yes
AT3G45970	0.834311	0.81894	0.435501	yes	yes	no
AT3G46080	0.450675	0.45899	0.437904	yes	yes	yes
AT3G46110	-0.566214	-0.739479	-0.533416	yes	yes	yes
AT3G46280	1.10667	0.91067	1.06726	yes	yes	yes
AT3G46510	-0.326911	-0.260508	-0.124908	yes	no	no
AT3G46690	0.675319	0.505907	0.591911	yes	yes	yes
AT3G46700	0.7757	0.882061	1.07499	yes	yes	yes
AT3G47110	0.767545	0.244332	0.66454	yes	no	no
AT3G47380	-0.5246	-0.402971	-0.508037	yes	no	no
AT3G47510	1.65098	2.04515	1.37259	yes	yes	yes
AT3G47580	1.637	1.71782	1.71907	yes	yes	yes
AT3G47820	1.34625	1.27721	1.20037	yes	yes	yes
AT3G47830	1.54076	1.86894	1.86812	yes	yes	yes
AT3G47960	-0.624755	-0.485629	-0.704097	yes	no	yes
AT3G48000	-0.256503	-0.221099	-0.346571	yes	no	yes
AT3G48440	0.713813	0.359113	0.481134	yes	no	no
AT3G48510	-1.45266	-0.717459	-0.882224	yes	no	no
AT3G48850	0.941345	0.913939	0.518581	yes	yes	no
AT3G49110	0.971994	1.56331	1.30613	yes	yes	yes
AT3G49120	0.974609	1.05401	0.779173	yes	yes	yes
AT3G49210	0.319193	0.133594	0.245264	yes	no	no
AT3G49540	-0.790273	-0.528343	-0.770742	yes	no	yes
AT3G49690	0.439346	0.369504	0.356764	yes	no	no
AT3G49780	0.856789	0.660706	0.907697	yes	yes	yes
AT3G49810	0.451563	0.0913281	0.174032	yes	no	no
AT3G50030	-1.109	-0.94382	-0.264949	yes	yes	no
AT3G50260	0.574134	0.786578	0.519281	yes	yes	no
AT3G50400	-0.931896	-1.06549	-1.16314	yes	yes	yes
AT3G50650	-0.66205	-0.0674215	-0.519501	yes	no	no
AT3G50660	-1.13535	-0.393641	-0.664224	yes	no	no
AT3G50700	-1.00454	-0.234632	-0.501377	yes	no	no
AT3G50760	-1.12188	-1.03071	-0.688595	yes	yes	yes
AT3G50900	0.677517	0.736896	0.52045	yes	yes	no
AT3G50910	0.223909	0.189015	0.18939	yes	no	no
AT3G50950	0.390303	0.0222188	0.140468	yes	no	no
AT3G51350	1.17273	1.00424	1.08618	yes	yes	yes
AT3G51430	-0.579918	0.0199331	-0.399238	yes	no	no
AT3G51660	1.00876	1.7545	1.08903	yes	yes	yes
AT3G51895	2.47767	2.64792	1.36541	yes	yes	yes
AT3G52340	-0.467279	-0.662858	-0.670051	yes	yes	yes
AT3G52360	1.06307	0.87416	0.647911	yes	yes	yes
AT3G52470	0.299017	0.165641	0.139467	yes	no	no
AT3G52480	-0.606971	-0.720313	-0.298306	yes	yes	no
AT3G52500	0.494439	0.595209	0.556045	yes	yes	yes
AT3G52520	1.71771	1.22877	1.57812	yes	yes	yes
AT3G52610	-0.510963	0.0931594	-0.481739	yes	no	yes
AT3G52920	-0.726769	-0.630123	-1.0457	yes	no	yes
AT3G53150	1.11046	0.820061	0.704129	yes	yes	yes
AT3G53450	0.576689	0.685649	0.219126	yes	yes	no
AT3G53480	1.55108	2.00705	2.12292	yes	yes	yes
AT3G53540	-0.733763	-0.963955	-0.641852	yes	yes	no
AT3G53600	0.741467	0.675493	0.19018	yes	no	no
AT3G53810	0.271954	0.106044	0.18769	yes	no	no
AT3G53930	0.497846	0.379995	0.360321	yes	yes	yes
AT3G54110	0.542489	0.525843	0.403259	yes	yes	yes
AT3G54120	1.17477	0.59482	0.921809	yes	no	yes
AT3G54170	0.352611	0.158028	0.276227	yes	no	no
AT3G54200	0.669511	0.601451	0.532846	yes	yes	yes
AT3G54320	-0.81259	-0.209494	-0.404025	yes	no	no
AT3G54450	-1.34664	-0.671736	-1.66411	yes	no	yes
AT3G54700	2.41436	2.88654	3.61557	yes	yes	yes
AT3G54920	-0.829065	-0.361302	-0.579147	yes	no	no
AT3G55150	1.90675	1.71946	1.67736	yes	yes	yes
AT3G55270	0.348876	0.127608	0.341886	yes	no	yes
AT3G55370	0.616345	0.0758349	0.183782	yes	no	no
AT3G55450	0.645811	0.494364	0.499476	yes	yes	yes
AT3G55470	0.709042	0.686392	0.680257	yes	yes	yes
AT3G55620	0.778304	0.792756	0.588855	yes	yes	no
AT3G55720	-1.22598	-0.388026	0.0387837	yes	no	no
AT3G55740	1.12717	1.07941	1.08445	yes	yes	yes
AT3G55840	0.967421	0.840668	0.834545	yes	yes	yes
AT3G55880	0.97861	0.958431	1.03207	yes	yes	yes
AT3G55980	0.487485	0.202104	0.185316	yes	no	no
AT3G55990	1.08948	-0.131255	0.679671	yes	no	no
AT3G56050	0.302898	0.213053	0.238489	yes	no	no
AT3G56060	0.967751	1.20924	0.151903	yes	yes	no
AT3G56200	1.43305	1.38233	1.25916	yes	yes	yes
AT3G56310	-0.312402	-0.20449	-0.322463	yes	no	yes
AT3G56400	0.927349	1.14246	0.622961	yes	yes	no
AT3G56620	3.32917	2.94209	3.4661	yes	yes	yes
AT3G56760	-0.504324	-0.525084	-0.414889	yes	yes	no
AT3G56790	0.891133	0.280321	0.588	yes	no	no
AT3G56800	0.500579	0.514345	0.297587	yes	yes	no
AT3G56810	1.07974	1.10664	0.682255	yes	yes	no
AT3G56880	0.821859	0.582904	0.801219	yes	yes	yes
AT3G56980	1.13536	0.717176	0.737506	yes	no	no
AT3G57280	0.406406	0.270501	0.233057	yes	no	no
AT3G58190	0.81289	1.6986	0.666413	yes	yes	no
AT3G58510	0.358582	-0.042667	0.207605	yes	no	no
AT3G59080	0.645566	0.361213	0.429477	yes	no	yes
AT3G59220	-0.810768	-0.582206	-0.442589	yes	yes	no
AT3G59350	0.597616	0.405692	0.181476	yes	yes	no
AT3G59580	1.33411	0.966547	1.09614	yes	yes	yes
AT3G59750	-0.650847	-0.803062	-0.781851	yes	yes	yes
AT3G59880	-0.783116	-0.551803	-0.43813	yes	no	no
AT3G59940	-0.901329	-0.31838	-0.141365	yes	no	no
AT3G59970	-0.606851	-0.268875	-0.31507	yes	no	no
AT3G60200	1.62718	1.51071	1.71284	yes	yes	yes
AT3G60280	5.63881	6.56348	5.95687	yes	yes	yes
AT3G60290	0.902551	0.771393	0.549009	yes	yes	yes
AT3G60440	-1.45995	-0.326522	-0.600003	yes	no	no
AT3G60550	-0.820505	-0.540869	-1.16879	yes	no	yes
AT3G60630	-1.41303	0.0677352	-0.247273	yes	no	no
AT3G60690	2.11371	2.77844	2.28792	yes	yes	yes
AT3G60920	1.22008	0.719746	1.05722	yes	no	yes
AT3G60930	1.00396	0.869504	0.967798	yes	yes	yes
AT3G60966	0.659892	0.902731	0.228325	yes	yes	no
AT3G60980	-0.558873	-0.57189	-0.3922	yes	yes	no
AT3G61280	0.976421	0.914796	0.762015	yes	yes	yes
AT3G61390	0.700635	0.16325	0.356025	yes	no	no
AT3G61430	-0.656339	-0.535431	-0.22267	yes	no	no
AT3G61850	-0.454992	-0.573371	-0.561566	yes	yes	yes
AT3G62070	-0.96941	-0.708675	-0.726749	yes	yes	yes
AT3G62090	-0.553528	-0.4393	-0.648262	yes	no	yes
AT3G62100	-0.729911	0.0217167	-0.19799	yes	no	no
AT3G62110	-0.582575	-0.255531	-0.352133	yes	no	no
AT3G62130	0.535463	0.631682	0.482978	yes	yes	yes
AT3G62150	1.10018	0.712695	0.917725	yes	yes	yes
AT3G62160	1.96641	2.15262	1.56518	yes	yes	yes
AT3G62260	0.382491	0.228657	0.00225513	yes	no	no
AT3G62270	0.606246	0.610966	1.15518	yes	yes	yes
AT3G62590	-0.454259	-0.366763	-0.325515	yes	no	no
AT3G62970	-0.795364	0.104565	0.147567	yes	no	no
AT3G63010	-0.573515	-0.591196	-0.558442	yes	yes	yes
AT3G63060	-0.936116	-0.669486	-0.29178	yes	yes	no
AT3G63200	-1.3331	-0.501741	0.481488	yes	no	no
AT3G63300	0.732141	-0.185274	0.045557	yes	no	no
AT3G63390	0.591288	0.392911	0.638201	yes	no	yes
AT3G63400	0.436925	0.178011	0.542087	yes	no	yes
AT3G63410	0.819203	0.658761	0.99653	yes	yes	yes
AT3G63440	-0.576517	-0.696985	-0.655463	yes	yes	yes
AT4G00020	0.838813	-0.301933	0.14461	yes	no	no
AT4G00080	-1.24568	-0.332277	-0.284365	yes	no	no
AT4G00150	0.885228	0.782124	0.810065	yes	yes	yes
AT4G00270	-0.570242	-0.342163	-0.181394	yes	no	no
AT4G00360	-0.783132	-0.96847	-0.397259	yes	yes	no
AT4G00700	-0.773848	-0.599193	-0.69833	yes	no	no
AT4G00850	-0.501719	-0.557935	-0.449162	yes	yes	no
AT4G01140	1.98733	0.505683	0.483086	yes	no	no
AT4G01350	-0.995506	-0.795082	-0.827743	yes	no	no
AT4G01450	0.890864	0.924994	0.310881	yes	yes	no
AT4G01520	0.601031	-0.231801	-0.337337	yes	no	no
AT4G01550	-0.708616	-0.50678	-0.730404	yes	no	yes
AT4G01610	-0.519043	-0.261443	-0.397009	yes	no	no
AT4G01720	-0.598945	-0.654156	-0.521558	yes	yes	yes
AT4G01870	0.553377	0.51773	0.632715	yes	yes	yes
AT4G01910	-0.991942	-0.669459	-1.0836	yes	no	yes
AT4G01920	-1.15376	-0.675932	-0.727403	yes	no	no
AT4G02330	-0.703715	-0.829438	-0.523426	yes	yes	yes
AT4G02410	0.525924	0.18225	0.135504	yes	no	no
AT4G02520	0.513617	0.119823	0.440377	yes	no	yes
AT4G02590	-0.56331	-0.419521	-0.443613	yes	no	no
AT4G02600	-0.314823	-0.205359	-0.466896	yes	no	yes
AT4G02670	2.68388	1.54272	2.93099	yes	no	yes
AT4G02845	0.994722	1.59658	1.42136	yes	yes	yes
AT4G02930	0.274656	0.307459	0.262295	yes	yes	no
AT4G02940	0.528742	0.691922	0.511218	yes	yes	yes
AT4G02975	1.59638	0.110129	-0.165865	yes	no	no
AT4G03140	-0.941784	-1.51201	-0.690362	yes	yes	no
AT4G03540	1.82225	1.57037	1.74212	yes	yes	yes
AT4G03610	-1.7016	-0.143169	-0.945767	yes	no	no
AT4G04410	0.844692	0.345737	0.678563	yes	no	no
AT4G04490	1.17044	1.3345	0.669091	yes	yes	no
AT4G04610	0.850381	1.08482	1.40348	yes	yes	yes
AT4G04670	0.41486	0.0516936	0.0357923	yes	no	no
AT4G04860	0.493684	0.612361	0.471676	yes	yes	yes
AT4G04940	0.489225	0.228236	0.326969	yes	no	no
AT4G05018	1.06814	1.15389	0.360148	yes	yes	no
AT4G05020	0.542793	0.583238	0.416326	yes	yes	yes
AT4G05100	1.07816	1.19956	1.19484	yes	yes	yes
AT4G05110	2.71217	1.80778	1.91566	yes	yes	yes
AT4G05120	0.665724	0.778508	0.723453	yes	yes	yes
AT4G08160	-1.68441	-1.18576	-0.680258	yes	no	no
AT4G08390	-0.593062	-0.409172	-0.24521	yes	no	no
AT4G09760	-0.83288	-0.289883	-0.637635	yes	no	no
AT4G10500	2.18837	2.46266	2.59285	yes	yes	yes
AT4G10510	2.91974	2.82665	3.20631	yes	yes	yes
AT4G11070	0.604958	0.0493839	0.129995	yes	no	no
AT4G11470	0.513439	0.209353	0.238309	yes	no	no
AT4G11650	-0.77384	-0.270329	-0.517333	yes	no	no
AT4G11730	3.78281	2.25773	1.37666	yes	yes	no
AT4G11990	1.51519	0.360337	1.08456	yes	no	no
AT4G12070	-0.427347	-0.230159	-0.4052	yes	no	yes
AT4G12290	0.877942	1.59941	1.73116	yes	yes	yes
AT4G12470	-0.96048	-0.460379	-0.963359	yes	no	no
AT4G12480	-0.780396	-0.25335	-0.584809	yes	no	no
AT4G12735	0.880514	0.951398	0.556489	yes	yes	no
AT4G12840	-0.748557	-0.453293	-0.303822	yes	no	no
AT4G13020	-0.588361	-0.374448	-0.241211	yes	no	no
AT4G13030	-0.638071	-0.216791	-0.00112213	yes	no	no
AT4G13040	-0.82387	-0.661188	-0.159594	yes	no	no
AT4G13130	-0.90281	-0.342368	-0.430896	yes	no	no
AT4G13180	1.27215	1.60958	1.37874	yes	yes	yes
AT4G13430	1.39257	1.49973	1.46127	yes	yes	yes
AT4G13750	0.530949	0.0303128	0.259842	yes	no	no
AT4G14340	-0.3421	-0.437239	-0.591176	yes	yes	yes
AT4G14368	0.827527	0.199569	0.928605	yes	no	yes
AT4G14560	-1.14334	-0.741107	-1.10366	yes	no	yes
AT4G14680	2.87186	3.05072	2.85182	yes	yes	yes
AT4G14770	-0.64662	-0.534565	-0.448311	yes	no	no
AT4G14780	-1.21744	0.228142	-0.296977	yes	no	no
AT4G14900	0.40268	0.270008	0.21172	yes	no	no
AT4G15080	0.366027	0.161199	0.27789	yes	no	no
AT4G15260	0.401758	0.344314	0.649579	yes	no	yes
AT4G15270	0.848408	0.833037	0.941617	yes	yes	yes
AT4G15500	-0.905998	-0.426581	-0.608002	yes	no	no
AT4G15610	0.752813	0.766485	0.731652	yes	yes	yes
AT4G15620	2.58988	2.36702	2.66824	yes	yes	yes
AT4G15630	0.956796	1.62634	1.37735	yes	yes	yes
AT4G15975	0.770215	0.295856	0.202878	yes	no	no
AT4G16260	0.84023	1.129	1.24644	yes	yes	yes
AT4G16380	0.340329	0.199343	0.151197	yes	no	no
AT4G16390	1.00291	0.977784	1.30445	yes	yes	yes
AT4G16670	1.05717	0.830002	0.991033	yes	yes	yes
AT4G16680	1.13374	0.887349	1.20895	yes	yes	yes
AT4G16750	-0.72777	-0.288734	-0.651184	yes	no	no
AT4G16780	0.624814	0.661709	0.914162	yes	yes	yes
AT4G16820	1.03919	0.836514	0.492602	yes	yes	no
AT4G16890	0.988346	0.37826	0.426008	yes	no	no
AT4G17220	-1.08822	-1.13477	-0.847091	yes	yes	yes
AT4G17260	0.776583	0.652642	0.171536	yes	no	no
AT4G17500	0.33364	0.240635	0.272421	yes	no	yes
AT4G17610	0.630017	0.257557	0.394025	yes	no	no
AT4G17900	0.601309	0.536753	0.386548	yes	yes	no
AT4G18197	0.832664	0.605655	0.69802	yes	yes	yes
AT4G18205	0.647036	0.474689	0.443665	yes	no	no
AT4G18210	1.14893	1.16904	0.936182	yes	yes	yes
AT4G18253	1.16148	0.673889	0.64964	yes	no	no
AT4G18350	1.30198	1.63556	1.11731	yes	yes	yes
AT4G18450	-0.914574	-0.218474	-0.138172	yes	no	no
AT4G18540	2.76895	1.99129	1.73091	yes	yes	yes
AT4G18880	0.414323	0.196263	0.159299	yes	no	no
AT4G18890	0.314415	0.158384	0.219397	yes	no	no
AT4G18910	1.90941	2.35419	2.58202	yes	yes	yes
AT4G19120	-0.412898	-0.489703	-0.105881	yes	yes	no
AT4G19160	1.14441	1.27758	1.51167	yes	yes	yes
AT4G19460	-0.623123	-0.788888	-0.631013	yes	yes	yes
AT4G19645	1.53806	1.2421	0.997911	yes	yes	yes
AT4G19660	2.10854	1.99387	2.18615	yes	yes	yes
AT4G19810	1.98149	2.09805	2.26496	yes	yes	yes
AT4G19880	0.737165	0.846886	0.678989	yes	yes	yes
AT4G20140	0.871145	0.172237	0.6327	yes	no	yes
AT4G20300	-0.507045	-0.403703	-0.189766	yes	yes	no
AT4G20860	0.884008	0.849075	0.782146	yes	yes	yes
AT4G21120	0.406694	0.374887	0.525951	yes	yes	yes
AT4G21150	-0.326066	-0.0485122	-0.239823	yes	no	no
AT4G21215	-0.707971	-0.0179093	-0.167239	yes	no	no
AT4G21410	0.731176	0.462395	0.878219	yes	yes	yes
AT4G21520	0.587363	0.314464	-0.116474	yes	no	no
AT4G21534	0.42156	0.277183	0.457573	yes	no	yes
AT4G21560	0.400657	0.356904	0.209172	yes	yes	no
AT4G21830	0.925973	1.1084	0.708229	yes	yes	yes
AT4G21840	0.97839	0.998503	0.706811	yes	yes	yes
AT4G21850	0.637817	0.653055	0.398813	yes	yes	no
AT4G21910	0.600014	0.785574	0.716658	yes	yes	yes
AT4G21920	0.715827	0.60123	0.572981	yes	yes	yes
AT4G21990	0.684009	0.828631	1.36499	yes	yes	yes
AT4G22010	-0.777747	-0.995821	-0.900084	yes	yes	yes
AT4G22040	0.976235	0.209642	0.348647	yes	no	no
AT4G22214	-1.48027	0.0434807	-0.135679	yes	no	no
AT4G22300	-0.746992	-0.792771	-0.226239	yes	no	no
AT4G22590	0.453692	0.406918	0.273438	yes	yes	no
AT4G22710	0.326402	0.0533674	0.102068	yes	no	no
AT4G22758	1.08022	1.20174	0.723916	yes	yes	yes
AT4G22960	1.17737	1.18138	1.20318	yes	yes	yes
AT4G22970	0.694589	0.354549	1.2553	yes	no	yes
AT4G22980	0.441712	0.366519	0.460974	yes	no	yes
AT4G23000	1.09007	0.561948	0.685604	yes	yes	yes
AT4G23170	0.548959	0.1451	0.395877	yes	no	no
AT4G23190	0.713752	0.39407	0.445302	yes	yes	yes
AT4G23320	0.996068	-0.466474	0.0524207	yes	no	no
AT4G23470	0.34927	0.154455	0.0862289	yes	no	no
AT4G23500	-0.678959	-0.464363	-0.127404	yes	no	no
AT4G23510	-1.27143	-0.160645	-0.0870935	yes	no	no
AT4G23530	1.20807	1.31189	1.38322	yes	yes	yes
AT4G23550	0.529386	0.648557	0.695433	yes	yes	yes
AT4G23730	-0.48121	-0.191481	-0.662671	yes	no	yes
AT4G23750	-0.963482	-0.482461	-0.524924	yes	no	no
AT4G24040	1.34948	1.39263	1.5192	yes	yes	yes
AT4G24130	-0.669819	-0.470517	-0.374728	yes	no	no
AT4G24160	0.503196	0.40892	0.333734	yes	yes	yes
AT4G24180	3.89755	4.01896	2.72719	yes	yes	yes
AT4G24220	-0.398422	-0.254873	-0.263808	yes	no	no
AT4G24400	0.556401	0.550494	0.551147	yes	yes	yes
AT4G24480	-0.698813	-0.653004	-0.629055	yes	no	no
AT4G24690	0.413712	0.215906	0.353489	yes	no	yes
AT4G24970	0.742773	0.325963	0.687094	yes	no	yes
AT4G25120	0.522407	0.00256585	0.0372355	yes	no	no
AT4G25330	1.98521	1.83122	2.12902	yes	yes	yes
AT4G25350	0.781075	0.724465	0.787834	yes	yes	yes
AT4G25360	0.436309	0.619303	0.667748	yes	yes	yes
AT4G25380	-0.413852	-0.440396	-0.536253	yes	yes	yes
AT4G25410	-0.83034	-0.208705	-0.904235	yes	no	yes
AT4G25470	-0.768598	-0.101617	-0.713525	yes	no	yes
AT4G25480	-1.11655	-0.883877	-1.51683	yes	yes	yes
AT4G25570	-0.504822	-0.0718084	-0.492941	yes	no	no
AT4G25700	1.76747	2.33241	1.53169	yes	yes	yes
AT4G25835	-1.03494	0.0574115	-0.152776	yes	no	no
AT4G26060	-0.489559	-0.114675	-0.218597	yes	no	no
AT4G26080	-0.584186	-0.605455	-0.594557	yes	yes	yes
AT4G26140	-0.655822	-0.608387	-0.405231	yes	yes	yes
AT4G26200	0.597444	0.469434	0.713463	yes	yes	yes
AT4G26540	-0.930663	-1.25282	-1.20166	yes	yes	yes
AT4G26560	1.84909	1.46759	1.3077	yes	yes	yes
AT4G26680	0.87958	-0.0179484	0.314289	yes	no	no
AT4G26690	0.698172	0.407179	0.514436	yes	yes	yes
AT4G26810	1.00734	1.16834	0.578511	yes	yes	no
AT4G26870	0.827459	0.615183	0.825415	yes	yes	yes
AT4G26940	-0.514319	-0.342191	-0.0912355	yes	no	no
AT4G27260	-0.873473	0.591585	0.105359	yes	no	no
AT4G27310	-0.611737	-0.440752	-0.435308	yes	no	no
AT4G27410	-0.850997	-0.552019	-0.754767	yes	yes	yes
AT4G27580	0.890721	0.0984095	0.668157	yes	no	no
AT4G27585	0.660567	0.466354	0.225169	yes	no	no
AT4G28040	0.86414	1.57124	1.59047	yes	yes	yes
AT4G28420	1.50964	1.07147	1.07139	yes	yes	yes
AT4G28450	0.335339	0.180398	0.145619	yes	no	no
AT4G28510	0.516458	0.334967	0.374792	yes	no	no
AT4G28630	-1.04297	-0.811122	-1.00588	yes	no	yes
AT4G28640	-1.05216	-0.952376	-1.66689	yes	yes	yes
AT4G28650	-0.466551	-0.785947	-0.257034	yes	yes	no
AT4G28703	1.06491	0.892344	0.973978	yes	yes	yes
AT4G28815	2.50247	1.73417	1.48428	yes	yes	yes
AT4G29050	0.468142	-0.0971131	0.0686798	yes	no	no
AT4G29260	-1.01342	-0.206449	-0.658256	yes	no	no
AT4G29570	4.48058	4.64587	2.9438	yes	yes	yes
AT4G29640	3.64514	3.81518	3.03816	yes	yes	yes
AT4G29720	-1.27733	-0.540909	-0.43798	yes	no	no
AT4G29740	1.06774	1.15242	1.16567	yes	yes	yes
AT4G29800	-0.799989	-1.40308	-0.750285	yes	yes	yes
AT4G30020	-0.710889	-0.200768	-0.0821862	yes	no	no
AT4G30080	-1.06253	-0.400962	-0.396306	yes	no	no
AT4G30230	6.08684	4.0256	4.14733	yes	yes	yes
AT4G30270	1.00346	0.763051	0.752988	yes	yes	yes
AT4G30470	-0.568271	-0.3371	-0.407773	yes	no	no
AT4G30490	0.611756	0.80997	0.703426	yes	yes	yes
AT4G30910	0.503613	0.185928	0.284099	yes	no	no
AT4G30950	0.775267	0.741978	0.519963	yes	yes	no
AT4G30980	-0.523533	-0.547249	0.0151247	yes	no	no
AT4G31450	-0.477419	-0.196418	-0.0421785	yes	no	no
AT4G31500	0.75848	0.76528	0.780368	yes	yes	yes
AT4G31970	3.37863	2.7126	3.01097	yes	yes	yes
AT4G32280	-1.2668	-1.26465	-1.71926	yes	no	yes
AT4G32300	0.554457	0.250799	0.512328	yes	no	yes
AT4G32440	0.472274	0.231435	0.47595	yes	no	yes
AT4G32800	-0.706763	-0.714193	-1.38839	yes	yes	yes
AT4G32860	-0.825731	-0.938086	-0.375085	yes	yes	no
AT4G33040	1.66216	1.80386	1.58442	yes	yes	yes
AT4G33060	-0.380775	-0.363922	-0.195523	yes	no	no
AT4G33070	0.786794	0.72869	-0.00198555	yes	no	no
AT4G33160	-1.08049	-1.04898	-0.933557	yes	yes	yes
AT4G33430	0.394512	0.107387	0.287183	yes	no	no
AT4G33500	0.778939	0.20668	0.783491	yes	no	yes
AT4G33510	0.320463	0.285122	0.126824	yes	yes	no
AT4G33520	0.416371	0.1606	0.47485	yes	no	yes
AT4G33925	1.35185	0.614009	0.785047	yes	no	yes
AT4G33980	0.462027	0.688112	0.70395	yes	yes	yes
AT4G34020	-0.713933	-0.20766	0.0750051	yes	no	no
AT4G34120	0.443363	0.529948	0.459539	yes	yes	yes
AT4G34131	1.15918	1.32186	1.05502	yes	yes	yes
AT4G34135	0.875975	1.35981	1.27897	yes	yes	yes
AT4G34180	0.86137	0.692948	0.769711	yes	yes	yes
AT4G34320	1.20951	1.16816	0.828323	yes	yes	yes
AT4G34380	-0.564899	-0.555997	-0.260248	yes	yes	no
AT4G34410	0.613711	0.461231	0.371491	yes	yes	no
AT4G34460	0.541984	0.253364	0.156468	yes	no	no
AT4G34640	-0.395011	-0.18388	-0.380424	yes	no	no
AT4G34710	0.472513	0.445681	0.292649	yes	no	no
AT4G34760	1.86554	5.13898	3.282	yes	yes	yes
AT4G34950	0.843067	0.997188	0.778006	yes	yes	yes
AT4G35180	1.72722	1.53452	1.27378	yes	yes	yes
AT4G35190	2.02077	1.83029	1.79903	yes	yes	yes
AT4G35270	1.38543	1.61412	1.51918	yes	yes	yes
AT4G35350	-0.960321	-0.456524	-0.5996	yes	no	no
AT4G35550	-0.566529	-0.328888	-0.509144	yes	no	no
AT4G35760	-0.849117	-0.387278	-0.419029	yes	no	no
AT4G35783	1.10742	1.64376	1.20128	yes	yes	no
AT4G35790	0.46615	0.368689	0.304712	yes	yes	no
AT4G36040	0.798728	1.38641	1.51108	yes	yes	yes
AT4G36160	1.12607	0.70323	0.798992	yes	no	no
AT4G36410	0.876956	0.518807	0.547324	yes	no	no
AT4G36540	0.935358	0.52063	0.965537	yes	no	yes
AT4G36550	1.23264	0.7996	0.866646	yes	yes	yes
AT4G36610	-0.898552	-0.968192	-0.461045	yes	yes	no
AT4G36670	0.827005	0.771196	0.975631	yes	yes	yes
AT4G36860	0.817027	1.09001	0.966139	yes	yes	yes
AT4G36890	-0.482064	-0.383933	-0.314626	yes	no	no
AT4G36900	-0.611136	-0.232045	-0.365182	yes	no	no
AT4G36920	-0.673604	-0.29896	-0.821892	yes	no	yes
AT4G36970	0.894825	0.847265	1.03931	yes	yes	yes
AT4G36990	0.330374	0.230326	0.398952	yes	no	yes
AT4G37030	1.07807	0.933597	0.910017	yes	yes	yes
AT4G37180	-0.522111	-0.491233	-0.281755	yes	yes	no
AT4G37250	-0.632151	-0.54629	-0.692028	yes	no	yes
AT4G37370	0.86805	0.566107	0.61818	yes	yes	yes
AT4G37380	0.748183	0.556447	0.710509	yes	yes	yes
AT4G37390	0.566872	1.07615	1.37332	yes	yes	yes
AT4G37470	-0.730832	0.0130883	-0.204714	yes	no	no
AT4G37680	-0.617249	-0.396558	-0.226469	yes	no	no
AT4G37780	0.909321	0.630405	0.939256	yes	yes	yes
AT4G37790	0.253989	0.534824	0.497795	yes	yes	yes
AT4G37840	2.57135	2.97528	2.23576	yes	yes	yes
AT4G37850	1.06066	1.28398	0.766459	yes	yes	yes
AT4G37890	-1.56461	-1.84626	-1.30138	yes	yes	no
AT4G37910	0.710533	0.488184	0.337574	yes	yes	no
AT4G37980	-1.98975	-1.21803	-0.97009	yes	no	no
AT4G38030	0.786707	0.827362	0.739755	yes	no	no
AT4G38040	0.656224	0.729732	0.390699	yes	yes	no
AT4G38080	-0.686016	-0.849832	-0.833631	yes	yes	yes
AT4G38400	1.74144	1.34056	1.13727	yes	yes	yes
AT4G38550	0.447835	-0.0826933	0.206061	yes	no	no
AT4G38620	-0.784923	-0.0502131	0.992502	yes	no	yes
AT4G39190	-1.15898	-1.01709	-1.04471	yes	yes	yes
AT4G39560	0.318279	0.0426369	-0.0361916	yes	no	no
AT4G39660	0.623199	0.706729	0.478142	yes	yes	yes
AT4G39700	-1.21189	-0.846886	-0.66769	yes	no	no
AT4G39720	-1.07827	-1.51636	-0.801492	yes	yes	yes
AT4G39795	1.26024	1.46131	0.91398	yes	yes	no
AT4G39955	-0.623819	-0.482947	-0.641754	yes	yes	yes
AT5G00560	2.38419	2.2343	1.75376	yes	yes	yes
AT5G00585	0.41326	0.125618	0.515209	yes	no	yes
AT5G01040	0.795561	0.608435	0.782257	yes	yes	yes
AT5G01270	0.490269	0.131375	0.419636	yes	no	no
AT5G01380	0.534457	0.400172	0.439526	yes	yes	yes
AT5G01560	0.597628	0.335383	0.276887	yes	no	no
AT5G01570	0.730177	0.0113169	0.421607	yes	no	no
AT5G01630	0.708547	0.134337	0.503339	yes	no	no
AT5G01710	0.398814	0.298694	0.252906	yes	yes	yes
AT5G01810	1.17894	1.20821	1.02289	yes	yes	yes
AT5G01840	-0.770344	-0.621271	-0.920996	yes	no	yes
AT5G01850	-0.706603	-0.452432	-0.549347	yes	no	no
AT5G01900	3.17637	2.72792	3.3575	yes	yes	yes
AT5G02050	0.530546	0.355165	0.273441	yes	no	no
AT5G02290	0.424541	0.254232	0.234765	yes	no	no
AT5G02400	-0.733256	-0.371153	-0.614856	yes	no	yes
AT5G02500	0.351446	0.304343	0.262167	yes	yes	no
AT5G02780	2.53308	2.33118	2.39935	yes	yes	yes
AT5G02790	0.721436	1.03713	0.855667	yes	yes	yes
AT5G03040	0.702514	0.756197	0.746898	yes	yes	yes
AT5G03140	-1.17363	-0.788644	-0.781881	yes	yes	yes
AT5G03190	-0.61595	-0.282723	-0.288383	yes	no	no
AT5G03210	0.65191	1.03898	0.873043	yes	yes	yes
AT5G03380	0.599573	0.190128	0.530987	yes	no	yes
AT5G03390	0.53396	0.00234022	0.189881	yes	no	no
AT5G03610	0.522457	0.344101	0.343026	yes	no	no
AT5G03630	0.640564	0.606246	0.593681	yes	yes	yes
AT5G03670	-1.54465	-1.29845	-1.35944	yes	yes	yes
AT5G04120	-1.18587	0.909043	-0.132548	yes	no	no
AT5G04200	-1.02472	-0.381655	-0.415404	yes	no	no
AT5G04220	-0.679355	-0.407041	-0.538477	yes	no	no
AT5G04310	1.05224	1.00425	0.957064	yes	yes	yes
AT5G04740	0.625295	0.914521	0.753682	yes	yes	yes
AT5G04860	-0.638403	-0.552358	-0.474663	yes	yes	yes
AT5G05330	0.96492	1.60416	1.099	yes	yes	yes
AT5G05340	1.21588	1.13972	1.39474	yes	yes	yes
AT5G05350	0.965655	0.469635	0.514467	yes	no	no
AT5G05390	-1.43631	-0.740267	-0.337291	yes	no	no
AT5G05860	0.567044	0.624757	0.826276	yes	yes	yes
AT5G06270	-1.64	-0.921434	-1.17478	yes	no	no
AT5G06330	1.29783	1.67272	1.96712	yes	yes	yes
AT5G06490	1.82093	1.13345	1.11824	yes	no	no
AT5G06610	1.72846	1.92942	1.98202	yes	yes	yes
AT5G06710	-0.868752	-0.677121	-0.775232	yes	no	yes
AT5G06800	-1.53851	-0.482476	0.388079	yes	no	no
AT5G07440	0.87491	1.18319	1.29089	yes	yes	yes
AT5G07630	0.42346	0.259328	0.243758	yes	no	no
AT5G07830	-0.48336	-0.380529	-0.175055	yes	no	no
AT5G07860	1.81762	1.82001	1.49765	yes	yes	yes
AT5G07870	1.54879	1.82723	1.32137	yes	yes	yes
AT5G08160	-0.597625	0.18099	-0.00234661	yes	no	no
AT5G08250	-1.11228	-1.54372	-1.2029	yes	yes	yes
AT5G08560	0.268943	0.222024	0.34232	yes	no	yes
AT5G08610	0.44409	0.162931	0.267291	yes	no	no
AT5G08790	0.73122	0.680923	0.679705	yes	yes	yes
AT5G09420	0.708897	0.534006	0.670605	yes	yes	yes
AT5G09430	1.06901	0.568845	0.979874	yes	no	yes
AT5G09440	1.91507	1.43547	2.24395	yes	yes	yes
AT5G09480	-0.894754	-0.627565	-0.630877	yes	no	no
AT5G09530	-1.08406	-1.28027	-0.669603	yes	yes	yes
AT5G09570	1.86946	1.12201	0.624884	yes	no	no
AT5G10030	7.6034	7.0462	6.7964	yes	yes	yes
AT5G10520	-0.693343	-0.681121	-0.637673	yes	yes	yes
AT5G10760	1.87624	1.88245	2.60051	yes	yes	yes
AT5G10930	-1.06291	-0.340959	-1.26614	yes	no	yes
AT5G11010	0.522541	0.347027	0.249751	yes	no	no
AT5G11320	2.45932	1.5799	2.85974	yes	yes	yes
AT5G11410	-0.836407	-0.478576	0.0394529	yes	no	no
AT5G11930	4.23236	4.58611	5.29029	yes	yes	yes
AT5G12010	-0.734113	-0.794153	-0.624851	yes	yes	yes
AT5G12330	-1.01189	-0.728495	-0.759793	yes	no	no
AT5G12340	0.507608	0.530007	0.331442	yes	yes	no
AT5G12420	-0.774573	-0.536593	-0.119138	yes	no	no
AT5G12890	-0.65581	-0.524101	-0.638945	yes	no	yes
AT5G13080	2.10126	2.16013	2.18956	yes	yes	yes
AT5G13180	-0.819073	-0.696035	-0.655678	yes	yes	yes
AT5G13250	1.84391	2.25031	1.70398	yes	yes	yes
AT5G13360	-0.591963	-0.339395	-0.353758	yes	no	no
AT5G14120	-1.05758	0.00676962	-0.42942	yes	no	no
AT5G14180	0.95948	1.32275	1.08823	yes	yes	yes
AT5G14220	0.506833	0.233612	0.402197	yes	no	yes
AT5G14370	-0.797684	-0.71964	-0.924627	yes	no	yes
AT5G14480	-0.505059	-0.485594	-0.428759	yes	no	no
AT5G14730	0.566409	0.714338	0.376035	yes	yes	no
AT5G14740	0.687087	0.346045	0.483553	yes	no	no
AT5G14880	-0.878453	-0.505077	-0.10219	yes	no	no
AT5G15130	0.401657	0.191632	0.326296	yes	no	no
AT5G15190	-1.59396	-0.406473	-1.09698	yes	no	yes
AT5G15410	-0.75831	-0.0431698	-0.674276	yes	no	no
AT5G15860	0.659462	0.861272	0.414855	yes	yes	no
AT5G15870	0.543692	0.0210767	0.244454	yes	no	no
AT5G16110	0.356096	0.425243	0.440194	yes	yes	yes
AT5G16120	0.57933	0.809178	0.734772	yes	yes	yes
AT5G16180	-0.927302	-0.0473068	-0.620463	yes	no	no
AT5G16600	1.99406	1.83575	1.11427	yes	yes	no
AT5G16970	1.10783	1.35538	1.17701	yes	yes	yes
AT5G16980	1.43475	2.69552	1.94103	yes	yes	yes
AT5G17000	0.692189	0.969223	0.519863	yes	yes	no
AT5G17020	0.414895	0.157577	0.357688	yes	no	no
AT5G17840	0.849166	0.71757	-0.211508	yes	yes	no
AT5G17860	-0.797133	-0.0975667	-0.327088	yes	no	no
AT5G17880	-0.708668	-0.760797	-0.474255	yes	yes	no
AT5G17970	2.05683	1.20434	1.07785	yes	yes	yes
AT5G18130	0.587055	0.706603	0.674026	yes	yes	yes
AT5G18500	0.512282	0.0563248	0.140228	yes	no	no
AT5G18680	-0.478382	-0.665227	-0.103029	yes	yes	no
AT5G18820	0.645241	0.310384	0.445283	yes	no	no
AT5G18840	1.1019	1.70773	1.14269	yes	yes	yes
AT5G18850	1.18199	1.05234	1.16138	yes	yes	yes
AT5G18860	1.19733	1.54868	1.8043	yes	yes	yes
AT5G18970	-0.921455	-0.053096	-0.215668	yes	no	no
AT5G19060	3.43308	3.49433	3.81282	yes	yes	yes
AT5G19070	0.990587	1.05308	0.989031	yes	yes	yes
AT5G19080	0.45361	0.322895	0.640371	yes	no	yes
AT5G19090	1.21796	1.85671	1.47104	yes	yes	yes
AT5G19140	0.67671	0.715678	0.432101	yes	yes	no
AT5G19230	0.556073	0.556135	0.588722	yes	yes	yes
AT5G19240	0.636347	0.425246	0.264381	yes	no	no
AT5G19250	-0.89765	-0.502013	0.229794	yes	no	no
AT5G19260	1.86569	2.73425	2.72253	yes	yes	yes
AT5G19750	-0.650887	-0.00155326	0.0140944	yes	no	no
AT5G19890	1.68203	1.76287	2.69203	yes	yes	yes
AT5G20150	0.636805	0.436821	0.846256	yes	no	yes
AT5G20230	0.489858	0.498175	0.313489	yes	yes	no
AT5G20550	-1.0916	-0.812587	-0.723909	yes	no	no
AT5G20700	-0.715447	-0.448951	-0.448418	yes	no	no
AT5G20850	0.40784	-0.021353	0.154029	yes	no	no
AT5G20885	2.18609	2.28952	2.46546	yes	yes	yes
AT5G20950	1.29225	1.2988	1.33274	yes	yes	yes
AT5G21105	1.87238	2.17202	2.30132	yes	yes	yes
AT5G21482	-1.02669	-1.01581	-1.27291	yes	yes	yes
AT5G22050	-0.711706	-0.209256	-0.411895	yes	no	no
AT5G22140	1.16019	1.47792	0.760778	yes	yes	no
AT5G22190	1.98923	2.03423	-0.0601959	yes	yes	no
AT5G22250	0.53573	0.493574	0.317731	yes	no	no
AT5G22270	2.21182	2.4081	2.61827	yes	yes	yes
AT5G22280	0.625911	0.50852	0.426971	yes	yes	no
AT5G22450	0.463585	0.167641	0.530934	yes	no	yes
AT5G22460	6.0058	8.95289	5.29162	yes	yes	yes
AT5G22555	4.72644	3.95813	6.50367	yes	yes	yes
AT5G22570	4.76267	4.97151	5.00354	yes	yes	yes
AT5G22610	1.44262	1.22124	1.14573	yes	yes	yes
AT5G22670	0.943004	0.345968	0.686337	yes	no	yes
AT5G22680	0.812481	0.707385	0.234652	yes	yes	no
AT5G22690	0.511033	0.154972	0.275338	yes	no	no
AT5G22910	1.9399	1.80905	1.37519	yes	yes	yes
AT5G23190	-0.969807	-1.42556	-0.448152	yes	yes	no
AT5G23230	0.894027	0.988461	0.968404	yes	yes	yes
AT5G23350	6.41659	6.35947	6.82046	yes	yes	yes
AT5G23360	8.60426	7.56248	7.90261	yes	yes	yes
AT5G23370	5.36854	6.85074	6.33189	yes	yes	yes
AT5G23535	0.580615	0.477716	0.0749295	yes	no	no
AT5G23880	0.49002	0.259933	0.248677	yes	no	no
AT5G24080	-1.20236	-1.15128	-1.05489	yes	yes	yes
AT5G24090	-0.451597	-0.319237	-0.315821	yes	no	no
AT5G24110	1.03183	0.642826	0.940064	yes	yes	yes
AT5G24280	0.995818	0.577231	0.488191	yes	yes	no
AT5G24530	0.709391	0.934413	0.824334	yes	yes	yes
AT5G24640	1.13955	1.37117	1.04791	yes	yes	yes
AT5G24800	0.835783	0.382942	0.657576	yes	no	yes
AT5G24850	1.43778	1.04303	1.05497	yes	yes	yes
AT5G25045	0.878679	0.272627	0.224051	yes	no	no
AT5G25050	1.08816	0.94954	0.865718	yes	yes	yes
AT5G25190	-1.69422	-0.671701	-0.823894	yes	no	no
AT5G25220	-0.597899	-0.859463	-0.15299	yes	yes	no
AT5G25280	0.835241	0.871767	0.585344	yes	yes	no
AT5G25930	0.465087	0.406854	0.548152	yes	yes	yes
AT5G26290	-1.41762	-0.014554	-0.411444	yes	no	no
AT5G26330	1.7272	1.75215	1.15925	yes	yes	no
AT5G26340	0.999896	0.915868	1.02634	yes	yes	yes
AT5G26770	-0.414708	-0.316381	-0.269655	yes	no	no
AT5G27420	0.461425	0.379195	0.543414	yes	no	yes
AT5G27520	0.439232	0.851907	0.680537	yes	yes	yes
AT5G28300	-1.69615	0.00223513	0.0146672	yes	no	no
AT5G28630	0.508517	0.255854	0.341321	yes	no	no
AT5G33290	0.529458	0.744897	0.629461	yes	yes	yes
AT5G35390	1.01117	0.818652	0.59375	yes	no	no
AT5G35630	-1.02111	0.11931	-0.185565	yes	no	no
AT5G35735	0.413679	0.212984	0.474676	yes	no	yes
AT5G37690	-0.755614	-0.648583	-0.596384	yes	no	no
AT5G37840	-0.848609	-0.73075	-0.764849	yes	no	no
AT5G38480	-0.409423	-0.0150212	-0.461624	yes	no	yes
AT5G38900	0.996052	0.924809	0.766779	yes	yes	yes
AT5G38910	8.76059	8.38702	8.76408	yes	yes	yes
AT5G38990	1.73583	1.16787	1.04101	yes	yes	yes
AT5G39020	0.656369	0.420968	0.420821	yes	no	no
AT5G39040	0.557517	0.503467	0.478536	yes	yes	yes
AT5G39050	1.09274	0.860256	1.08388	yes	yes	yes
AT5G39360	0.586366	0.848184	0.559059	yes	yes	yes
AT5G39580	0.880442	0.77015	0.678803	yes	yes	yes
AT5G39785	0.548035	0.435545	0.652973	yes	yes	yes
AT5G39960	0.535163	0.493462	0.153091	yes	yes	no
AT5G40010	0.693719	0.16591	0.354202	yes	no	no
AT5G40450	1.48665	0.9929	1.57424	yes	no	yes
AT5G40520	-0.560547	-0.413874	-0.553477	yes	no	yes
AT5G40850	0.778231	0.662672	0.839443	yes	no	yes
AT5G40880	0.329429	0.0604939	0.255614	yes	no	no
AT5G40890	-1.54093	-0.424126	-0.923985	yes	no	no
AT5G41040	-0.923185	-1.18637	-0.815895	yes	yes	yes
AT5G41080	1.10425	1.03715	0.628301	yes	yes	yes
AT5G41100	0.448158	0.0742265	0.219626	yes	no	no
AT5G41170	-0.656481	-0.335861	-0.153542	yes	no	no
AT5G41680	-0.609404	-0.0577988	-0.132383	yes	no	no
AT5G41740	0.667435	0.308659	0.335318	yes	no	no
AT5G41800	-0.411519	-0.139627	-0.338991	yes	no	no
AT5G41890	1.72883	2.21046	2.35237	yes	yes	yes
AT5G42030	-0.676319	-0.400805	-1.19841	yes	no	yes
AT5G42090	0.891257	0.674004	0.718719	yes	yes	yes
AT5G42100	2.36768	1.95761	1.984	yes	yes	yes
AT5G42310	-0.570246	-0.258433	-0.262867	yes	no	no
AT5G42380	0.326959	0.183572	0.17724	yes	no	no
AT5G42420	-0.438057	-0.158129	-0.246971	yes	no	no
AT5G42590	-1.33136	-0.63593	-0.844938	yes	no	no
AT5G42830	1.30908	1.27505	1.31227	yes	yes	yes
AT5G43064	1.4102	1.22657	0.891118	yes	yes	yes
AT5G43068	0.692447	0.326954	0.349399	yes	no	no
AT5G43440	0.988722	0.644642	0.764223	yes	yes	yes
AT5G43570	0.719445	0.856029	0.929482	yes	yes	yes
AT5G43580	0.847224	1.13468	0.720873	yes	yes	yes
AT5G43650	0.764294	0.757669	0.736084	yes	yes	yes
AT5G43660	0.752902	0.430089	0.411934	yes	no	no
AT5G43700	-1.16948	-0.036935	-0.717245	yes	no	no
AT5G43760	-0.689958	-0.898369	-0.494891	yes	yes	no
AT5G43810	0.873545	0.654501	0.432159	yes	no	no
AT5G43870	-0.90295	-0.696534	-0.861644	yes	yes	yes
AT5G44070	0.753366	0.373571	0.364909	yes	no	no
AT5G44480	-0.395632	-0.422999	-0.332473	yes	yes	no
AT5G44550	-1.10383	-0.738349	-0.576151	yes	no	no
AT5G44567	0.828645	0.673131	0.484097	yes	yes	yes
AT5G44690	1.27288	1.11331	0.869952	yes	yes	yes
AT5G45070	1.72675	2.16777	2.33469	yes	yes	yes
AT5G45110	0.779895	0.582443	0.534214	yes	yes	yes
AT5G45350	0.506808	0.559968	0.084852	yes	yes	no
AT5G45380	1.33898	1.83162	1.6574	yes	yes	yes
AT5G45580	1.45644	2.2943	2.34668	yes	yes	yes
AT5G46330	0.659972	0.138385	0.512838	yes	no	yes
AT5G46510	0.489211	-0.177341	0.0944925	yes	no	no
AT5G46590	1.55872	1.30263	2.10026	yes	yes	yes
AT5G46700	-0.935801	-0.888662	-0.683928	yes	no	no
AT5G46780	0.305095	0.133481	0.113484	yes	no	no
AT5G47140	0.740635	0.688605	0.53192	yes	yes	yes
AT5G47580	0.572539	0.469179	0.450583	yes	yes	yes
AT5G47635	-0.926853	-0.737842	-0.754785	yes	no	no
AT5G47640	-0.714013	-0.239461	-0.644745	yes	no	yes
AT5G47730	0.429668	0.344639	0.378309	yes	no	yes
AT5G47740	1.5687	1.13804	1.36635	yes	yes	yes
AT5G47750	0.916177	0.775035	1.38027	yes	yes	yes
AT5G47910	0.43	0.137205	0.290365	yes	no	no
AT5G47950	-0.498288	-0.37341	-0.684152	yes	no	yes
AT5G47980	-0.726535	-0.177181	-0.392897	yes	no	no
AT5G48030	0.374245	0.297489	0.336294	yes	no	no
AT5G48380	0.367153	0.107159	0.265935	yes	no	no
AT5G48410	0.446812	0.413427	0.462764	yes	no	yes
AT5G48430	1.38643	1.0526	1.19615	yes	yes	yes
AT5G48530	0.508934	0.232784	0.843773	yes	no	yes
AT5G48540	0.630358	0.648137	0.662856	yes	yes	yes
AT5G48650	1.17507	0.374251	0.78766	yes	no	no
AT5G48657	0.985918	0.802617	0.883325	yes	yes	yes
AT5G48800	-1.1088	-0.426295	-1.1022	yes	no	no
AT5G49100	-1.85548	-0.359156	-0.414576	yes	no	no
AT5G49220	0.329681	0.08334	0.153899	yes	no	no
AT5G49350	-0.813716	-0.983997	-0.703094	yes	yes	no
AT5G49440	2.34659	2.60914	2.66468	yes	yes	yes
AT5G49630	-0.562448	-0.570176	-0.558755	yes	yes	yes
AT5G49690	0.926255	1.02543	1.26066	yes	yes	yes
AT5G49760	0.377206	0.299179	0.417949	yes	no	yes
AT5G49850	2.31106	1.9558	2.64858	yes	yes	yes
AT5G50120	1.39944	1.04791	1.41803	yes	no	no
AT5G50130	-1.18383	-0.54405	-1.52202	yes	yes	yes
AT5G50150	-0.826169	-1.06611	-0.88596	yes	yes	no
AT5G50200	0.905768	0.7959	1.05702	yes	yes	yes
AT5G50360	-0.929789	-0.790632	-0.421305	yes	no	no
AT5G51060	-0.779086	-0.409345	-0.618105	yes	no	no
AT5G51440	0.856649	0.877157	0.746611	yes	yes	no
AT5G51450	0.517076	0.712766	0.853151	yes	yes	yes
AT5G51550	1.21272	0.698392	1.11008	yes	yes	yes
AT5G51990	-0.764017	-0.516764	-0.53484	yes	no	no
AT5G52060	-0.544916	-0.500888	-0.64676	yes	yes	yes
AT5G52120	-0.652364	-0.756386	-0.410483	yes	yes	no
AT5G52380	-0.737431	0.00151988	-0.0431071	yes	no	no
AT5G52390	-0.78518	-0.495268	-0.471229	yes	yes	no
AT5G52870	-0.614519	-0.51525	-0.37556	yes	yes	no
AT5G53110	0.460474	0.34875	0.448146	yes	no	no
AT5G53500	0.737048	0.893943	0.946348	yes	yes	yes
AT5G53590	0.459276	0.599538	0.578909	yes	yes	yes
AT5G53900	-0.844398	-0.568541	-0.87154	yes	no	yes
AT5G53970	-0.900662	-0.223596	-0.877355	yes	no	yes
AT5G54170	0.472721	0.305938	0.283257	yes	no	no
AT5G54203	0.943361	0.196732	0.328272	yes	no	no
AT5G54380	0.598511	0.35412	0.357321	yes	no	no
AT5G54400	-0.989243	-0.902574	-0.742592	yes	yes	yes
AT5G54470	-0.434615	-0.378579	-0.660145	yes	no	yes
AT5G54500	0.744901	0.875262	0.774002	yes	yes	yes
AT5G54650	-0.3882	-0.510575	-0.224122	yes	yes	no
AT5G54660	-0.786823	-0.430471	-0.512491	yes	no	no
AT5G54670	-0.729642	-0.863185	-0.342343	yes	yes	no
AT5G54810	0.506028	0.326362	0.339739	yes	no	yes
AT5G55050	0.951018	1.65087	1.47742	yes	yes	yes
AT5G55090	0.607988	0.596494	0.843499	yes	yes	yes
AT5G55100	0.420027	0.235558	0.623987	yes	no	yes
AT5G55120	1.1088	0.633139	0.725208	yes	yes	yes
AT5G55150	1.10289	1.18143	0.656089	yes	yes	no
AT5G55180	0.488482	0.537524	0.67949	yes	yes	yes
AT5G55530	-0.567239	-0.478215	-0.400139	yes	no	no
AT5G55930	1.1675	1.02538	1.25	yes	yes	yes
AT5G56250	-0.839011	-0.528978	-0.520793	yes	no	no
AT5G56270	-0.773402	-0.44718	-0.331455	yes	no	no
AT5G56350	0.493205	0.567768	0.506513	yes	yes	yes
AT5G57010	0.618793	0.538391	0.395806	yes	yes	yes
AT5G57035	0.404957	0.22369	0.367877	yes	no	yes
AT5G57220	1.59	1.35478	1.21788	yes	yes	yes
AT5G57340	-1.01487	-0.539375	-0.887633	yes	yes	yes
AT5G57500	-1.24616	-0.895864	-0.945657	yes	yes	yes
AT5G57630	0.408696	0.563428	0.478744	yes	yes	yes
AT5G57900	-0.535162	-0.138783	-0.384374	yes	no	no
AT5G57910	-0.344346	-0.327931	-0.46118	yes	no	yes
AT5G58330	0.681612	0.297051	0.621083	yes	no	yes
AT5G58340	0.621886	0.147517	0.644623	yes	no	yes
AT5G58350	1.42433	1.48942	1.57815	yes	yes	yes
AT5G58650	1.43315	1.69167	1.49932	yes	yes	yes
AT5G58670	1.01235	1.4094	1.01856	yes	yes	yes
AT5G58780	1.08888	1.31266	1.68657	yes	yes	yes
AT5G58860	-0.911283	-0.965058	-0.700383	yes	yes	yes
AT5G58940	0.539657	0.283452	0.233385	yes	no	no
AT5G59090	0.489383	0.358905	0.502191	yes	no	yes
AT5G59260	2.38535	1.66045	1.77074	yes	yes	yes
AT5G59680	2.96836	2.60199	2.77888	yes	yes	yes
AT5G59700	1.08381	1.0264	1.89447	yes	yes	yes
AT5G59730	1.25266	1.00029	0.912922	yes	yes	yes
AT5G59780	1.44312	1.04895	0.961414	yes	yes	no
AT5G59820	0.435902	0.429559	0.384286	yes	yes	yes
AT5G60160	-0.489788	-0.0799687	-0.22271	yes	no	no
AT5G60310	0.686156	0.439343	0.188785	yes	no	no
AT5G60640	-0.397928	-0.434634	-0.441792	yes	yes	yes
AT5G60700	-0.905136	-0.673697	-0.686843	yes	yes	yes
AT5G60750	0.364408	0.241791	0.204823	yes	no	no
AT5G60890	1.99529	1.67521	1.26921	yes	yes	yes
AT5G60900	0.786462	0.363303	0.454025	yes	no	no
AT5G61340	-1.08042	-0.855243	-0.44322	yes	yes	no
AT5G61380	0.333191	0.230949	0.367082	yes	no	yes
AT5G61510	0.531808	0.648703	0.319744	yes	yes	no
AT5G61600	-0.563819	-0.447195	-0.397131	yes	yes	no
AT5G62020	-0.647949	-0.398937	-0.749074	yes	no	yes
AT5G62220	-0.460356	-0.385872	-0.227232	yes	no	no
AT5G62280	-1.98659	-0.507485	-0.673598	yes	no	no
AT5G62310	-1.87199	-1.62004	-1.56798	yes	no	no
AT5G62350	-0.683763	-0.756025	-0.766578	yes	yes	yes
AT5G62480	2.19631	2.58124	2.08574	yes	yes	yes
AT5G62490	1.67398	2.31505	1.86352	yes	yes	yes
AT5G62560	-0.31642	-0.277804	-0.26882	yes	no	no
AT5G62620	0.588877	0.607134	0.529437	yes	yes	yes
AT5G62680	-0.644339	-0.25237	-0.327159	yes	no	no
AT5G62820	1.33918	0.820528	0.54194	yes	no	no
AT5G62890	-0.68998	-0.427059	-0.380528	yes	no	no
AT5G63350	0.898214	1.20541	1.22794	yes	yes	yes
AT5G63530	1.44772	1.30853	0.455116	yes	yes	no
AT5G63590	-0.757448	-0.295223	-0.384055	yes	no	no
AT5G63770	0.515811	0.0997071	0.149499	yes	no	no
AT5G63790	0.676503	0.754896	0.737704	yes	yes	yes
AT5G63860	0.390381	0.386883	0.335337	yes	yes	no
AT5G63970	0.525612	0.693416	0.784017	yes	yes	yes
AT5G64120	0.64079	0.480455	0.530497	yes	no	yes
AT5G64240	0.551172	0.424125	0.203181	yes	yes	no
AT5G64250	1.41948	1.53404	1.34152	yes	yes	yes
AT5G64260	1.33553	1.24226	1.01579	yes	yes	yes
AT5G64330	1.45308	1.03759	1.10962	yes	yes	yes
AT5G64340	0.551064	0.447735	0.361949	yes	yes	no
AT5G64410	0.308155	0.236024	0.522239	yes	no	yes
AT5G64530	1.67671	1.80297	1.09335	yes	yes	yes
AT5G64550	1.79045	1.56405	1.75804	yes	yes	yes
AT5G64620	2.56666	2.66873	2.51917	yes	yes	yes
AT5G64750	0.644732	0.533394	0.67707	yes	yes	yes
AT5G64900	0.679263	0.610509	0.41596	yes	no	no
AT5G65100	3.29548	3.91778	3.08883	yes	yes	yes
AT5G65110	0.386902	0.609147	0.532885	yes	yes	yes
AT5G65140	-0.948867	-0.333426	-0.628832	yes	no	yes
AT5G65670	-0.44066	-0.480702	-0.375818	yes	yes	yes
AT5G65683	0.722661	0.730737	0.514401	yes	yes	no
AT5G65780	0.37084	0.303715	0.488273	yes	no	yes
AT5G65790	0.90559	0.920842	1.33019	yes	yes	yes
AT5G65980	2.15803	1.84856	1.18596	yes	yes	yes
AT5G65990	-0.657581	-0.672117	-0.596692	yes	yes	yes
AT5G66300	1.77315	1.75505	1.28475	yes	yes	yes
AT5G66310	0.577221	0.0508235	0.603054	yes	no	yes
AT5G66560	-0.873485	-0.350304	-0.176333	yes	no	no
AT5G66690	-1.09891	-0.756238	-0.729855	yes	yes	yes
AT5G66780	1.35488	2.20323	1.50986	yes	yes	yes
AT5G66790	0.806803	0.570205	0.619986	yes	yes	yes
AT5G66920	0.438454	0.46726	0.274799	yes	yes	no
AT5G67080	-0.523161	-0.102873	-0.0102735	yes	no	no
AT5G67250	0.46888	0.2492	0.227328	yes	no	no
AT5G67280	2.57383	1.8689	1.58769	yes	yes	yes
AT5G67290	-0.798751	-0.31226	-0.384738	yes	no	no
AT5G67430	1.01144	0.809305	0.670218	yes	yes	yes
AT5G67440	0.841979	0.534971	0.528398	yes	yes	yes
AT1G01120	-0.53145	-1.01403	-0.820502	no	yes	yes
AT1G01130	0.498958	1.50134	0.0585225	no	yes	no
AT1G01720	0.0675258	0.403209	0.269878	no	yes	no
AT1G02390	0.393395	0.791746	0.552216	no	yes	no
AT1G02880	0.24127	0.366415	0.248864	no	yes	no
AT1G03040	-0.235112	-0.499652	-0.141716	no	yes	no
AT1G03610	0.153457	0.386504	0.580317	no	yes	yes
AT1G04220	-0.704889	-0.935966	-0.412191	no	yes	no
AT1G04310	-0.413816	-0.988048	-0.513643	no	yes	no
AT1G05061	-0.207981	-0.810217	-0.281132	no	yes	no
AT1G05065	-0.614228	-0.841212	-0.825757	no	yes	yes
AT1G05100	0.216455	0.664475	0.710585	no	yes	yes
AT1G05560	0.902903	1.96723	0.801809	no	yes	no
AT1G06620	0.489369	0.877172	0.676011	no	yes	no
AT1G07710	0.485069	1.09439	1.1151	no	yes	yes
AT1G08090	0.518998	1.2199	1.34711	no	yes	yes
AT1G09500	1.19309	3.89514	2.19812	no	yes	yes
AT1G09685	0.222258	1.63199	-0.351942	no	yes	no
AT1G10090	-0.223853	-0.30188	-0.370308	no	yes	yes
AT1G10450	-0.0632755	-0.746598	-0.129537	no	yes	no
AT1G11170	-0.57198	-0.707148	-0.236804	no	yes	no
AT1G11220	0.187766	1.80885	0.262361	no	yes	no
AT1G11320	0.400324	0.633225	0.545705	no	yes	no
AT1G11591	-0.130762	-1.36478	0.178643	no	yes	no
AT1G12220	0.518041	0.685508	0.944326	no	yes	yes
AT1G12230	-0.0236554	0.582374	0.357646	no	yes	no
AT1G12880	-0.887376	-1.20937	-0.580028	no	yes	no
AT1G13590	0.281236	1.15096	0.453163	no	yes	no
AT1G13740	0.271706	0.6416	0.60062	no	yes	yes
AT1G14790	0.0989254	-1.24889	-0.32635	no	yes	no
AT1G15100	0.478674	0.733816	0.772728	no	yes	yes
AT1G15160	-0.50836	-1.00111	0.0434871	no	yes	no
AT1G15170	-0.307777	-0.471699	-0.477755	no	yes	yes
AT1G15180	0.0846227	-0.675848	0.210141	no	yes	no
AT1G15460	1.19539	2.61474	2.44087	no	yes	yes
AT1G15970	-0.795557	-1.37475	-0.279914	no	yes	no
AT1G16060	-0.607011	-1.25479	-0.57068	no	yes	no
AT1G16170	0.350428	1.5287	1.19143	no	yes	yes
AT1G17345	1.84031	4.69625	2.03551	no	yes	no
AT1G17990	0.468382	0.654516	0.248791	no	yes	no
AT1G18020	0.457583	0.653789	0.223749	no	yes	no
AT1G19660	0.266753	0.480251	0.259647	no	yes	no
AT1G19835	-0.268178	-0.633325	-0.665665	no	yes	yes
AT1G20310	0.526474	0.86089	0.375144	no	yes	no
AT1G21550	0.486532	0.882457	0.584982	no	yes	no
AT1G21670	-0.543815	1.38846	0.661643	no	yes	no
AT1G22190	0.35198	0.685378	0.787627	no	yes	yes
AT1G22430	-1.00372	-1.57292	-0.757163	no	yes	no
AT1G23390	-0.442199	-0.832256	-0.154348	no	yes	no
AT1G24150	-0.290765	-0.595131	-0.399167	no	yes	no
AT1G25275	0.560912	0.993736	0.805375	no	yes	no
AT1G26970	-0.0380072	0.83789	0.216797	no	yes	no
AT1G27090	-0.0268478	0.415899	0.156283	no	yes	no
AT1G27150	0.268661	0.491829	0.287162	no	yes	no
AT1G27385	0.272037	0.676999	0.058676	no	yes	no
AT1G27980	-0.233065	-0.431832	-0.32423	no	yes	no
AT1G28490	0.168401	0.470894	0.179722	no	yes	no
AT1G30110	0.319053	0.43877	0.436939	no	yes	yes
AT1G30320	-0.301005	-0.481437	-0.173218	no	yes	no
AT1G30600	-0.15209	-1.275	-0.522895	no	yes	no
AT1G30750	0.164527	-0.9709	0.0779643	no	yes	no
AT1G32440	-0.432918	-0.568216	-0.0692525	no	yes	no
AT1G45130	0.124442	-1.03626	-0.496683	no	yes	no
AT1G48260	0.748156	0.878626	1.44438	no	yes	yes
AT1G48320	-0.241855	-0.668659	-0.565632	no	yes	yes
AT1G48540	-0.442484	-0.604242	-0.242433	no	yes	no
AT1G49430	-0.559341	-1.29035	-0.997182	no	yes	yes
AT1G49740	-0.233013	-1.06494	-0.560607	no	yes	no
AT1G51640	-0.507147	-0.903148	-0.447629	no	yes	no
AT1G51940	-0.187675	-0.780881	-0.325627	no	yes	no
AT1G53163	1.48718	2.54279	3.08704	no	yes	yes
AT1G53530	0.0197925	1.13186	-0.476161	no	yes	no
AT1G53840	-0.269158	-0.377167	-0.4678	no	yes	yes
AT1G53870	0.335739	1.72775	0.991417	no	yes	yes
AT1G53890	0.307212	1.72302	0.999134	no	yes	yes
AT1G54740	1.21419	3.22292	2.19384	no	yes	yes
AT1G54990	0.324864	0.479309	0.17125	no	yes	no
AT1G55240	0.622699	1.10606	0.402907	no	yes	no
AT1G55690	-0.449192	-0.941864	-0.137461	no	yes	no
AT1G55850	0.530456	0.822722	0.849886	no	yes	yes
AT1G56510	-0.149937	-0.761532	-0.625606	no	yes	yes
AT1G59620	-0.25153	-0.605129	-0.174013	no	yes	no
AT1G59810	0.549931	2.06479	0.822368	no	yes	no
AT1G60390	-0.500204	-1.48148	-0.377308	no	yes	no
AT1G60800	-0.470478	-0.786847	-0.370075	no	yes	no
AT1G61660	0.314931	0.73815	0.633983	no	yes	yes
AT1G62200	-0.453813	-1.32631	0.0015014	no	yes	no
AT1G62640	-0.508463	-0.916447	-0.36594	no	yes	no
AT1G63530	-0.11645	-0.743545	-0.0723299	no	yes	no
AT1G63780	0.30775	0.567031	0.255152	no	yes	no
AT1G63840	0.17507	0.464843	0.59115	no	yes	yes
AT1G63860	-0.316852	-0.684055	-0.281295	no	yes	no
AT1G64010	0.677936	0.96874	0.227184	no	yes	no
AT1G64020	0.516495	1.67341	0.46643	no	yes	no
AT1G64310	0.379706	-1.92394	-0.243417	no	yes	no
AT1G65970	1.49328	2.31754	3.00131	no	yes	yes
AT1G66200	0.0342502	0.465792	-0.131177	no	yes	no
AT1G66590	0.312546	0.86951	0.520556	no	yes	no
AT1G66880	-0.174475	-0.488925	-0.292643	no	yes	no
AT1G67070	0.368393	0.669751	0.525201	no	yes	yes
AT1G67520	-0.453343	-0.764262	-0.257679	no	yes	no
AT1G67850	-0.185535	-0.328823	-0.387911	no	yes	yes
AT1G67940	0.521784	0.793371	0.572317	no	yes	no
AT1G68620	0.399145	0.611312	0.528978	no	yes	yes
AT1G69170	0.240123	0.746459	0.0726339	no	yes	no
AT1G69430	0.280535	0.500214	0.325796	no	yes	no
AT1G69610	-0.895202	-1.48705	-1.52563	no	yes	yes
AT1G69750	0.418885	0.803397	0.605345	no	yes	yes
AT1G70230	0.00873292	-1.37013	0.102547	no	yes	no
AT1G70410	0.444177	0.531145	0.383367	no	yes	no
AT1G70510	0.609073	1.54228	1.07745	no	yes	yes
AT1G71360	-0.466934	-0.762391	-0.186441	no	yes	no
AT1G72680	0.194184	0.75088	0.475965	no	yes	no
AT1G73500	0.17627	0.520529	0.438686	no	yes	no
AT1G73590	-0.336538	-0.654378	-0.824575	no	yes	yes
AT1G73750	-0.438994	-0.543621	-0.35521	no	yes	no
AT1G75690	-0.134867	-0.563282	-0.376505	no	yes	no
AT1G75700	-0.125666	-0.604214	-0.249847	no	yes	no
AT1G76350	-0.372171	-0.511976	-0.246647	no	yes	no
AT1G76430	-0.367445	-0.640502	-0.392793	no	yes	no
AT1G77210	0.0376952	2.0266	1.48755	no	yes	yes
AT1G77500	-0.193047	-0.487061	-0.246825	no	yes	no
AT1G78200	-0.309611	-0.848045	-0.120246	no	yes	no
AT1G78240	-0.0405995	0.386522	0.101776	no	yes	no
AT1G78710	1.5044	3.31201	2.96644	no	yes	yes
AT1G79680	-0.0853139	-0.640943	-0.571598	no	yes	no
AT1G79700	-0.636082	-1.01285	-0.453906	no	yes	no
AT1G80600	0.21845	0.334391	0.106263	no	yes	no
AT1G80660	-0.239561	-1.08211	0.197314	no	yes	no
AT2G01890	0.0835123	0.682834	0.221414	no	yes	no
AT2G01910	-0.0697827	-0.777124	-0.255998	no	yes	no
AT2G02350	-0.452576	-0.724418	-0.184907	no	yes	no
AT2G03360	0.386479	0.80029	0.763893	no	yes	yes
AT2G03770	0.376714	1.40017	-0.162573	no	yes	no
AT2G14520	-0.287556	-1.17863	-0.537965	no	yes	no
AT2G15430	0.254448	0.501753	0.0680693	no	yes	no
AT2G16365	0.134759	0.482719	0.311877	no	yes	no
AT2G16750	-0.40926	-1.85142	-1.03754	no	yes	no
AT2G17150	0.248742	0.709685	0.975924	no	yes	yes
AT2G17500	0.0702169	0.707109	0.319545	no	yes	no
AT2G17723	2.09611	3.74583	2.29408	no	yes	yes
AT2G18140	-0.361497	-0.619788	-0.132567	no	yes	no
AT2G18150	-0.33338	-0.500387	-0.112206	no	yes	no
AT2G19640	0.182412	0.696245	0.289461	no	yes	no
AT2G20530	0.401608	0.446722	0.0328456	no	yes	no
AT2G20670	0.486816	0.974003	1.14432	no	yes	yes
AT2G21300	-0.420784	-0.703581	-0.320691	no	yes	no
AT2G22740	-0.286247	-0.571081	-0.190479	no	yes	no
AT2G23330	-0.30524	-0.684139	-0.341434	no	yes	no
AT2G23780	0.28378	0.438832	0.231088	no	yes	no
AT2G24170	-0.32339	-0.792543	-0.341905	no	yes	no
AT2G24850	0.625993	0.908131	0.582805	no	yes	no
AT2G25210	0.0263206	0.858987	0.360886	no	yes	no
AT2G26170	-0.309359	-0.536871	-0.468498	no	yes	yes
AT2G26570	-0.35323	-0.67871	-0.262993	no	yes	no
AT2G28350	0.166315	0.719672	0.695549	no	yes	yes
AT2G29490	0.528742	1.23287	0.724698	no	yes	yes
AT2G30210	-0.489026	-1.64574	0.0062823	no	yes	no
AT2G30670	0.949441	1.81697	1.44835	no	yes	no
AT2G31230	0.254872	1.00836	0.187725	no	yes	no
AT2G31945	0.58308	0.888571	0.395389	no	yes	no
AT2G32930	-0.359768	-0.449451	-0.509475	no	yes	yes
AT2G33150	-0.0294602	0.414759	0.382986	no	yes	no
AT2G33160	-0.389052	3.34945	-0.625649	no	yes	no
AT2G34340	0.887838	2.00936	1.27751	no	yes	yes
AT2G34350	0.684891	0.816148	0.224126	no	yes	no
AT2G34500	0.552865	0.881169	0.874416	no	yes	yes
AT2G35020	-0.469821	-0.873723	-0.496758	no	yes	no
AT2G35860	-0.695253	-0.812727	-0.899232	no	yes	yes
AT2G36100	0.0432851	-1.62794	-0.589565	no	yes	no
AT2G36380	0.281319	0.554994	0.645417	no	yes	yes
AT2G36790	1.00802	1.97625	0.300782	no	yes	no
AT2G37180	-0.014079	1.17555	0.104191	no	yes	no
AT2G37260	-0.304416	-1.44082	-0.738478	no	yes	no
AT2G37760	0.285861	0.52216	0.433772	no	yes	no
AT2G37975	-0.580057	-0.743258	-0.328037	no	yes	no
AT2G38010	-0.471287	-0.718493	-0.482775	no	yes	no
AT2G38760	0.080694	0.662994	-0.248154	no	yes	no
AT2G38823	0.929033	1.13552	0.696911	no	yes	no
AT2G38840	0.254508	0.39596	0.265866	no	yes	no
AT2G39130	0.355003	0.695398	0.630299	no	yes	yes
AT2G39140	0.361512	0.918349	0.501346	no	yes	no
AT2G39420	0.292752	0.484734	0.310235	no	yes	no
AT2G39430	0.0461207	-1.81497	-0.0625505	no	yes	no
AT2G40390	-1.04418	-1.79089	-0.0198942	no	yes	no
AT2G40400	-0.220307	-0.581093	-0.321986	no	yes	no
AT2G40650	-0.200705	-0.605771	-0.137454	no	yes	no
AT2G40920	-0.173521	-1.0784	-0.0431902	no	yes	no
AT2G41310	-0.0174311	0.684403	0.569923	no	yes	yes
AT2G41730	0.909902	1.1589	0.60557	no	yes	no
AT2G41835	-0.343579	-0.576266	-0.804856	no	yes	yes
AT2G41900	-0.499334	-0.775394	-0.378633	no	yes	no
AT2G42980	-0.292277	-0.634925	-0.587068	no	yes	yes
AT2G44150	-0.125177	-1.07872	-0.326823	no	yes	no
AT2G44280	0.276025	0.368295	0.360919	no	yes	yes
AT2G44380	0.150699	0.643351	0.567573	no	yes	no
AT2G44430	-0.353129	-0.58607	-0.338253	no	yes	no
AT2G45720	-0.171184	-0.581366	-0.452079	no	yes	no
AT2G45970	-0.872355	-1.35178	-0.327955	no	yes	no
AT2G46160	-0.188329	-0.552682	-0.494749	no	yes	yes
AT2G46690	0.718658	1.579	1.27003	no	yes	yes
AT2G46740	0.271323	1.54344	1.19851	no	yes	yes
AT2G46980	-0.685923	-1.06126	-0.00157386	no	yes	no
AT2G47380	0.61039	1.03684	0.470934	no	yes	no
AT2G48090	0.428128	0.62012	0.506633	no	yes	no
AT3G00700	0.914786	1.05897	0.477855	no	yes	no
AT3G01200	0.0147411	0.491705	-0.0395939	no	yes	no
AT3G01220	-0.574813	-0.818426	-0.382907	no	yes	no
AT3G01470	-0.279279	-0.433274	-0.432422	no	yes	yes
AT3G01650	-0.147037	-0.386171	-0.0868943	no	yes	no
AT3G03315	0.920286	1.2007	0.966757	no	yes	no
AT3G03670	1.7005	2.1284	-0.10177	no	yes	no
AT3G04230	-0.0399118	-0.657799	-0.0697745	no	yes	no
AT3G04460	0.027567	0.585571	0.301467	no	yes	no
AT3G04950	0.328253	0.864053	-0.195694	no	yes	no
AT3G05210	-0.120539	-0.46678	-0.0920267	no	yes	no
AT3G05220	-0.556127	-0.77871	-0.527754	no	yes	no
AT3G05370	-0.12717	-0.637538	-0.341026	no	yes	no
AT3G06130	-0.389664	-0.753338	-0.611114	no	yes	no
AT3G06370	0.245666	0.466335	0.587726	no	yes	yes
AT3G06390	-0.82757	-1.15592	-0.565636	no	yes	no
AT3G06410	-0.187762	-0.396101	-0.373458	no	yes	yes
AT3G06450	-0.406405	-0.719572	-0.31978	no	yes	no
AT3G07230	0.114356	1.04761	0.17587	no	yes	no
AT3G07320	-0.492032	-1.12529	-0.829003	no	yes	yes
AT3G07340	0.368037	0.986523	0.917041	no	yes	yes
AT3G07600	0.384803	0.984876	0.389135	no	yes	no
AT3G07650	0.173657	0.481227	0.581186	no	yes	yes
AT3G07760	0.195128	0.347984	0.146203	no	yes	no
AT3G09030	-0.319462	-0.476264	-0.354839	no	yes	no
AT3G10320	0.364972	2.47866	0.855122	no	yes	no
[truncated: 683 more rows]

## Sheet: Supplementary Figure 5
Supplementary Figure 5
TF	TF Log2 Fold Change	Number of TF Targets
CRF4	14.7766	764
bZIP3	14.7061	4515
BEE2	14.0895	861
HYH	11.7949	2875
ERF056	14.101	5203
MYB61	11.9117	1638
GATA17L	11.0348	2937
GATA17	11.0535	4856
ASR3	10.994	2034
NAC4	9.63358	2167
WRKY54	9.69827	1440
ZFP4	9.76135	3229
LBD38	8.55667	2337
TGA4	8.86993	1506
DIV1	8.29246	3778
TCP23	8.74028	1428
FBH4	8.50916	760
VRN1	8.40783	417
C2H2	9.92841	4873
TGA1	7.53244	5852
HSFB2A	7.38494	6028
CDF1	7.1664	2710
COL5	6.64597	1839
ERF060	6.63845	2258
RAV1	5.12083	4048
HB6	5.53688	2623
LBD37	4.87607	1540
WRKY18	5.18968	698
HHO2	4.22528	3214
HAT22	4.10094	2432
NAP	3.82265	1245
ERF5	3.59354	1005
HHO3	3.10305	2034

## Sheet: Supplementary Figure 6
Supplementary Figure 6
Supplementary Figure 6
	Number of Targets
TF	TARGET	DAP	ampDAP
VRN1	417	3253	-	-
WRKY18	698	9335	6498	805
CRF4	764	-	1507	-
ERF5	1005	540	-	-
NAP	1245	2808	1107	-
TGA4	1506	2402	3554	-
MYB61	1638	1966	7736	-
ASR3	2034	-	4559	-
HHO3	2034	6041	2261	-
NAC4	2167	1656	-	-
HB6	2623	5278	-	7503
HHO2	3214	5326	1411	-
DIV1	3778	-	8849	-
RAV1	4048	6594	1932	-
bZIP3	4515	4609	-	-
TGA1	5852	2557	4747	-
HSFB2A	6028	804	-	-
HAT22	-	-	-	5902

## Sheet: Supplementary Figure 8
Supplementary Figure 8
	Log 2 Fold Change
Target	MYB61	RAV1	HHO3	TCP23	ZFP4	HHO2	NAP	ERF056	HB6	ASR3	WRKY54	FBH4	GATA17	HYH	VRN1	LBD38	GATA17.L	CRF4	WRKY18	BEE2	HAT22	ERF060	NAC4	TGA4	C2H2	bZIP3	ERF5	COL5	DIV1	HSFB2A	CDF1	TGA1	LBD37
AMT1.1	0	-0.73143	0	0	-0.26814	-0.37261	0.322656	0	0	0	0.593475	0	-0.320729	-0.271019	0	0	0	0	0.243757	-0.29639	0.277385	0	0	0	-0.676769	0	0.246825	-0.260754	0.550703	-0.642177	0	0	-0.581939
AMT1.2	0	0	0	0	0	0	0	0	0	0	0	0	0	0	0	0	0	0	0	0	0	0	0	0	0	0	0	0	0	0	0	0	0
AMT1.3	0	0	0	0	0	0.742595	0	0	1.01015	0	0	0	0	0	0	0	0.857781	0	0	0	0	0	0	0	0	0.812853	0	0	0	0	0.939203	0	0
AMT1.4	0	0	0	0	0	0	0	0	0	0	0	0	0	0	0	0	0	0	0	0	0	0	0	0	0	0	0	0	0	0	0	0	0
AMT1.5	0	0	0	0	0	0	0	0	0	0	0	0	0	0	0	0	0	0	0	0	0	0	0	0	0	0	0	0	0	0	0	0	0
AMT2	0.600392	-1.39197	0	0	-0.37414	0	0	0	-0.354929	0	0.676283	0.76166	0	0	0	0	0	0	0	0	0	0	0	0	-0.370624	0	0	-0.447625	0	-0.436067	0	-0.443797	0
NRT1.1	0	0	0	0	0	0	0	0	0.340864	0	0	0	-0.42017	0	0	0	0	0	0	0	0	0	0	0	0	0	0	0.416438	0	0	0	-0.796753	0
NRT1.2	0	-0.412205	-0.22574	0	-0.394442	-0.290165	0	0	0	0	0	0.477586	-0.223254	0	0	0	-0.200382	0	0	0	0	0	-0.369803	-0.349537	-0.66934	-0.311388	0	-0.274833	1.13905	-0.999928	0	-0.266279	0
NRT2.1	0	2.05761	0	0	0	0	0	0	0	0	0	0	0	0	0	0	0	0	0	0	0	0	0	0	0.541117	0	0	0	1.86009	0	0	-0.993293	1.87772
NRT2.2	0	0	0	0	0	0	0	0	0	0	0	0	0	0	0	0	0	0	0	0	0	0	0	0	0	0	0	0	0	0	0	-0.712184	0
NRT2.4	0	0	0	0	0	0	0	0	0	0	0	0	0	0	0	0	0	0	0	0	0	0	0	0	0	0	0	0	0	0	0	0	0
NRT2.5	0	0.80617	0	2.28458	0	0	0	0	0	0	0	0	0	0	0	0	0	0	1.1614	0	1.06481	0	0	0	0	0	0	0	-1.06818	0	0	0	0
NRT2.6	0	0	0	0	0	0	0	0	-0.680982	0	0	0	0	0	0	0	0	0	0	0	0	0	0	0	0	0	0	0	0	-0.881674	0	0	0
NRT2.7	0	0	0	0	0.574202	0	0	0	0	0	0	0	0	0	0	0	0	0	0	0	0	0	0	0	0	0	0	0	0	0.512065	0	0	0
NPF4.1	0	0	0	0	0	0	0	0	0	0	0	0	0	0	0	0	0	0	0	0	0	0	0	0	0	0	0	0	0	0	0	0	0
NPF4.2	0	0	0	0	0	0	0	0	0	0	0	0	0	0	0	0	0	0	0	0	0	0	0	0	0	0	0	0	0	0	0	0	0
NPF4.4	0	0	0	0	1.13481	0	0	0.718834	0	0	0	0	0.770771	0	0	0	0	0	0	0	0	0	0	0	0	0	0	0	0	0	0	0	0
NPF4.5	0	0	0	0	0	0	0	0	0	0	0	0	0	0	0	0	0	0	0	0	0	0	0	0	0	0	0	0	0	0	0	0	0
NPF4.7	0	0	0	0	0	0	0	0	0	0	0	0	0	0	0	0	0	0	0	0	0	0	0	0	0	0	0	0	0	0	0	0	0
NPF6.2	0	0	0	0	0	0	0	0	0.708025	0	0	0	0	0	0	0	0	0	0	0	0	0	0	0	0	0	0	0.669859	0	0	0	0	0
NPF6.4	0	0	0	0	0	0	0	0	0	0	0	0	0	0	0	0	0	0	0	0	0	0	0	0	0	0	0	1.92633	0	0	0	0	0
NIA1	0	0	0	0	0	0	0	-0.71151	-0.297043	-0.491278	0	1.48438	-0.574594	-0.390412	0	-0.547674	0	0	1.64251	0	2.10436	-0.898159	0	0	0	-0.51939	0	0	0	-0.288833	0	-0.807673	-0.966903
NIA2	0	-0.958093	-0.413918	0.59241	-0.919265	-0.871695	0	-1.2346	-0.544684	-0.521508	-0.539077	0	-0.812814	0	0	-0.524686	-0.553655	0	0.720007	0	0.527772	-0.646137	0.293827	0	-0.998499	-1.2013	0	-0.52908	0	-1.00854	-0.8051	-1.10716	-0.500165
NIR1	0	-0.790271	0	0	0	-0.379263	0	-0.314436	0	0	0	0	-0.235582	0	0	-0.269521	0	0	0	0	0	-0.346267	0	0	0	-0.498788	0	0	0	-0.316116	0	-0.767668	0
GLN1.1	0.440115	-0.316725	0	0.516577	0	0	0.428797	-0.659272	0	0	0.686832	0	-0.226682	0	0.373851	0	0	0	0	0	0	0	0	-0.260637	0	0	0	0	0.275105	-0.530261	0	-0.570836	0
GLN1.2	1.51407	0.522911	0	-0.694314	0	0.271629	0	-0.731762	0	0	0	0	-0.404307	0.26526	0	0	0	0	0	0	0	0	0.321823	0.326641	0	0	0.724811	0	0.954871	-0.280368	0.49694	-0.545853	0.547826
GLN1.3	0.943021	-0.824515	-0.615099	0	-0.620533	-0.676558	0.673018	-0.791407	-0.391201	-0.300923	0	0	-0.718048	0	0	-0.343846	-0.517396	0	0	0	0	-0.326925	0	-0.484163	-0.593409	-0.700017	0	-0.522363	0	-0.814753	-0.543263	-0.677409	0
GLN1.4	0.770437	0	0	0	-0.432882	-0.438625	0	-0.66558	0	0	0	0	0	0	0	0	0	0	0	0	0	0	0	0	-0.555493	-0.779185	0	-0.561084	0	-0.387446	0	-0.545845	0
GLN1.5	0	0	0	0	0	0	0	-0.535888	0	0	0	0	0	0	0	0	0	0	0	0	0	0	0	0	0	0	0	0	0	0	0	0	0
GLN2	0	0	0	0	0.779492	0.761083	0	0	0.692186	0	0	0	0	0	0	0	0	0	0	0	0	0	0	0	0.847177	0	0	0.531857	0	0	1.0418	0	0
NODGS	0	0.363349	0	0	0	0	0	0.274587	0	0	0	0	0	0	0	0	0	0	0	0	0.504795	0.718363	-0.438957	0	-0.224152	-0.240744	0.249674	0	0	0	0	0	0
ASN1	0	0	1.13033	0	1.46755	1.579	0	0	1.32724	0	0	0	0	0.671061	0	0	1.16693	0	0	0	0	0	0	0	1.34656	1.33711	0	0.86673	0	0.61886	1.71369	0	0
ASN2	0	1.34826	0	0	0	0	0	0	0	0	0	0	0	0	0	-0.443175	0	0	0	0	0	0	0	0	0	0	0	0	0	0	0	-0.589621	0
ASN3	0	0.867705	0	0	0	0	0	0	0	0	0	0	0	0	0	0	0	0.521835	0	0	0	0	0	0	0	0	0	0	0	0	0	0	0
GLU1	0	0	0	0	0	0	0	0	0	0	0	0	0	0	0	-0.850449	0	0	0	0	0	0	0	0	0	0	0	0	0	0	0	-0.683933	0
GLU2	0	-0.797886	0	0	0	0	0	-0.545321	0.35491	-0.453808	0	0	-0.525958	0	0	-0.425524	0	0	0	0	0	-0.426382	-0.252573	0	-0.206913	-0.213577	0	0.246485	0	-0.579636	0	-0.252466	0
GLT1	0.660286	-1.14324	0	-0.405429	-0.280305	0	0	-0.39716	0	-0.447306	0	-0.697452	-0.379133	0	0	-0.369089	0	0	-0.398633	0	0	-0.386375	0	0	-0.568916	0	0	0	0	0	0	0	0.36719
ASP1	0	-0.604631	0	0	-0.418501	0	0	0	0	0	0	0	-0.739014	0	0	-0.382198	0	0	0	0	0	0.325855	0	0	-0.50174	-0.523355	0	0	0	-0.344988	-0.304185	-0.709435	0
ASP2	0	-0.767683	0	0	-0.225069	0	0	-0.422503	-0.233114	-0.247294	0	0	-0.463387	-0.351073	0	0	-0.247949	0	0	-0.235549	0	0	0	-0.346275	-0.186565	-0.227713	-0.281134	0	0	-0.43801	0	-0.588416	0
ASP3	0	-0.371738	0	0	-0.261466	0	0	-0.751262	0	-0.357031	0.343879	0	-0.513353	0	0	-0.518289	0	0	0	0	0	-0.424627	0	0	-0.250841	0	0	0	0.979366	-0.604334	0	-0.276554	0.396818
ASP4	1.7965	0	0	0	0	0	0	-0.329305	0	0	0	0	0	0	0	0	0	0	0	0	0	0	0	0	0	0	0	0	-1.53984	0	0	0	0
ASP5	0	0	-0.291025	0	-0.384512	-0.438658	0	-0.741044	0	-0.513073	0	0	-0.745237	-0.430324	0	-0.445563	0	-0.502851	0	0	0	-0.359118	-0.40848	-0.626399	-0.433328	-0.62456	0	0	0	-0.824067	0	-0.871422	0
AAT	1.0248	0	-0.539946	0	-0.727512	-0.647669	0	-0.996991	-0.707585	-0.473639	0	0	-0.775444	-0.462262	0	-0.375156	-0.677318	0	0	-0.446342	0	-0.332988	0	0	-0.91233	-1.01323	0	-0.713141	0	-1.01583	-0.633257	-0.828301	0
AGD2	0	0	-0.379848	0	-0.496495	-0.423229	0	0	-0.330785	0	0	0	0	0	0	0	0	0	0	0	0	0	0	0	0	0	0	0	0	0	-0.307002	-0.372321	0
ALD1	0	0	0	0	0	0	0	0	0	0	0	0	0	0	0	0	0	0	0	0	0	0	0	0	0	0	0	0	0	0	0	0	0
GAD	0	0.277338	0	0	0	0	0	-0.66246	0	0	0	0	-0.466257	0	0.764711	-0.28816	-0.272398	0	0	0	0	-0.403787	0	0	-0.221583	-0.324392	0	-0.397485	0	0	0	-0.381273	0
GAD2	0	0	0	0	-0.381464	-0.477099	0	-0.835645	0	-0.478164	0	0	-1.05191	-0.399388	0	-0.513422	0	0	0	0	0	-0.375299	-0.30482	-0.523114	-0.363745	-0.485157	0	0	0	-0.539145	-0.41744	-0.897369	0
GAD3	0	0	0	0	0	0	0	-0.479854	-0.474115	0	0	0	0	-0.506335	0	0	0	0	0	0	1.90367	-0.491231	0	-0.602805	0	-0.899174	0	-0.656058	0	-1.0026	-0.579683	-0.571376	0
GAD4	0.371063	0	0	0.391004	-0.509199	-0.579314	0.473087	-0.753894	-0.623697	0	0	0	-0.616696	-0.542952	0	-0.502886	0	0	0.48077	-0.568813	2.06767	0	0	-0.594874	0	-1.25354	0	-0.714061	-0.403872	-1.23391	-0.728944	-0.735377	-0.657851
GAD5	0	0	0	0	0	0	0	0	0	0	0	0	0	0	0	0	0	0	0	0	0	0	0	0	0	0	0	0	0	0	0	0	0
GDH1	0	0	0	1.41157	0	0	0	0	0.493932	0	0	0	0	0	0	0	0	0	0	0	0	0	0	0	0	0	0	0	1.16438	0	0.369501	0	0
GDH2	0	0	0	0	0.583257	0.462195	-0.482556	0	0	0	0.519967	0	0	-0.281652	0	0	0	0	0	0	0	0	0	0.491928	0.694892	0.77903	0	0	0.582998	0.255436	0.554386	0	0.731689
GDH3	0	0	0	0	0	0	0	0	0	0	0	0	0	0	0	0	0	0	0	0	0	0	0	0	0	0	0	0	0	0	0	0	0
AT1G51720	0	0	0	0	0	0	0	0	0	0	0	0	0	0	0	0	0	0	0	0	0	-0.308843	-0.321958	0	-0.308141	0	0	0	0	0	0	0	0
NIT1	0	0	0.420564	0	0	0.468655	0	-0.451381	0.777751	0	0	0	0	0	0	0	0.610428	0	0	0	0	0	0	0	0.418319	0	0	0.443548	2.37655	-0.404759	0.656933	-0.572322	0.896627
NIT2	0	0	0.659113	0.921842	0.720999	0.778605	0	0	1.01558	0	0	0	0	0	0	0	0.701524	0	0	0	0	0	0	0	0.781995	0.479414	0	0.584603	1.05843	0	1.06096	0	0
NIT4	1.44696	0	0	0	0	0	0	0	0	0	0	0	0	0	0	-0.583874	0	0	0	0	0	0	0	0	0	0	0	0	1.6396	0	0	-0.639786	0
AT4G08790	0	0	0	1.37665	0	0	0	0	0	0	0	0	0	0	0	0	0	0	0	0	0	0	0	0	0	0	0	0	0	0	0	0	0
ASPGA1	0	0	0	0	0	0	0	0	0	0	0	0	0	0	0	0	0	0	0	0	0	0	0	0	0	0	0	0	0	0	0	0	0
HAOX1	0	0	0	0	0	0	0	0	0	0	0.527046	0	0	0	0	0	0	0	0	0	0	0	0	0	-0.334454	-0.350867	0	0	0	0	0	0	0
HAOX2	0	-0.93565	0	0	0	0	0	0	0	0	0	1.05472	0	0	0	0	0	0	0	0	1.10233	0	0	0	0	0	0	0	0	0	0	0	0

[truncated: 3 more sheets: Supplementary Figure 9, Supplementary Figure 11a, Supplementary Figure 11b]
